# Supplementary material for: Proteomic and transcriptomic studies of BGC823 cells stimulated with Helicobacter pylori isolates from gastric MALT lymphoma
Source: PLoS One. 2020 Sep 11;15(9):e0238379. doi: 10.1371/journal.pone.0238379 (PMC7485896; doi:10.1371/journal.pone.0238379)
Supplement: S6 Table — (XLSX) [file pone.0238379.s006.xlsx]

## Sheet: H879_823-VS-26695_823.GeneDiffE
Supplementary informationTitle: Proteomic and transcriptomic studies of BGC823 cells stimulated with Helicobacter pylori isolates from gastric MALT lymphoma Authors: Qinghua Zou, Huifang Zhang, Fanliang Meng, Lihua He, Jianzhong Zhang, Di Xiao Authors: Qinghua Zou, Huifang Zhang, Fanliang Meng, Lihua He, Jianzhong Zhang, Di Xiao
S6 Table. H879_823 vs 26695_823 gene differential expression
geneID	geneLength	H879_823-Expression	26695_823-Expression	H879_823-FPKM	26695_823-FPKM	log2 Ratio(26695_823/H879_823)	Up-Down-Regulation(26695_823/H879_823)	P-value	FDR	Symbol	Description	KEGG Orthology	GO Component	GO Function	GO Process	Blast nr
100616256	89	0	11.5	0.01	23.37	11.1904	Up	0.00391348	0.00989745	MIR4721	1	-	-	-	-	gi|880851613|ref|XP_012972401.1|/9.7556e-06/PREDICTED: elongation factor Tu, mitochondrial isoform X1 [Mesocricetus auratus]
102465483	62	0	4.91	0.01	20.55	11.0049	Up	0.148766	0.242119	MIR6805	1	-	-	-	-	-
100847078	58	0	4	0.01	19.86	10.9556	Up	0.148766	0.242097	MIR548AQ	1	-	-	-	-	-
26817	66	0	3	0.01	10.85	10.0835	Up	0.250154	0.371454	SNORD34	1	-	-	-	-	-
100302232	75	0	3	0.01	8.32	9.70044	Up	0.250154	0.373108	MIR1226	1	-	-	-	-	-
9303	67	0	2	0.01	7	9.45121	Up	0.420642	0.539913	SNORD25	1	-	-	-	-	-
100526831	2214	0	137.46	0.01	6.74	9.3966	Up	1.42e-31	3.46e-30	SLX1B-SULT1A4	1	K01014|1|1e-162|575|hsa:445329|aryl sulfotransferase [EC:2.8.2.1]	GO:0044444//cytoplasmic part	GO:0008146//sulfotransferase activity	GO:0006790//sulfur compound metabolic process;GO:0006629//lipid metabolic process;GO:0009698//phenylpropanoid metabolic process;GO:0006576//cellular biogenic amine metabolic process	gi|767896942|ref|XP_011506902.1|/3.85399e-163/PREDICTED: sulfotransferase 1A3-like isoform X2 [Homo sapiens]
100616364	73	0	2	0.01	5.85	9.19229	Up	0.420642	0.541218	MIR4785	1	-	-	-	-	-
100616234	55	0	1	0.01	5.77	9.17243	Up	0.707324	0.798027	MIR4454	1	-	-	-	-	-
26811	74	0	2	0.01	5.69	9.15228	Up	0.420642	0.539607	SNORD55	2	-	-	-	-	-
654319	134	0	5	0.01	5.47	9.0954	Up	0.0884702	0.156974	SNORA5A	1	-	-	-	-	-
100616259	76	0	2	0.01	5.4	9.07682	Up	0.420642	0.543653	MIR378I	1	-	-	-	-	-
26765	79	0	2	0.01	5.02	8.97154	Up	0.420642	0.541873	SNORD12C	1	-	-	-	-	-
768	1561	1	706	0.1	49.42	8.94895	Up	1.53e-157	2.57e-155	CA9	2	K01672|1|0.0|725|hsa:768|carbonic anhydrase [EC:4.2.1.1]	GO:0031224//intrinsic component of membrane;GO:0031981//nuclear lumen;GO:0044459;GO:0005902//microvillus	GO:0046914//transition metal ion binding;GO:0016836//hydro-lyase activity	GO:0006810//transport;GO:0048545//response to steroid hormone;GO:0048729//tissue morphogenesis;GO:0044237//cellular metabolic process;GO:0006950//response to stress	gi|694929883|ref|XP_528593.3|/0/PREDICTED: carbonic anhydrase 9 isoform X4 [Pan troglodytes]
102465669	59	0	1	0.01	4.74	8.88874	Up	0.707324	0.792935	MIR7113	1	-	-	-	-	-
100500850	84	0	2	0.01	4.49	8.81057	Up	0.420642	0.542646	MIR3682	1	-	-	-	-	-
100616143	92	0	2.28	0.01	4.39	8.77808	Up	0.420642	0.543498	MIR4763	1	-	-	-	-	-
100302221	87	0	2	0.01	4.23	8.72451	Up	0.420642	0.540796	MIR1291	1	-	-	-	-	-
693149	94	0	2.15	0.01	3.99	8.64024	Up	0.420642	0.538805	MIR564	1	-	-	-	-	-
102465502	64	0	1	0.01	3.88	8.59991	Up	0.707324	0.810507	MIR6835	1	-	-	-	-	-
102465976	92	0	2	0.01	3.85	8.58871	Up	0.420642	0.541372	MIR6807	1	-	-	-	-	-
102465435	65	0	1	0.01	3.74	8.54689	Up	0.707324	0.784432	MIR6727	1	-	-	-	-	-
100616127	86	0	1.7	0.01	3.66	8.5157	Up	0.707324	0.785347	MIR4448	1	-	-	-	-	-
100616233	66	0	1	0.01	3.62	8.49985	Up	0.707324	0.801123	MIR4459	1	-	-	-	-	-
100113378	96	0	2	0.01	3.59	8.48784	Up	0.420642	0.540949	SNORD119	1	-	-	-	-	-
6086	96	0	2	0.01	3.59	8.48784	Up	0.420642	0.538958	RNY4	1	-	-	-	-	-
26808	67	0	1	0.01	3.5	8.45121	Up	0.707324	0.797182	SNORD42B	1	-	-	-	-	-
442892	99	0	2	0.01	3.42	8.41785	Up	0.420642	0.541334	MIR148B	1	-	-	-	-	-
26830	100	0	2	0.01	3.36	8.39232	Up	0.420642	0.538881	RNU5D-1	3	-	-	-	-	-
100113393	103	0	2	0.01	3.21	8.32643	Up	0.420642	0.54022	SNORD12B	1	-	-	-	-	-
102466747	71	0	1	0.01	3.09	8.27146	Up	0.707324	0.809841	MIR6840	1	-	-	-	-	gi|10441893|gb|AAG17224.1|AF217981_1/2.38037e-06/unknown [Homo sapiens]
94162	71	0	1	0.01	3.09	8.27146	Up	0.707324	0.801073	SNORD38A	1	-	-	-	-	-
407977	1882	0	52.96	0.01	3.06	8.25739	Up	2.18e-12	1.72e-11	TNFSF12-TNFSF13	3	K05475|1|8e-90|333|pps:100978212|tumor necrosis factor ligand superfamily member 13	GO:0031981//nuclear lumen;GO:0044421	GO:0032813//tumor necrosis factor receptor superfamily binding	GO:0016070//RNA metabolic process;GO:0023052//signaling;GO:0045830//positive regulation of isotype switching;GO:0008283//cell proliferation	gi|26051250|ref|NP_742086.1|/8.89617e-158/TNFSF12-TNFSF13 protein [Homo sapiens]
407032	72	0	1	0.01	3.01	8.23362	Up	0.707324	0.798624	MIR30C2	1	-	-	-	-	-
100616141	73	0	1	0.01	2.92	8.18982	Up	0.707324	0.784625	MIR4428	1	-	-	-	-	-
100132399	585	0	14.96	0.01	2.91	8.18488	Up	0.00082309	0.00238608	GAGE12D	1	-	-	GO:0005488//binding	GO:0006952//defense response	gi|148491101|ref|NP_001091878.1|/2.56666e-57/G antigen 12B/C/D/E [Homo sapiens]
100500919	110	0	2	0.01	2.9	8.17991	Up	0.420642	0.543964	MIR548Y	1	-	-	-	-	-
103504737	91	0	1.47	0.01	2.87	8.16491	Up	0.707324	0.797033	MIR8485	1	-	-	-	-	-
100616249	74	0	1	0.01	2.85	8.15482	Up	0.707324	0.804901	MIR4768	1	-	-	-	-	-
9302	75	0	1	0.01	2.77	8.11374	Up	0.707324	0.799073	SNORD26	1	-	-	-	-	-
100616145	100	0	1.61	0.01	2.7	8.07682	Up	0.707324	0.795597	MIR1273G	1	-	-	-	-	-
642423	612	0	13.93	0.01	2.58	8.01123	Up	0.00138405	0.0038489	LOC642423	1	K01528|1|5e-07|56.2|chx:102189492|dynamin GTPase [EC:3.6.5.5]	-	-	-	gi|13194590|gb|AAK15476.1|/3.04647e-54/colon cancer-associated antigen AgSK1-2HT-ECS [Homo sapiens]
6082	80	0	1	0.01	2.45	7.93664	Up	0.707324	0.793919	SNORD20	1	-	-	-	-	-
406881	80	0	1	0.01	2.45	7.93664	Up	0.707324	0.786263	MIRLET7A1	1	-	-	-	-	gi|795234086|ref|XP_011900901.1|/2.11248e-08/PREDICTED: uncharacterized protein LOC105579106 [Cercocebus atys]
102466864	81	0	1	0.01	2.4	7.90689	Up	0.707324	0.800823	MIR6516	1	-	-	-	-	-
102465501	81	0	1	0.01	2.4	7.90689	Up	0.707324	0.78723	MIR6834	1	-	-	-	-	-
100616194	81	0	1	0.01	2.4	7.90689	Up	0.707324	0.78424	MIR4477B	1	-	-	-	-	-
442898	83	0	1	0.01	2.3	7.84549	Up	0.707324	0.788248	MIR324	1	-	-	-	-	-
100302218	84	0	1	0.01	2.25	7.81378	Up	0.707324	0.786891	MIR1285-1	1	-	-	-	-	-
100847007	85	0	1	0.01	2.2	7.78136	Up	0.707324	0.785009	MIR5696	1	-	-	-	-	-
3039	627	0	12	0.01	2.17	7.76155	Up	0.00232734	0.00617508	HBA1	4	K13822|1|1e-86|320|cjc:103787296|hemoglobin subunit alpha	GO:0043234//protein complex;GO:0015935//small ribosomal subunit	GO:0022892//substrate-specific transporter activity;GO:0005515//protein binding;GO:0016209//antioxidant activity;GO:0005506//iron ion binding	GO:0015669;GO:0051259//protein oligomerization;GO:0000302//response to reactive oxygen species;GO:0008219//cell death;GO:0042743//hydrogen peroxide metabolic process	gi|635029536|ref|XP_007978034.1|/2.24173e-87/PREDICTED: hemoglobin subunit alpha [Chlorocebus sabaeus]
677849	86	0	1	0.01	2.16	7.75489	Up	0.707324	0.809277	SNORD1B	1	-	-	-	-	-
100847037	100	0	1.27	0.01	2.14	7.74147	Up	0.707324	0.787327	MIR5001	1	-	-	-	-	-
101954272	161	0	2.34	0.01	2	7.64386	Up	0.420642	0.539493	RNVU1-3	1	K17540|1|7e-13|74.3|ssc:100737915|inactive serine/threonine-protein kinase TEX14;K06628|2|3e-09|62.4|ocu:103350632|cell division control protein 45	-	-	-	gi|927196956|ref|XP_013836555.1|/6.92766e-12/PREDICTED: inactive serine/threonine-protein kinase TEX14 [Sus scrofa]
441123	442	0	7.48	0.01	1.97	7.62205	Up	0.0312886	0.0639698	LINC00266-3	1	K17985|1|1e-06|53.9|hsa:55626|activating molecule in BECN1-regulated autophagy protein 1;K04460|2|2e-06|52.8|pps:103785929|serine/threonine-protein phosphatase 5 [EC:3.1.3.16];K05632|4|4e-06|52.0|hsa:83737|atrophin-1 interacting protein 4 [EC:2.3.2.26]	-	-	-	gi|45710102|gb|AAH32332.1|/1.45754e-17/PCMTD2 protein [Homo sapiens]
114599	146	0	2	0.01	1.95	7.60733	Up	0.420642	0.53793	SNORD15B	1	-	-	-	-	-
100302150	92	0	1	0.01	1.92	7.58496	Up	0.707324	0.798724	MIR1296	1	-	-	-	-	-
100616113	66	0	0.52	0.01	1.9	7.56986	Up	0.81061	0.860183	MIR4680	2	-	-	-	-	-
442902	94	0	1	0.01	1.86	7.53916	Up	0.707324	0.785877	MIR330	1	-	-	-	-	gi|635042276|ref|XP_007996695.1|/1.10924e-09/PREDICTED: echinoderm microtubule-associated protein-like 2 [Chlorocebus sabaeus]
116937	95	0	1	0.01	1.82	7.50779	Up	0.707324	0.791856	SNORD83A	1	K02925|1|8e-07|54.3|cjc:103793206|large subunit ribosomal protein L3e	-	-	-	gi|675637899|ref|XP_008995464.1|/7.44037e-06/PREDICTED: ribosomal protein L3-like [Callithrix jacchus]
693232	96	0	1	0.01	1.79	7.48382	Up	0.707324	0.794412	MIR647	1	-	-	-	-	-
693131	97	0	1	0.01	1.76	7.45943	Up	0.707324	0.790585	MIR548D2	1	-	-	-	-	-
63915	2565	0	40.11	0.01	1.69	7.40088	Up	1.11e-09	6.88e-09	BLOC1S5	1	K20187|1|4e-98|248|pps:100977762|biogenesis of lysosome-related organelles complex 1 subunit 5	GO:0031082;GO:0031082;GO:0031082	GO:0005488//binding;GO:0005488//binding;GO:0005488//binding	GO:0042472//inner ear morphogenesis;GO:0006810//transport;GO:0042472//inner ear morphogenesis;GO:0006810//transport;GO:0042472//inner ear morphogenesis;GO:0006810//transport	gi|41152237|ref|NP_958437.1|/1.6431e-102/biogenesis of lysosome-related organelles complex 1 subunit 5 isoform 1 [Homo sapiens]
56901	1275	0	19	0.01	1.64	7.35755	Up	6.12e-05	0.000215822	NDUFA4L2	3	K03948|1|4e-62|241|pps:100987609|NADH dehydrogenase (ubiquinone) 1 alpha subcomplex subunit 4	-	-	-	gi|530400588|ref|XP_005269090.1|/4.4099e-64/PREDICTED: NADH dehydrogenase [ubiquinone] 1 alpha subcomplex subunit 4-like 2 isoform X2 [Homo sapiens]
100500888	102	0	1	0.01	1.63	7.34873	Up	0.707324	0.801173	MIR3940	1	-	-	-	-	-
143678	369	0	5	0.01	1.6	7.32193	Up	0.0884702	0.157082	C11orf94	2	-	-	-	-	gi|55635795|ref|XP_508391.1|/3.65698e-29/PREDICTED: uncharacterized protein C11orf94 homolog [Pan troglodytes]
NM_001291904	1735	0	25.53	0.01	1.6	7.32193	Up	2.71e-06	1.16e-05	-	1	K12900|1|2e-08|63.2|mcf:101867180|FUS-interacting serine-arginine-rich protein 1;K12022|2|3e-08|62.8|rro:104663466|tripartite motif-containing protein 46;K15289|3|4e-08|62.4|ggo:101143670|solute carrier family 35, member F5;K14209|4|7e-08|61.6|rro:104670434|solute carrier family 36 (proton-coupled amino acid transporter);K04408|5|3e-07|59.3|ggo:101144107|mitogen-activated protein kinase kinase ki…	-	-	-	gi|767993009|ref|XP_011522428.1|/1.2698e-54/PREDICTED: uncharacterized protein ENSP00000382042-like [Homo sapiens]
692084	104	0	1	0.01	1.58	7.30378	Up	0.707324	0.80938	SNORD13	1	-	-	-	-	-
100529207	3904	0	57.43	0.01	1.58	7.30378	Up	1.62e-13	1.4e-12	RAD51L3-RFFL	1	K10871|1|1e-56|224|pps:100976247|RAD51-like protein 3	-	-	-	gi|119600585|gb|EAW80179.1|/1.83751e-137/hCG2039718, isoform CRA_g [Homo sapiens]
26864	164	0	1.82	0.01	1.52	7.24793	Up	0.707324	0.804446	RNVU1-7	2	K17540|1|4e-25|115|ssc:100737915|inactive serine/threonine-protein kinase TEX14;K06628|2|2e-17|89.7|ocu:103350632|cell division control protein 45;K10393|3|7e-16|84.3|myb:102254543|kinesin family member 2/24	-	-	-	gi|927196956|ref|XP_013836555.1|/3.53422e-24/PREDICTED: inactive serine/threonine-protein kinase TEX14 [Sus scrofa]
406992	110	0	1	0.01	1.45	7.17991	Up	0.707324	0.788588	MIR210	1	-	-	-	-	gi|586493244|ref|XP_006877069.1|/7.11926e-09/PREDICTED: atrophin-1-like [Chrysochloris asiatica]
100126356	111	0	1	0.01	1.43	7.15987	Up	0.707324	0.801324	MIR365B	1	-	-	-	-	-
100507006	780	0	9.42	0.01	1.35	7.07682	Up	0.0110656	0.0253116	LOC100507006	1	-	-	-	-	-
406996	110	0	0.93	0.01	1.34	7.06609	Up	0.81061	0.8618	MIR214	1	-	-	-	-	-
677770	125	0	1	0.01	1.21	6.91886	Up	0.707324	0.801374	SCARNA22	1	-	-	-	-	-
677843	125	0	1	0.01	1.21	6.91886	Up	0.707324	0.788394	SNORA77	1	K15306|1|4e-15|82.0|nle:100587593|Ran-binding protein 1	-	-	-	gi|795429223|ref|XP_011948720.1|/6.20375e-16/PREDICTED: ran-specific GTPase-activating protein isoform X1 [Cercocebus atys]
677778	127	0	1	0.01	1.18	6.88264	Up	0.707324	0.809687	SCARNA15	1	-	-	-	-	-
100124539	127	0	1	0.01	1.18	6.88264	Up	0.707324	0.794017	SNORA11B	1	-	-	-	-	-
693185	98	0	0.66	0.01	1.14	6.83289	Up	0.81061	0.860032	MIR600	1	-	-	-	-	-
677776	131	0	1	0.01	1.13	6.82018	Up	0.707324	0.784769	SCARNA8	1	-	-	-	-	-
105374546	512.12	0	5	0.01	1.12	6.80735	Up	0.0884702	0.156989	LOC105374546	1	-	-	-	-	gi|426344003|ref|XP_004038567.1|/1.11691e-37/PREDICTED: uncharacterized protein LOC101145048 [Gorilla gorilla gorilla]
728833	2393	0	24.55	0.01	1.11	6.79442	Up	4.55e-06	1.89e-05	FAM72D	1	-	-	-	-	gi|767910380|ref|XP_011508264.1|/3.49023e-70/PREDICTED: protein FAM72D isoform X1 [Homo sapiens]
100528016	6251	0	64.47	0.01	1.11	6.79442	Up	4.27e-15	4.19e-14	TMX2-CTNND1	1	K05690|1|0.0|1816|hsa:1500|catenin (cadherin-associated protein), delta 1	GO:0030054//cell junction;GO:0043231//intracellular membrane-bounded organelle;GO:0031252//cell leading edge;GO:0044444//cytoplasmic part	GO:0019902//phosphatase binding;GO:0050839//cell adhesion molecule binding	GO:0009913//epidermal cell differentiation;GO:0045216//cell-cell junction organization;GO:0030178//negative regulation of Wnt signaling pathway;GO:0007155//cell adhesion;GO:0030855//epithelial cell differentiation;GO:0007431//salivary gland development;GO:0002009//morphogenesis of an epithelium	gi|332688210|ref|NP_001193814.1|/0/catenin delta-1 isoform 1AC [Homo sapiens]
100507071	528	0	5	0.01	1.09	6.76818	Up	0.0884702	0.157035	LOC100507071	1	-	-	-	-	-
100124537	134	0	1	0.01	1.09	6.76818	Up	0.707324	0.791807	SNORA70B	2	K02866|1|4e-06|52.0|mcf:107130573|large subunit ribosomal protein L10e	-	-	-	-
677802	135	0	1	0.01	1.08	6.75489	Up	0.707324	0.809533	SNORA14B	1	-	-	-	-	-
100526772	1459	0	14.39	0.01	1.08	6.75489	Up	0.00082309	0.00238646	TMEM110-MUSTN1	2	K20179|1|4e-53|211|tsp:Tsp_09249|vacuolar protein sorting-associated protein 11	-	-	-	gi|342672050|ref|NP_001185903.2|/0/TMEM110-MUSTN1 fusion protein [Homo sapiens]
677846	136	0	1	0.01	1.07	6.74147	Up	0.707324	0.805864	SNORA80A	2	-	-	-	-	-
677796	137	0	1	0.01	1.06	6.72792	Up	0.707324	0.809329	SNORA5C	1	-	-	-	-	-
677834	137	0	1	0.01	1.06	6.72792	Up	0.707324	0.797083	SNORA55	1	-	-	-	-	-
100861437	839	0	7.81	0.01	1.04	6.70044	Up	0.0312886	0.0639626	NARR	1	K07921|1|1e-59|198|mcc:709951|Ras-related protein Rab-34	-	-	-	gi|694967819|ref|XP_009430784.1|/3.091e-73/PREDICTED: ras-related protein Rab-34 isoform X1 [Pan troglodytes]
440311	1704	0	16.11	0.01	1.03	6.6865	Up	0.000291096	0.000915741	LOC440311	1	K14840|1|6e-162|325|mcf:102127727|nucleolar protein 53	GO:0031981//nuclear lumen	-	-	gi|795375042|ref|XP_011936081.1|/5.26362e-161/PREDICTED: glioma tumor suppressor candidate region gene 2 protein [Cercocebus atys]
677679	144	0	1	0.01	0.99	6.62936	Up	0.707324	0.803134	SCARNA3	1	-	-	-	-	-
106633805	147	0	1	0.01	0.97	6.59991	Up	0.707324	0.796636	SNORD136	1	-	-	-	-	-
100874300	599	0	4.96	0.01	0.94	6.55459	Up	0.148766	0.242162	SYNJ2-IT1	1	K09228|1|8e-08|58.9|nle:101176279|KRAB domain-containing zinc finger protein;K14443|3|9e-07|49.7|ptr:749692|protein Tob/BTG	-	-	-	gi|119622992|gb|EAX02587.1|/1.95257e-10/hCG1816008 [Homo sapiens]
105374704	390	0	3	0.01	0.91	6.50779	Up	0.250154	0.37179	LOC105374704	1	K10841|1|4e-44|107|rro:104677713|DNA excision repair protein ERCC-6	-	-	-	gi|817324393|ref|XP_012332902.1|/1.98272e-43/PREDICTED: piggyBac transposable element-derived protein 3 isoform X3 [Aotus nancymaae]
NM_001282531	6242	0	51.66	0.01	0.89	6.47573	Up	3.67e-12	2.83e-11	-	1	-	GO:0031981//nuclear lumen;GO:0043005//neuron projection;GO:0044297//cell body;GO:0044421	GO:0001071//nucleic acid binding transcription factor activity;GO:0003677//DNA binding;GO:0015631//tubulin binding;GO:0046914//transition metal ion binding	GO:0033483;GO:0050804//modulation of synaptic transmission;GO:0006471//protein ADP-ribosylation;GO:0043523//regulation of neuron apoptotic process;GO:0007613//memory;GO:0006351//transcription, DNA-templated;GO:0001934//positive regulation of protein phosphorylation;GO:0044089//positive regulation of cellular component biogenesis;GO:0010033//response to organic substance;GO:0010975//regulation of …	gi|768016784|ref|XP_011527050.1|/0/PREDICTED: activity-dependent neuroprotector homeobox protein isoform X2 [Homo sapiens]
101954267	165	0	1.08	0.01	0.89	6.47573	Up	0.707324	0.788928	RNVU1-15	1	K17540|1|1e-12|50.1|ssc:100737915|inactive serine/threonine-protein kinase TEX14;K06628|3|2e-07|42.4|ocu:103350632|cell division control protein 45;K10393|5|8e-07|40.0|myb:102254543|kinesin family member 2/24	-	-	-	gi|927196956|ref|XP_013836555.1|/1.26411e-11/PREDICTED: inactive serine/threonine-protein kinase TEX14 [Sus scrofa]
8331	439	0	3.3	0.01	0.88	6.45943	Up	0.250154	0.372371	HIST1H2AJ	2	K11251|1|6e-53|207|mdo:100012153|histone H2A	GO:0000785//chromatin;GO:0043231//intracellular membrane-bounded organelle	GO:0003676//nucleic acid binding	GO:0034728//nucleosome organization	gi|743701421|ref|XP_010972469.1|/4.06018e-52/PREDICTED: histone H2A type 1-J-like isoform X2 [Camelus bactrianus]
101927420	529.44	0	4	0.01	0.87	6.44294	Up	0.148766	0.242075	LOC101927420	1	-	-	-	-	gi|119597372|gb|EAW76966.1|/5.29196e-31/hCG2038226, partial [Homo sapiens]
503639	2398	0	19.31	0.01	0.87	6.44294	Up	6.12e-05	0.000215738	DUXAP10	1	K09332|1|2e-13|67.0|fch:102060021|retina and anterior neural fold homeobox protein;K18047|4|4e-11|72.8|rro:104681215|serine/threonine/tyrosine-interacting-like protein 1	-	-	-	gi|426390377|ref|XP_004061580.1|/8.50348e-70/PREDICTED: double homeobox protein A [Gorilla gorilla gorilla]
440356	659	0	5	0.01	0.86	6.42626	Up	0.0884702	0.156928	CDIPT-AS1	1	-	-	-	-	gi|694963140|ref|XP_009428874.1|/1.88011e-51/PREDICTED: putative uncharacterized protein isoform X2 [Pan troglodytes]
101954266	164	0	1	0.01	0.84	6.39232	Up	0.707324	0.807949	RNVU1-14	1	K17540|1|1e-17|75.9|ssc:100737915|inactive serine/threonine-protein kinase TEX14;K06628|3|4e-10|59.3|ocu:103350632|cell division control protein 45;K10393|5|6e-08|47.8|myb:102254543|kinesin family member 2/24	-	-	-	gi|927196956|ref|XP_013836555.1|/1.25953e-16/PREDICTED: inactive serine/threonine-protein kinase TEX14 [Sus scrofa]
594840	939	0	7	0.01	0.83	6.37504	Up	0.0312886	0.0639482	ZFAT-AS1	1	K09228|1|3e-09|65.1|bfo:BRAFLDRAFT_89066|KRAB domain-containing zinc finger protein	GO:0044444//cytoplasmic part;GO:0043231//intracellular membrane-bounded organelle	GO:0046914//transition metal ion binding;GO:0003676//nucleic acid binding	-	gi|45504128|dbj|BAD12570.1|/3.32779e-62/TR-ZFAT [Homo sapiens]
285389	839.1	0	6	0.01	0.8	6.32193	Up	0.0526128	0.100931	LOC285389	1	K12581|1|1e-06|58.2|nle:100584332|CCR4-NOT transcription complex subunit 7/8;K13403|2|1e-06|58.2|ggo:101146809|methylenetetrahydrofolate dehydrogenase(NAD+) / 5,10-methenyltetrahydrofolate cyclohydrolase [EC:1.5.1.15 3.5.4.9];K12900|3|5e-06|56.2|mcf:101867180|FUS-interacting serine-arginine-rich protein 1	GO:0031224//intrinsic component of membrane	-	-	gi|119598466|gb|EAW78060.1|/1.09739e-49/hCG1653259, partial [Homo sapiens]
101928492	946	0	6.79	0.01	0.8	6.32193	Up	0.0526128	0.100824	OR2A1-AS1	1	-	-	-	-	gi|694924833|ref|XP_009452788.1|/1.53415e-30/PREDICTED: vegetative cell wall protein gp1-like [Pan troglodytes]
386593	4293	0	31.33	0.01	0.79	6.30378	Up	1.2e-07	6.01e-07	CHKB-CPT1B	2	K19523|1|0.0|1162|hsa:1375|carnitine O-palmitoyltransferase 1, muscle isoform [EC:2.3.1.21]	GO:0031224//intrinsic component of membrane;GO:0031966//mitochondrial membrane	GO:0016406//carnitine O-acyltransferase activity	GO:0009062//fatty acid catabolic process;GO:0003333//amino acid transmembrane transport;GO:0019217//regulation of fatty acid metabolic process	gi|13359213|dbj|BAB33340.1|/0/KIAA1670 protein [Homo sapiens]
401428	930	0	6.47	0.01	0.77	6.26679	Up	0.0526128	0.100846	OR2A20P	1	K04257|1|2e-158|560|nle:100606242|olfactory receptor	-	-	-	gi|821010972|ref|XP_012367546.1|/1.58745e-157/PREDICTED: olfactory receptor 2A1/2A42-like [Nomascus leucogenys]
101927915	990	0	6.82	0.01	0.76	6.24793	Up	0.0526128	0.100835	LOC101927915	1	-	-	-	-	gi|717649095|gb|AIW81554.1|/3.78209e-35/embryonic stem cell related protein, partial [Homo sapiens]
644070	882	0	6	0.01	0.76	6.24793	Up	0.0526128	0.100803	GSG1L2	1	K11167|1|9e-150|531|nle:100587094|dehydrogenase/reductase SDR family member 7C [EC:1.1.-.-]	GO:0031224//intrinsic component of membrane	-	-	gi|871531004|ref|NP_001297148.1|/8.69872e-163/germ cell-specific gene 1-like protein 2 precursor [Homo sapiens]
100996415	2938	0	20.79	0.01	0.76	6.24793	Up	3.64e-05	0.00013277	LOC100996415	1	K19721|1|6e-10|69.3|lgi:LOTGIDRAFT_121263|collagen, type V/XI/XXIV/XXVII, alpha;K08867|2|8e-10|68.9|ola:101162572|WNK lysine deficient protein kinase [EC:2.7.11.1];K19017|4|2e-08|64.3|xma:102220195|interphotoreceptor matrix proteoglycan 2	-	-	-	gi|768022962|ref|XP_011544458.1|/0/PREDICTED: LOW QUALITY PROTEIN: uncharacterized protein LOC100996415 isoform X4 [Homo sapiens]
106635524	178	0	1	0.01	0.75	6.22882	Up	0.707324	0.804851	SNORA91	1	-	-	-	-	-
8358	472	0	3	0.01	0.74	6.20945	Up	0.250154	0.373138	HIST1H3B	3	K11253|1|1e-70|266|tup:102471222|histone H3	-	-	-	gi|852803759|ref|XP_012890639.1|/2.08225e-72/PREDICTED: LOW QUALITY PROTEIN: uncharacterized protein LOC106000001 [Dipodomys ordii]
146456	940	0	6	0.01	0.71	6.14975	Up	0.0526128	0.100782	TMED6	3	K20351|1|5e-141|502|hsa:146456|p24 family protein gamma-5	GO:0031224//intrinsic component of membrane;GO:0031090//organelle membrane;GO:0043231//intracellular membrane-bounded organelle	-	GO:0051234//establishment of localization	gi|269914167|ref|NP_653277.2|/3.97468e-140/transmembrane emp24 domain-containing protein 6 precursor [Homo sapiens]
101928402	340	0	2	0.01	0.7	6.12928	Up	0.420642	0.541488	LOC101928402	1	-	-	-	-	gi|967507055|ref|XP_014983638.1|/1.02414e-06/PREDICTED: uncharacterized protein LOC106995315 [Macaca mulatta]
100533464	1645	0	10.56	0.01	0.7	6.12928	Up	0.00658066	0.0159327	PRH1-PRR4	2	K08474|1|1e-34|150|ptr:739542|taste receptor type 2;K13911|2|4e-34|148|ptr:739882|basic salivary proline-rich protein 1/2	GO:0005576//extracellular region	-	-	gi|119616621|gb|EAW96215.1|/2.30619e-58/proline-rich protein HaeIII subfamily 1, isoform CRA_b [Homo sapiens]
105378427	504	0	3	0.01	0.69	6.10852	Up	0.250154	0.373292	XLOC_008559	1	K11447|1|2e-08|60.1|ptr:449579|histone demethylase [EC:1.14.11.-];K12581|2|3e-08|59.7|nle:100584332|CCR4-NOT transcription complex subunit 7/8;K08857|3|3e-07|56.2|nle:100586441|NIMA (never in mitosis gene a)-related kinase [EC:2.7.11.1]	-	-	-	gi|675753641|ref|XP_008971181.1|/1.12313e-10/PREDICTED: BEN domain-containing protein 2 isoform X2 [Pan paniscus]
9502	651	0	4	0.01	0.69	6.10852	Up	0.148766	0.242555	XAGE2	2	-	-	-	-	gi|19747283|ref|NP_570133.1|/1.60854e-38/X antigen family member 2 [Homo sapiens]
100874195	352	0	2	0.01	0.68	6.08746	Up	0.420642	0.540143	DIAPH3-AS1	2	K05745|1|3e-10|65.9|cfa:485474|diaphanous 3	-	-	-	gi|119572460|gb|EAW52075.1|/1.52828e-27/hCG1981701, partial [Homo sapiens]
101927862	518	0	3	0.01	0.66	6.04439	Up	0.250154	0.3732	CTB-178M22.2	1	-	-	-	-	gi|119581917|gb|EAW61513.1|/5.35953e-30/hCG2045148 [Homo sapiens]
100507420	528	0	3	0.01	0.65	6.02237	Up	0.250154	0.372586	LINC01605	1	-	-	-	-	gi|426359362|ref|XP_004046945.1|/6.89007e-18/PREDICTED: uncharacterized protein LOC101147250 [Gorilla gorilla gorilla]
101929613	200	0	1	0.01	0.65	6.02237	Up	0.707324	0.786167	LOC101929613	1	-	-	-	-	gi|675676843|ref|XP_008960971.1|/4.49085e-65/PREDICTED: uncharacterized protein LOC100967580 [Pan paniscus]
101927755	707.59	0	4	0.01	0.64	6	Up	0.148766	0.242533	LOC101927755	1	-	-	-	-	gi|67967755|dbj|BAE00360.1|/3.24214e-06/unnamed protein product [Macaca fascicularis]
8510	1246	0	7.11	0.01	0.63	5.97728	Up	0.0312886	0.0639988	MMP23B	1	K08001|1|0.0|712|hsa:8510|matrix metalloproteinase-23 (CA-MMP) [EC:3.4.24.-]	GO:0031012//extracellular matrix;GO:0031224//intrinsic component of membrane;GO:0044444//cytoplasmic part	GO:0004175//endopeptidase activity;GO:0046914//transition metal ion binding	GO:0019538//protein metabolic process	gi|795474979|ref|XP_011768691.1|/0/PREDICTED: matrix metalloproteinase-23 isoform X1 [Macaca nemestrina]
2352	882	0	5	0.01	0.63	5.97728	Up	0.0884702	0.156959	FOLR3	1	K13649|1|2e-119|431|hsa:2352|folate receptor	GO:0044425;GO:0044425	GO:0016597//amino acid binding;GO:0004871//signal transducer activity;GO:0016597//amino acid binding;GO:0004871//signal transducer activity	GO:0006865//amino acid transport;GO:0006865//amino acid transport	gi|1169723|sp|P41439.1|FOLR3_HUMAN/4.21215e-141/RecName: Full=Folate receptor gamma; Short=FR-gamma; AltName: Full=Folate receptor 3; Flags: Precursor
441054	1082.3	0	6	0.01	0.61	5.93074	Up	0.0526128	0.100814	C4orf47	1	-	-	-	-	gi|167234417|ref|NP_001107829.1|/1.35035e-176/UPF0602 protein C4orf47 [Homo sapiens]
102723483	345	0	1.73	0.01	0.6	5.90689	Up	0.707324	0.795251	CSE1L-AS1	1	-	-	-	-	gi|34526292|dbj|BAC85220.1|/2.52034e-06/unnamed protein product [Homo sapiens]
84222	1978	0	10.88	0.01	0.6	5.90689	Up	0.00658066	0.0159263	TMEM191A	1	-	GO:0031224//intrinsic component of membrane	-	-	gi|74717969|sp|Q9H0A3.1|T191A_HUMAN/9.62644e-86/RecName: Full=Transmembrane protein 191A
401331	1545	0	8.28	0.01	0.59	5.88264	Up	0.0186072	0.0404022	RASA4CP	2	K17630|1|0.0|686|hsa:10156|Ras GTPase-activating protein 4	GO:0044444//cytoplasmic part;GO:0016020//membrane	GO:0008047//enzyme activator activity;GO:0043169//cation binding	GO:0009966//regulation of signal transduction	gi|725582935|ref|XP_010342971.1|/0/PREDICTED: ras GTPase-activating protein 4 isoform X1 [Saimiri boliviensis boliviensis]
2207	591	0	3	0.01	0.58	5.85798	Up	0.250154	0.373231	FCER1G	1	K07983|1|8e-32|138|pps:100978230|Fc receptor, IgE, high affinity I, gamma polypeptide	GO:0016021//integral component of membrane;GO:0009986//cell surface;GO:0032997	GO:0019763//immunoglobulin receptor activity	GO:0001802;GO:0006909//phagocytosis;GO:0007599//hemostasis;GO:0002474//antigen processing and presentation of peptide antigen via MHC class I;GO:0001819//positive regulation of cytokine production;GO:0032762//mast cell cytokine production;GO:0001794;GO:0045807//positive regulation of endocytosis;GO:0002478;GO:0033024;GO:0001810;GO:0030595//leukocyte chemotaxis;GO:0002429//immune response-activati…	gi|119573008|gb|EAW52623.1|/5.16412e-61/Fc fragment of IgE, high affinity I, receptor for; gamma polypeptide, isoform CRA_a [Homo sapiens]
648	3435	0	18.2	0.01	0.57	5.83289	Up	0.00010295	0.000349173	BMI1	8	K11459|1|0.0|643|phi:102104382|polycomb group RING finger protein 4	-	-	-	gi|929428759|ref|XP_005480372.2|/0/PREDICTED: polycomb complex protein BMI-1 [Zonotrichia albicollis]
100507027	554	0	2.71	0.01	0.56	5.80735	Up	0.420642	0.541719	MRLN	1	K14416|1|1e-08|61.2|ggo:101139073|elongation factor 1 alpha-like protein;K08857|2|3e-08|60.1|pps:100981661|NIMA (never in mitosis gene a)-related kinase [EC:2.7.11.1];K12022|5|7e-08|58.9|rro:104663466|tripartite motif-containing protein 46	-	-	-	gi|987969836|ref|XP_015427304.1|/6.13997e-24/PREDICTED: myoregulin [Myotis davidii]
729396	571	0	2.81	0.01	0.56	5.80735	Up	0.420642	0.541103	GAGE12J	2	-	-	GO:0005488//binding	GO:0006952//defense response	gi|614458201|ref|NP_001091876.2|/7.11306e-57/G antigen 12J [Homo sapiens]
283767	3822	0	19.51	0.01	0.55	5.78136	Up	6.12e-05	0.00021578	GOLGA6L1	3	K20358|1|4e-107|392|rro:104658317|golgin subfamily A member 2	-	-	-	gi|222446603|ref|NP_001001413.3|/5.17522e-125/golgin subfamily A member 6-like protein 1 [Homo sapiens]
439965	3294	0	16.36	0.01	0.54	5.75489	Up	0.000291096	0.0009159	FAM35DP	1	-	-	-	-	gi|10434681|dbj|BAB14342.1|/0/unnamed protein product [Homo sapiens]
8630	1629	0	8	0.01	0.54	5.75489	Up	0.0186072	0.0403974	HSD17B6	3	K13369|1|0.0|645|hsa:8630|17beta-estradiol 17-dehydrogenase / all-trans-retinol dehydrogenase (NAD+) / 3alpha(17beta)-hydroxysteroid dehydrogenase (NAD+) [EC:1.1.1.62 1.1.1.105 1.1.1.239]	GO:0005769//early endosome	GO:0033764//steroid dehydrogenase activity, acting on the CH-OH group of donors, NAD or NADP as acceptor	GO:0006694//steroid biosynthetic process;GO:0006706//steroid catabolic process	gi|19743808|ref|NP_003716.2|/0/17-beta-hydroxysteroid dehydrogenase type 6 precursor [Homo sapiens]
729338	629	0	3	0.01	0.54	5.75489	Up	0.250154	0.372157	CETN4P	1	K16465|1|5e-08|59.7|oaa:100085756|centrin-1;K10840|4|7e-08|59.3|ocu:100350600|centrin-2	-	-	-	gi|471410723|ref|XP_004386922.1|/7.11563e-17/PREDICTED: centrin-4 [Trichechus manatus latirostris]
6861	1853	0	9	0.01	0.53	5.72792	Up	0.0110656	0.0253052	SYT5	1	K19905|1|1e-144|516|pps:100987263|synaptotagmin-5	GO:0031224//intrinsic component of membrane;GO:0044297//cell body;GO:0008021//synaptic vesicle;GO:0044459;GO:0042995//cell projection;GO:0010008//endosome membrane	GO:0043169//cation binding	GO:0030073//insulin secretion;GO:0015980//energy derivation by oxidation of organic compounds	gi|795234972|ref|XP_011852338.1|/0/PREDICTED: synaptotagmin-5 isoform X1 [Mandrillus leucophaeus]
63940	1472	0	7	0.01	0.52	5.70044	Up	0.0312886	0.0639843	GPSM3	1	K15838|1|9e-25|117|pon:100437136|G-protein signaling modulator 3	-	GO:0005488//binding;GO:0005488//binding	-	gi|5578775|emb|CAB51287.1|/6.62034e-54/G18.1a protein [Homo sapiens]
1800	1664	0	8	0.01	0.52	5.70044	Up	0.0186072	0.040378	DPEP1	2	K01273|1|0.0|810|hsa:1800|membrane dipeptidase [EC:3.4.13.19]	GO:0044459;GO:0005902//microvillus;GO:0031224//intrinsic component of membrane;GO:0044459;GO:0005902//microvillus;GO:0031224//intrinsic component of membrane	GO:0043169//cation binding;GO:0008238//exopeptidase activity;GO:0008237//metallopeptidase activity;GO:0043169//cation binding;GO:0008238//exopeptidase activity;GO:0008237//metallopeptidase activity	GO:0019538//protein metabolic process;GO:0019538//protein metabolic process	gi|795383665|ref|XP_011751654.1|/0/PREDICTED: dipeptidase 1 isoform X1 [Macaca nemestrina]
100533105	4563	0	21.45	0.01	0.51	5.67243	Up	2.17e-05	8.16e-05	C8orf44-SGK3	1	K13304|1|0.0|988|nle:100586435|serum/glucocorticoid-regulated kinase 3 [EC:2.7.11.1]	GO:0005768//endosome;GO:0031410//cytoplasmic vesicle	GO:0005543//phospholipid binding;GO:0004672//protein kinase activity;GO:0032559//adenyl ribonucleotide binding	GO:0050896//response to stimulus;GO:0006464//cellular protein modification process	gi|31563382|ref|NP_037389.4|/0/serine/threonine-protein kinase Sgk3 isoform 1 [Homo sapiens]
100529209	1909	0	8.9	0.01	0.51	5.67243	Up	0.0186072	0.0403877	RNASEK-C17orf49	1	K19770|1|3e-72|275|nle:100605829|ribonuclease kappa [EC:3.1.-.-]	-	-	-	gi|218563737|ref|NP_001136270.1|/1.65341e-76/chromatin complexes subunit BAP18 isoform 1 [Homo sapiens]
7012	451	0	2	0.01	0.51	5.67243	Up	0.420642	0.541449	TERC	1	-	-	-	-	gi|119598954|gb|EAW78548.1|/6.25928e-21/hCG2044896 [Homo sapiens]
100630923	2911	0	13.72	0.01	0.51	5.67243	Up	0.00138405	0.0038483	LOC100630923	1	K09228|1|2e-35|153|mcf:102136952|KRAB domain-containing zinc finger protein	-	-	-	gi|33338102|gb|AAQ13673.1|AF178686_1/3.16979e-115/MSTP147 protein [Homo sapiens]
128312	452	0	2	0.01	0.51	5.67243	Up	0.420642	0.538538	HIST3H2BB	2	K11252|1|6e-46|184|pps:100984497|histone H2B	GO:0005694//chromosome	-	-	gi|829834650|ref|XP_012634026.1|/1.63576e-45/PREDICTED: histone H2B type 3-B-like [Microcebus murinus]
106099130	252	0	1	0.01	0.5	5.64386	Up	0.707324	0.810712	GSTT1-AS1	1	-	-	-	-	-
2172	672	0	3	0.01	0.5	5.64386	Up	0.250154	0.372126	FABP6	1	K08755|1|4e-68|259|nle:100580285|fatty acid-binding protein 6, ileal (gastrotropin)	GO:0044444//cytoplasmic part;GO:0044444//cytoplasmic part;GO:0044444//cytoplasmic part	GO:0008289//lipid binding;GO:0008289//lipid binding;GO:0008289//lipid binding	GO:0008283//cell proliferation;GO:0015718//monocarboxylic acid transport;GO:0008202//steroid metabolic process;GO:0008283//cell proliferation;GO:0015718//monocarboxylic acid transport;GO:0008202//steroid metabolic process;GO:0008283//cell proliferation;GO:0015718//monocarboxylic acid transport;GO:0008202//steroid metabolic process	gi|94721243|ref|NP_001035532.1|/1.1372e-90/gastrotropin isoform 1 [Homo sapiens]
677832	250	0	1	0.01	0.5	5.64386	Up	0.707324	0.78525	SNORA53	1	-	-	-	-	-
171022	473	0	2	0.01	0.49	5.61471	Up	0.420642	0.537702	ABHD11-AS1	1	-	-	-	-	gi|966932245|ref|XP_014988766.1|/1.04063e-47/PREDICTED: bicaudal D-related protein 2-like [Macaca mulatta]
4992	939	0	4	0.01	0.47	5.55459	Up	0.148766	0.242032	OR1F1	1	K04257|1|2e-178|627|hsa:4992|olfactory receptor	GO:0031224//intrinsic component of membrane	GO:0004930//G-protein coupled receptor activity	GO:0023052//signaling;GO:0007606//sensory perception of chemical stimulus	gi|767987256|ref|XP_011520808.1|/1.40554e-177/PREDICTED: olfactory receptor 1F1 isoform X2 [Homo sapiens]
101927278	940	0	4	0.01	0.47	5.55459	Up	0.148766	0.241879	LOC101927278	1	-	-	-	-	gi|119570261|gb|EAW49876.1|/1.79556e-23/hCG2044976 [Homo sapiens]
619563	139	0	0.44	0.01	0.46	5.52356	Up	0.81061	0.860385	SNORA7A	1	K02912|1|2e-07|56.2|phd:102318579|large subunit ribosomal protein L32e	-	-	-	gi|556719835|ref|XP_005955798.1|/1.98031e-06/PREDICTED: 60S ribosomal protein L32 isoform X1 [Pantholops hodgsonii]
100874151	731	0	2.83	0.01	0.44	5.45943	Up	0.420642	0.541411	LINC00381	1	-	-	-	-	gi|119600940|gb|EAW80534.1|/2.36763e-42/hCG1820717 [Homo sapiens]
84837	1281	0	5	0.01	0.43	5.42626	Up	0.0884702	0.157128	ARHGAP5-AS1	1	-	-	-	-	gi|795251520|ref|XP_011854908.1|/7.51019e-43/PREDICTED: uncharacterized protein LOC105553447 [Mandrillus leucophaeus]
8681	3192	0	12.72	0.01	0.43	5.42626	Up	0.00232734	0.00617598	JMJD7-PLA2G4B	1	K16342|1|0.0|1777|hsa:8681|cytosolic phospholipase A2 [EC:3.1.1.4]	GO:0005769//early endosome;GO:0005740//mitochondrial envelope;GO:0005769//early endosome;GO:0005740//mitochondrial envelope	GO:0046872//metal ion binding;GO:0005543//phospholipid binding;GO:0004623//phospholipase A2 activity;GO:0046872//metal ion binding;GO:0005543//phospholipid binding;GO:0004623//phospholipase A2 activity	GO:0006952//defense response;GO:0000038//very long-chain fatty acid metabolic process;GO:0019932//second-messenger-mediated signaling;GO:0006650//glycerophospholipid metabolic process;GO:0022414//reproductive process;GO:0006952//defense response;GO:0000038//very long-chain fatty acid metabolic process;GO:0019932//second-messenger-mediated signaling;GO:0006650//glycerophospholipid metabolic proces…	gi|4826914|ref|NP_005081.1|/0/JMJD7-PLA2G4B protein isoform a [Homo sapiens]
3203	802	0	3	0.01	0.42	5.39232	Up	0.250154	0.372678	HOXA6	3	K09306|1|2e-127|457|rro:104681875|homeobox protein HoxA/B/C6	GO:0043231//intracellular membrane-bounded organelle	GO:0001071//nucleic acid binding transcription factor activity;GO:0003677//DNA binding	GO:0003002//regionalization;GO:0048562//embryonic organ morphogenesis;GO:0006351//transcription, DNA-templated	gi|13489077|ref|NP_076919.1|/1.44117e-126/homeobox protein Hox-A6 [Homo sapiens]
102723809	561	0	2	0.01	0.41	5.35755	Up	0.420642	0.542221	LOC102723809	1	-	-	-	-	-
441461	563	0	2	0.01	0.41	5.35755	Up	0.420642	0.538691	STX17-AS1	1	-	-	-	-	gi|694936374|ref|XP_009455278.1|/1.83087e-62/PREDICTED: uncharacterized protein LOC104007963 [Pan troglodytes]
5744	1862	0	7	0.01	0.41	5.35755	Up	0.0312886	0.0639265	PTHLH	2	-	GO:0043231//intracellular membrane-bounded organelle;GO:0044421;GO:0043231//intracellular membrane-bounded organelle;GO:0044421;GO:0043231//intracellular membrane-bounded organelle;GO:0044421;GO:0043231//intracellular membrane-bounded organelle;GO:0044421	GO:0005102//receptor binding;GO:0005102//receptor binding;GO:0005102//receptor binding;GO:0005102//receptor binding	GO:0002062//chondrocyte differentiation;GO:0001649//osteoblast differentiation;GO:0060560//developmental growth involved in morphogenesis;GO:0051604//protein maturation;GO:0008283//cell proliferation;GO:0043392//negative regulation of DNA binding;GO:0007154//cell communication;GO:0006171//cAMP biosynthetic process;GO:0007188//adenylate cyclase-modulating G-protein coupled receptor signaling pathw…	gi|4506269|ref|NP_002811.1|/1.94041e-64/parathyroid hormone-related protein isoform 2 preproprotein [Homo sapiens]
93655	1024	0	3.66	0.01	0.4	5.32193	Up	0.250154	0.372892	ST7-OT3	2	-	-	-	-	gi|752396447|ref|XP_011220915.1|/1.09098e-48/PREDICTED: suppressor of tumorigenicity 7 protein isoform X9 [Ailuropoda melanoleuca]
127943	1633	0	6	0.01	0.4	5.32193	Up	0.0526128	0.100771	FCRLB	1	K06727|1|3e-101|371|oaa:100093387|Fc receptor-like protein	GO:0043231//intracellular membrane-bounded organelle;GO:0043231//intracellular membrane-bounded organelle;GO:0043231//intracellular membrane-bounded organelle;GO:0043231//intracellular membrane-bounded organelle;GO:0043231//intracellular membrane-bounded organelle;GO:0043231//intracellular membrane-bounded organelle	-	-	gi|572152844|ref|NP_001275758.1|/5.20949e-151/Fc receptor-like B isoform 2 precursor [Homo sapiens]
84419	839	0	3	0.01	0.4	5.32193	Up	0.250154	0.371333	C15orf48	2	-	GO:0043231//intracellular membrane-bounded organelle;GO:0043231//intracellular membrane-bounded organelle	-	-	gi|14165280|ref|NP_115789.1|/6.28556e-40/normal mucosa of esophagus-specific gene 1 protein [Homo sapiens]
101929719	583	0	2	0.01	0.39	5.2854	Up	0.420642	0.541526	LOC101929719	1	-	-	-	-	-
728118	3308	0	12.01	0.01	0.39	5.2854	Up	0.00232734	0.00617779	NUTM2A	1	-	-	-	-	gi|150170710|ref|NP_001092808.1|/0/NUT family member 2A [Homo sapiens]
145781	4457	0	16.06	0.01	0.39	5.2854	Up	0.000291096	0.000915581	GCOM1	2	K17751|1|1e-11|75.9|crg:105329786|myosin heavy chain 6/7;K18669|3|1e-10|72.4|cin:100176948|dual specificity tyrosine-phosphorylation-regulated kinase 2/3/4 [EC:2.7.12.1];K16767|4|1e-10|72.4|cjc:100385578|centrosomal protein CEP112;K16464|5|1e-10|72.0|lve:103084084|centrosomal protein CEP250	GO:0012505//endomembrane system;GO:0043231//intracellular membrane-bounded organelle;GO:0044297//cell body;GO:0012505//endomembrane system;GO:0043231//intracellular membrane-bounded organelle;GO:0044297//cell body;GO:0012505//endomembrane system;GO:0043231//intracellular membrane-bounded organelle;GO:0044297//cell body;GO:0012505//endomembrane system;GO:0043231//intracellular membrane-bounded org…	GO:0034062//RNA polymerase activity;GO:0034062//RNA polymerase activity;GO:0034062//RNA polymerase activity;GO:0034062//RNA polymerase activity;GO:0034062//RNA polymerase activity;GO:0034062//RNA polymerase activity;GO:0034062//RNA polymerase activity	GO:0051657;GO:0051657;GO:0051657;GO:0051657;GO:0051657;GO:0051657;GO:0051657	gi|817345978|ref|XP_012298458.1|/0/PREDICTED: myocardial zonula adherens protein isoform X5 [Aotus nancymaae]
105375787	599	0	2	0.01	0.38	5.24793	Up	0.420642	0.543382	LOC105375787	1	-	-	-	-	gi|964750042|ref|NP_001304900.1|/1.86076e-61/uncharacterized protein LOC105375787 [Homo sapiens]
729870	1157	0	4	0.01	0.38	5.24793	Up	0.148766	0.242599	LOC729870	1	-	-	-	-	-
441025	1153	0	4	0.01	0.38	5.24793	Up	0.148766	0.242446	LOC441025	1	-	-	-	-	gi|119626127|gb|EAX05722.1|/1.03215e-61/hCG2038850, partial [Homo sapiens]
644192	1161	0	4	0.01	0.38	5.24793	Up	0.148766	0.242315	NR2F2-AS1	1	-	-	-	-	gi|119622597|gb|EAX02192.1|/4.2135e-22/hCG2042756, isoform CRA_a [Homo sapiens]
101929565	333	0	1	0.01	0.36	5.16993	Up	0.707324	0.808868	LOC101929565	1	-	-	-	-	-
64064	1824	0	6	0.01	0.36	5.16993	Up	0.0526128	0.100921	OXCT2	1	K16622|1|0.0|973|pps:100985546|bone morphogenetic protein 8;K01027|2|0.0|963|hsa:64064|3-oxoacid CoA-transferase [EC:2.8.3.5]	GO:0043231//intracellular membrane-bounded organelle	GO:0008410//CoA-transferase activity	GO:0044248	gi|675733253|ref|XP_008966702.1|/0/PREDICTED: succinyl-CoA:3-ketoacid coenzyme A transferase 2, mitochondrial [Pan paniscus]
105379511	553	0	1.72	0.01	0.36	5.16993	Up	0.707324	0.803436	LOC105379511	1	K04650|1|8e-19|95.1|ecb:100063285|nuclear receptor co-repressor 1	-	-	-	gi|426349063|ref|XP_004042139.1|/2.30185e-43/PREDICTED: putative nuclear receptor corepressor 1-like protein NCOR1P1-like [Gorilla gorilla gorilla]
60484	1795	0	6	0.01	0.36	5.16993	Up	0.0526128	0.100857	HAPLN2	2	K06851|1|0.0|688|hsa:60484|hyaluronan and proteoglycan link protein 2	GO:0031012//extracellular matrix	GO:0005539//glycosaminoglycan binding	GO:0009987//cellular process	gi|826334049|ref|XP_012514014.1|/0/PREDICTED: hyaluronan and proteoglycan link protein 2 [Propithecus coquereli]
30818	2735	0	9	0.01	0.36	5.16993	Up	0.0110656	0.0253084	KCNIP3	1	K16575|1|1e-89|333|aam:106493806|centractin;K19932|2|3e-42|176|tru:101074149|neuronal calcium sensor 1	GO:0043231//intracellular membrane-bounded organelle;GO:0044444//cytoplasmic part;GO:0016020//membrane;GO:0043231//intracellular membrane-bounded organelle;GO:0044444//cytoplasmic part;GO:0016020//membrane	GO:0003712//transcription cofactor activity;GO:0003676//nucleic acid binding;GO:0046872//metal ion binding;GO:0005515//protein binding;GO:0005261//cation channel activity;GO:0003712//transcription cofactor activity;GO:0003676//nucleic acid binding;GO:0046872//metal ion binding;GO:0005515//protein binding;GO:0005261//cation channel activity	GO:0007600//sensory perception;GO:0006357//regulation of transcription from RNA polymerase II promoter;GO:0042981//regulation of apoptotic process;GO:0023052//signaling;GO:0033555//multicellular organismal response to stress;GO:0030001//metal ion transport;GO:0007600//sensory perception;GO:0006357//regulation of transcription from RNA polymerase II promoter;GO:0042981//regulation of apoptotic pro…	gi|7305199|ref|NP_038462.1|/4.57322e-138/calsenilin isoform 1 [Homo sapiens]
241	921	0	3	0.01	0.36	5.16993	Up	0.250154	0.372432	ALOX5AP	1	K00799|1|1e-17|93.2|pss:102461405|glutathione S-transferase [EC:2.5.1.18];K00807|2|9e-17|90.5|acs:103277893|leukotriene-C4 synthase [EC:4.4.1.20]	GO:0031224//intrinsic component of membrane;GO:0031090//organelle membrane;GO:0005635//nuclear envelope;GO:0031224//intrinsic component of membrane;GO:0031090//organelle membrane;GO:0005635//nuclear envelope	GO:0050543//icosatetraenoic acid binding;GO:0042802//identical protein binding;GO:0016702//oxidoreductase activity, acting on single donors with incorporation of molecular oxygen, incorporation of two atoms of oxygen;GO:0030234//enzyme regulator activity;GO:0046983//protein dimerization activity;GO:0050543//icosatetraenoic acid binding;GO:0042802//identical protein binding;GO:0016702//oxidoreduct…	GO:0002538;GO:0051260//protein homooligomerization;GO:0006691//leukotriene metabolic process;GO:0051592//response to calcium ion;GO:0002538;GO:0051260//protein homooligomerization;GO:0006691//leukotriene metabolic process;GO:0051592//response to calcium ion	gi|324711029|ref|NP_001191335.1|/8.10898e-90/arachidonate 5-lipoxygenase-activating protein isoform 2 [Homo sapiens]
100133093	335	0	1	0.01	0.36	5.16993	Up	0.707324	0.786795	FAM25G	1	-	-	-	-	gi|55959380|emb|CAI12205.1|/7.59532e-14/family with sequence similarity 25, member B [Homo sapiens]
1539	2186	0	7.07	0.01	0.35	5.12928	Up	0.0312886	0.0639915	CYLC2	4	-	GO:0033011//perinuclear theca	GO:0005198//structural molecule activity	GO:0048232//male gamete generation;GO:0048869//cellular developmental process	gi|4557509|ref|NP_001331.1|/2.2068e-70/cylicin-2 [Homo sapiens]
102724297	951	0	3	0.01	0.35	5.12928	Up	0.250154	0.373077	LOC102724297	1	K17045|1|2e-06|55.5|lve:103068983|high-mobility group nucleosome-binding domain-containing protein 5	-	-	-	gi|131328778|gb|AAH35143.2|/8.4862e-21/Tigger transposable element derived 1 [Homo sapiens]
164668	639	0	2	0.01	0.35	5.12928	Up	0.420642	0.542182	APOBEC3H	2	K18750|1|4e-76|264|hsa:164668|C->U-editing enzyme APOBEC3 [EC:3.5.4.-]	-	GO:0016810//hydrolase activity, acting on carbon-nitrogen (but not peptide) bonds;GO:0046914//transition metal ion binding;GO:0016810//hydrolase activity, acting on carbon-nitrogen (but not peptide) bonds;GO:0046914//transition metal ion binding;GO:0016810//hydrolase activity, acting on carbon-nitrogen (but not peptide) bonds;GO:0046914//transition metal ion binding;GO:0016810//hydrolase activity…	-	gi|669250887|ref|NP_001159476.2|/4.34062e-78/DNA dC->dU-editing enzyme APOBEC-3H isoform SV-154 [Homo sapiens]
6750	665	0	2	0.01	0.34	5.08746	Up	0.420642	0.538424	SST	3	K05237|1|2e-58|227|hsa:6750|somatostatin	GO:0044297//cell body;GO:0044421	GO:0005102//receptor binding	GO:0016477//cell migration;GO:0001101//response to acid chemical;GO:0009725//response to hormone;GO:0007267//cell-cell signaling;GO:0031667//response to nutrient levels;GO:0006970//response to osmotic stress;GO:0032501//multicellular organismal process;GO:0008283//cell proliferation;GO:0007166//cell surface receptor signaling pathway	gi|4507243|ref|NP_001039.1|/1.6236e-57/somatostatin preproprotein [Homo sapiens]
6462	1326	0	4	0.01	0.33	5.04439	Up	0.148766	0.242489	SHBG	4	K05464|1|2e-21|106|phi:102111314|growth arrest-specific 6	-	GO:0042802//identical protein binding;GO:0005496//steroid binding;GO:0042802//identical protein binding;GO:0005496//steroid binding;GO:0042802//identical protein binding;GO:0005496//steroid binding;GO:0042802//identical protein binding;GO:0005496//steroid binding;GO:0042802//identical protein binding;GO:0005496//steroid binding;GO:0042802//identical protein binding;GO:0005496//steroid binding;GO:…	GO:0006810//transport;GO:0003006//developmental process involved in reproduction;GO:0006810//transport;GO:0003006//developmental process involved in reproduction;GO:0006810//transport;GO:0003006//developmental process involved in reproduction;GO:0006810//transport;GO:0003006//developmental process involved in reproduction;GO:0006810//transport;GO:0003006//developmental process involved in reprodu…	gi|795239416|ref|XP_011907937.1|/1.99507e-169/PREDICTED: sex hormone-binding globulin isoform X5 [Cercocebus atys]
388667	386	0	1	0.01	0.31	4.9542	Up	0.707324	0.811175	C1orf137	1	-	-	-	-	gi|119577064|gb|EAW56660.1|/1.40916e-52/chromosome 1 open reading frame 137 [Homo sapiens]
101928796	1067	0	3	0.01	0.31	4.9542	Up	0.250154	0.372249	LOC101928796	1	-	-	-	-	gi|694981477|ref|XP_009440162.1|/8.23024e-79/PREDICTED: uncharacterized protein LOC104004838 [Pan troglodytes]
101930749	386	0	1	0.01	0.31	4.9542	Up	0.707324	0.790878	LINC00397	1	-	-	-	-	gi|119629323|gb|EAX08918.1|/8.92938e-15/hCG2045798 [Homo sapiens]
101927323	394	0	1	0.01	0.3	4.90689	Up	0.707324	0.809994	PPP4R1-AS1	1	-	-	-	-	gi|119622002|gb|EAX01597.1|/5.38187e-20/hCG1816628, partial [Homo sapiens]
100529144	3673	0	10.17	0.01	0.3	4.90689	Up	0.00658066	0.0159305	CORO7-PAM16	1	K18619|1|0.0|1793|hsa:100529144|coronin-7	GO:0012505//endomembrane system;GO:0031410//cytoplasmic vesicle;GO:0043231//intracellular membrane-bounded organelle	-	-	gi|319918873|ref|NP_001188408.1|/0/CORO7-PAM16 protein [Homo sapiens]
105371430	388	0	1	0.01	0.3	4.90689	Up	0.707324	0.788103	LOC105371430	1	-	-	-	-	gi|694965322|ref|XP_009429798.1|/6.77334e-39/PREDICTED: uncharacterized protein C17orf97 homolog, partial [Pan troglodytes]
149775	1158	0	3	0.01	0.29	4.85798	Up	0.250154	0.372279	GNAS-AS1	2	-	-	-	-	gi|119595878|gb|EAW75472.1|/5.00539e-40/hCG1785563, isoform CRA_a [Homo sapiens]
100874031	407	0	1	0.01	0.29	4.85798	Up	0.707324	0.786698	AGBL5-AS1	1	-	-	-	-	-
100529257	1928	0	5.19	0.01	0.29	4.85798	Up	0.0884702	0.156912	SYNJ2BP-COX16	2	K20057|1|3e-69|265|pps:100987956|synaptojanin-2-binding protein	GO:0031224//intrinsic component of membrane;GO:0031966//mitochondrial membrane;GO:0031224//intrinsic component of membrane;GO:0031966//mitochondrial membrane	-	-	gi|321400120|ref|NP_001189477.1|/1.25432e-98/SYNJ2BP-COX16 protein isoform 2 [Homo sapiens]
85409	1891	0	5	0.01	0.29	4.85798	Up	0.0884702	0.156897	NKD2	1	K03213|1|2e-145|518|hsa:85409|naked cuticle	GO:0016020//membrane;GO:0031410//cytoplasmic vesicle;GO:0016020//membrane;GO:0031410//cytoplasmic vesicle	GO:0046872//metal ion binding;GO:0019899//enzyme binding;GO:0046872//metal ion binding;GO:0019899//enzyme binding	GO:0007166//cell surface receptor signaling pathway;GO:0016192//vesicle-mediated transport;GO:0007166//cell surface receptor signaling pathway;GO:0016192//vesicle-mediated transport	gi|402747026|ref|NP_001258011.1|/5.28862e-175/protein naked cuticle homolog 2 isoform 2 [Homo sapiens]
128488	774	0	2	0.01	0.29	4.85798	Up	0.420642	0.537512	WFDC12	1	-	-	GO:0004866//endopeptidase inhibitor activity	GO:0006952//defense response;GO:0051346//negative regulation of hydrolase activity	gi|119596281|gb|EAW75875.1|/2.33362e-54/WAP four-disulfide core domain 12, isoform CRA_a [Homo sapiens]
101929548	423	0	1	0.01	0.28	4.80735	Up	0.707324	0.801776	FOCAD-AS1	1	K15187|1|5e-07|44.3|ptg:102957028|YEATS domain-containing protein 1/3	-	-	-	gi|987430291|ref|XP_015400368.1|/4.40189e-06/PREDICTED: protein AF-9 [Panthera tigris altaica]
79919	1978	0	5	0.01	0.28	4.80735	Up	0.0884702	0.157097	C2orf54	3	-	-	-	-	gi|544710097|ref|NP_079137.3|/1.91218e-142/uncharacterized protein C2orf54 isoform 2 [Homo sapiens]
6866	787	0	2	0.01	0.28	4.80735	Up	0.420642	0.541257	TAC3	3	K05240|1|6e-63|243|ggo:101129116|tachykinin 2/3	GO:0044421;GO:0044421;GO:0044421;GO:0044421;GO:0044421;GO:0044421	GO:0005515//protein binding;GO:0005515//protein binding;GO:0005515//protein binding;GO:0005515//protein binding;GO:0005515//protein binding;GO:0005515//protein binding	GO:0014072//response to isoquinoline alkaloid;GO:0022414//reproductive process;GO:0007186//G-protein coupled receptor signaling pathway;GO:0008217//regulation of blood pressure;GO:0014072//response to isoquinoline alkaloid;GO:0022414//reproductive process;GO:0007186//G-protein coupled receptor signaling pathway;GO:0008217//regulation of blood pressure;GO:0014072//response to isoquinoline alkaloid…	gi|33331094|gb|AAQ10783.1|/2.63129e-70/alpha tachykinin 3 precursor variant 1 [Homo sapiens]
105372280	423	0	1	0.01	0.28	4.80735	Up	0.707324	0.797629	LOC105372280	1	K04347|1|3e-21|102|oas:106991180|guanine nucleotide-binding protein G(I)/G(S)/G(O) subunit gamma-12	-	-	-	gi|940516954|ref|NP_001303621.1|/3.5929e-56/uncharacterized LOC105372280 [Homo sapiens]
101929760	422	0	1	0.01	0.28	4.80735	Up	0.707324	0.794165	PIK3IP1-AS1	1	-	-	-	-	-
6781	3897	0	10	0.01	0.28	4.80735	Up	0.00658066	0.0159284	STC1	2	-	GO:0044459;GO:0044424;GO:0044421	GO:0005102//receptor binding	GO:0001666//response to hypoxia;GO:0033273//response to vitamin;GO:0006875//cellular metal ion homeostasis;GO:0051384//response to glucocorticoid;GO:0007165//signal transduction;GO:0007275//multicellular organism development;GO:0007154//cell communication;GO:0003006//developmental process involved in reproduction;GO:0051591//response to cAMP	gi|803011834|ref|XP_004004231.2|/2.55732e-139/PREDICTED: stanniocalcin-1 [Ovis aries]
101929723	789	0	2	0.01	0.28	4.80735	Up	0.420642	0.53892	LOC101929723	1	-	-	-	-	gi|725565554|ref|XP_010335874.1|/9.28329e-38/PREDICTED: LOW QUALITY PROTEIN: uncharacterized protein C2orf91 homolog [Saimiri boliviensis boliviensis]
22973	1543	0	4	0.01	0.28	4.80735	Up	0.148766	0.241945	LAMB2P1	1	K06243|1|2e-49|127|mdo:100619627|laminin, beta 2	-	-	-	gi|634888724|ref|XP_007953561.1|/1.20065e-58/PREDICTED: LOW QUALITY PROTEIN: laminin subunit beta-1-like [Orycteropus afer afer]
56147	4623	0	12.13	0.01	0.28	4.80735	Up	0.00232734	0.00617417	PCDHA1	2	K16493|1|0.0|1732|hsa:56147|protocadherin alpha	GO:0016021//integral component of membrane;GO:0016021//integral component of membrane	GO:0046872//metal ion binding;GO:0046872//metal ion binding	GO:0048731//system development;GO:0016337//single organismal cell-cell adhesion;GO:0048731//system development;GO:0016337//single organismal cell-cell adhesion	gi|14165402|ref|NP_113599.1|/0/protocadherin alpha-1 isoform 3 precursor [Homo sapiens]
222901	523	0	1.22	0.01	0.27	4.75489	Up	0.707324	0.790683	RPL23P8	1	K02894|1|8e-63|241|ocu:100008824|large subunit ribosomal protein L23e	GO:0031981//nuclear lumen;GO:0044444//cytoplasmic part;GO:0030529//intracellular ribonucleoprotein complex	GO:0005488//binding;GO:0005198//structural molecule activity	GO:0006412//translation;GO:0019080;GO:0006606//protein import into nucleus;GO:0031016//pancreas development	gi|635092783|ref|XP_008011089.1|/1.01492e-63/PREDICTED: 60S ribosomal protein L23 [Chlorocebus sabaeus]
5148	859	0	2	0.01	0.26	4.70044	Up	0.420642	0.54377	PDE6G	1	K13759|1|6e-16|87.0|ptr:746726|retinal rod rhodopsin-sensitive cGMP 3',5'-cyclic phosphodiesterase subunit gamma	GO:0044444//cytoplasmic part;GO:0044444//cytoplasmic part	GO:0019002//GMP binding;GO:0004114//3',5'-cyclic-nucleotide phosphodiesterase activity;GO:0030234//enzyme regulator activity;GO:0019002//GMP binding;GO:0004114//3',5'-cyclic-nucleotide phosphodiesterase activity;GO:0030234//enzyme regulator activity	GO:0009967//positive regulation of signal transduction;GO:0008277//regulation of G-protein coupled receptor protein signaling pathway;GO:0001775//cell activation;GO:0000165//MAPK cascade;GO:0050953//sensory perception of light stimulus;GO:0007599//hemostasis;GO:0009967//positive regulation of signal transduction;GO:0008277//regulation of G-protein coupled receptor protein signaling pathway;GO:000…	gi|743710968|ref|XP_010948966.1|/6.17629e-17/PREDICTED: retinal rod rhodopsin-sensitive cGMP 3',5'-cyclic phosphodiesterase subunit gamma isoform X1 [Camelus bactrianus]
5274	1696	0	4	0.01	0.26	4.70044	Up	0.148766	0.242621	SERPINI1	1	K16643|1|2e-65|252|mze:101474158|glia-derived nexin	-	GO:0004866//endopeptidase inhibitor activity;GO:0004866//endopeptidase inhibitor activity	GO:0010466//negative regulation of peptidase activity;GO:0007155//cell adhesion;GO:0007399//nervous system development;GO:0006508//proteolysis;GO:0010466//negative regulation of peptidase activity;GO:0007155//cell adhesion;GO:0007399//nervous system development;GO:0006508//proteolysis	gi|752396499|ref|XP_002917466.2|/0/PREDICTED: neuroserpin isoform X1 [Ailuropoda melanoleuca]
541473	1013	0	2.41	0.01	0.26	4.70044	Up	0.420642	0.542878	LOC541473	3	K09572|1|9e-72|272|rro:104681226|FK506-binding protein 6 [EC:5.2.1.8]	GO:0044464	GO:0005527//macrolide binding;GO:0016859//cis-trans isomerase activity	GO:0018193//peptidyl-amino acid modification	gi|724939274|ref|XP_010385752.1|/7.60824e-71/PREDICTED: inactive peptidyl-prolyl cis-trans isomerase FKBP6 isoform X1 [Rhinopithecus roxellana]
10647	454	0	1	0.01	0.26	4.70044	Up	0.707324	0.805154	SCGB1D2	3	-	GO:0044421	-	-	gi|5729909|ref|NP_006542.1|/1.43632e-33/secretoglobin family 1D member 2 precursor [Homo sapiens]
643394	453	0	1	0.01	0.26	4.70044	Up	0.707324	0.798126	SPINK9	1	K19924|1|3e-06|52.4|nle:100590187|serine protease inhibitor Kazal-type 13	-	GO:0005488//binding;GO:0004866//endopeptidase inhibitor activity	GO:0030162//regulation of proteolysis	gi|94536774|ref|NP_001035523.1|/4.31463e-38/serine protease inhibitor Kazal-type 9 precursor [Homo sapiens]
102724601	448	0	1	0.01	0.26	4.70044	Up	0.707324	0.796984	LOC102724601	1	-	-	-	-	-
364	1252	0	3	0.01	0.26	4.70044	Up	0.250154	0.371576	AQP7	1	K08771|1|4e-101|371|hsa:364|aquaporin-7	GO:0030054//cell junction;GO:0032991//macromolecular complex;GO:0016021//integral component of membrane;GO:0005903//brush border;GO:0044424;GO:0030054//cell junction;GO:0032991//macromolecular complex;GO:0016021//integral component of membrane;GO:0005903//brush border;GO:0044424;GO:0030054//cell junction;GO:0032991//macromolecular complex;GO:0016021//integral component of membrane;GO:0005903//bru…	GO:0005372//water transmembrane transporter activity;GO:0015204//urea transmembrane transporter activity;GO:0015168//glycerol transmembrane transporter activity;GO:0005372//water transmembrane transporter activity;GO:0015204//urea transmembrane transporter activity;GO:0015168//glycerol transmembrane transporter activity;GO:0005372//water transmembrane transporter activity;GO:0015204//urea transme…	GO:0042886//amide transport;GO:0003097//renal water transport;GO:0042221//response to chemical;GO:0048232//male gamete generation;GO:0008643//carbohydrate transport;GO:0044237//cellular metabolic process;GO:0042886//amide transport;GO:0003097//renal water transport;GO:0042221//response to chemical;GO:0048232//male gamete generation;GO:0008643//carbohydrate transport;GO:0044237//cellular metabolic…	gi|635073097|ref|XP_007967189.1|/6.86307e-146/PREDICTED: aquaporin-7 isoform X2 [Chlorocebus sabaeus]
389320	459	0	1	0.01	0.25	4.64386	Up	0.707324	0.810815	TEX43	1	-	-	-	-	gi|119569233|gb|EAW48848.1|/1.50925e-75/FLJ27505 protein, partial [Homo sapiens]
101559451	472	0	1	0.01	0.25	4.64386	Up	0.707324	0.796587	LOC101559451	1	-	-	-	-	-
389376	462	0	1	0.01	0.25	4.64386	Up	0.707324	0.794264	SFTA2	2	-	-	-	-	gi|795416420|ref|XP_011946115.1|/4.29102e-22/PREDICTED: surfactant-associated protein 2 isoform X1 [Cercocebus atys]
388282	1298	0	3	0.01	0.25	4.64386	Up	0.250154	0.372065	LOC388282	1	-	-	-	-	gi|30023570|gb|AAP13354.1|AF452719_1/5.61289e-123/unknown [Homo sapiens]
441549	1330	0	3	0.01	0.25	4.64386	Up	0.250154	0.371821	CDNF	2	K13190|1|3e-52|208|fca:101090926|RNA-binding protein 15	-	GO:0005102//receptor binding	-	gi|82880674|ref|NP_001025125.2|/6.03876e-104/cerebral dopamine neurotrophic factor precursor [Homo sapiens]
101930094	463	0	1	0.01	0.25	4.64386	Up	0.707324	0.789658	LOC101930094	1	-	-	-	-	gi|795276818|ref|XP_011858001.1|/6.00153e-16/PREDICTED: uncharacterized protein LOC105555595 [Mandrillus leucophaeus]
101927489	472	0	1	0.01	0.25	4.64386	Up	0.707324	0.786505	TCERG1L-AS1	1	-	-	-	-	gi|426362302|ref|XP_004048308.1|/1.19922e-27/PREDICTED: uncharacterized protein LOC101145603 [Gorilla gorilla gorilla]
2342	2836	0	6.67	0.01	0.25	4.64386	Up	0.0526128	0.10076	FNTB	3	K05954|1|0.0|893|pps:100991890|protein farnesyltransferase subunit beta [EC:2.5.1.58]	GO:0015630//microtubule cytoskeleton	GO:0008318//protein prenyltransferase activity;GO:0043169//cation binding	GO:0018342//protein prenylation	gi|149051499|gb|EDM03672.1|/0/rCG62367, isoform CRA_b [Rattus norvegicus]
101927795	911	0	2	0.01	0.24	4.58496	Up	0.420642	0.543886	LOC101927795	1	-	-	-	-	gi|966977545|ref|XP_014966115.1|/4.17517e-14/PREDICTED: aldehyde oxidase 2 isoform X2 [Macaca mulatta]
105378330	479	0	1	0.01	0.24	4.58496	Up	0.707324	0.808919	LOC105378330	1	-	-	-	-	gi|34534757|dbj|BAC87102.1|/5.74716e-06/unnamed protein product [Homo sapiens]
645142	785	0	1.72	0.01	0.24	4.58496	Up	0.707324	0.800572	PPIAL4D	1	K12738|1|1e-92|341|hsa:645142|peptidylprolyl cis-trans isomerase A-like 4 [EC:5.2.1.8]	GO:0044424	GO:0016859//cis-trans isomerase activity	GO:0044267//cellular protein metabolic process	gi|694987139|ref|XP_009438230.1|/1.0258e-97/PREDICTED: peptidyl-prolyl cis-trans isomerase A-like 4A/B/C, partial [Pan troglodytes]
85235	481	0	1	0.01	0.24	4.58496	Up	0.707324	0.799472	HIST1H2AH	2	K11254|1|6e-53|207|hgl:101712963|histone H4;K11251|2|1e-52|207|oaa:100089262|histone H2A	GO:0000785//chromatin;GO:0043231//intracellular membrane-bounded organelle	GO:0003676//nucleic acid binding	GO:0034728//nucleosome organization	gi|946755604|ref|XP_014392548.1|/4.06177e-52/PREDICTED: histone H2A type 1-H isoform X2 [Myotis brandtii]
730262	785	0	1.72	0.01	0.24	4.58496	Up	0.707324	0.798575	PPIAL4E	2	K12738|1|1e-92|341|hsa:728945|peptidylprolyl cis-trans isomerase A-like 4 [EC:5.2.1.8]	GO:0044424	GO:0016859//cis-trans isomerase activity	GO:0044267//cellular protein metabolic process	gi|694987139|ref|XP_009438230.1|/2.06692e-98/PREDICTED: peptidyl-prolyl cis-trans isomerase A-like 4A/B/C, partial [Pan troglodytes]
100505877	484	0	1	0.01	0.24	4.58496	Up	0.707324	0.798077	UBE2E2-AS1	1	-	-	-	-	gi|767881710|ref|XP_011528082.1|/1.30595e-34/PREDICTED: uncharacterized protein UBE2E2-AS1 [Homo sapiens]
105376975	485	0	1	0.01	0.24	4.58496	Up	0.707324	0.797579	LOC105376975	1	-	-	-	-	gi|725561283|ref|XP_010334142.1|/6.97312e-12/PREDICTED: uncharacterized protein LOC104650909 [Saimiri boliviensis boliviensis]
579	2241	0	5	0.01	0.24	4.58496	Up	0.0884702	0.15702	NKX3-2	3	K09995|1|3e-107|392|hsa:579|homeobox protein Nkx-3.2	-	-	GO:0001501//skeletal system development;GO:0048513//animal organ development;GO:0006351//transcription, DNA-templated	gi|4502365|ref|NP_001180.1|/2.57351e-106/homeobox protein Nkx-3.2 [Homo sapiens]
127066	939	0	2	0.01	0.24	4.58496	Up	0.420642	0.539799	OR14C36	1	K04257|1|6e-157|555|hsa:127066|olfactory receptor	GO:0031224//intrinsic component of membrane	GO:0004930//G-protein coupled receptor activity	GO:0007606//sensory perception of chemical stimulus	gi|50054470|ref|NP_001001918.1|/5.19729e-156/olfactory receptor 14C36 [Homo sapiens]
728945	785	0	1.72	0.01	0.24	4.58496	Up	0.707324	0.791171	PPIAL4F	2	K12738|1|1e-92|341|hsa:728945|peptidylprolyl cis-trans isomerase A-like 4 [EC:5.2.1.8]	GO:0044424	GO:0016859//cis-trans isomerase activity	GO:0044267//cellular protein metabolic process	gi|694987139|ref|XP_009438230.1|/2.06692e-98/PREDICTED: peptidyl-prolyl cis-trans isomerase A-like 4A/B/C, partial [Pan troglodytes]
101928416	476	0	1	0.01	0.24	4.58496	Up	0.707324	0.790731	LOC101928416	1	-	-	-	-	-
9499	1808	0	4	0.01	0.24	4.58496	Up	0.148766	0.241988	MYOT	2	K19875|1|0.0|1024|pps:100967407|myotilin	GO:0030016//myofibril;GO:0005856//cytoskeleton;GO:0005886//plasma membrane;GO:0030016//myofibril;GO:0005856//cytoskeleton;GO:0005886//plasma membrane;GO:0030016//myofibril;GO:0005856//cytoskeleton;GO:0005886//plasma membrane	GO:0008092//cytoskeletal protein binding;GO:0005198//structural molecule activity;GO:0008092//cytoskeletal protein binding;GO:0005198//structural molecule activity;GO:0008092//cytoskeletal protein binding;GO:0005198//structural molecule activity	GO:0003012//muscle system process;GO:0003012//muscle system process;GO:0003012//muscle system process	gi|665506003|ref|NP_001287840.1|/0/myotilin isoform c [Homo sapiens]
85478	1792	0	4	0.01	0.24	4.58496	Up	0.148766	0.241966	CCDC65	4	K19754|1|2e-17|93.6|gga:422009|dynein regulatry complex protein 1	-	-	-	gi|224586875|ref|NP_149115.2|/0/coiled-coil domain-containing protein 65 isoform 1 [Homo sapiens]
8335	477	0	1	0.01	0.24	4.58496	Up	0.707324	0.784528	HIST1H2AB	2	K11251|1|5e-54|211|ecb:100053897|histone H2A	GO:0000785//chromatin;GO:0043231//intracellular membrane-bounded organelle	GO:0003676//nucleic acid binding;GO:0005515//protein binding	GO:0034728//nucleosome organization	gi|830229162|ref|XP_012589618.1|/1.64906e-53/PREDICTED: LOW QUALITY PROTEIN: uncharacterized protein LOC101637187 [Condylura cristata]
101928153	510	0	1	0.01	0.23	4.52356	Up	0.707324	0.806829	ITGA9-AS1	1	K18161|1|1e-11|70.9|ggo:101151927|NADH dehydrogenase [ubiquinone] 1 alpha subcomplex assembly factor 4	GO:0005740//mitochondrial envelope	GO:0005515//protein binding	GO:0010257//NADH dehydrogenase complex assembly	gi|817348700|ref|XP_012299722.1|/1.77495e-11/PREDICTED: NADH dehydrogenase [ubiquinone] 1 alpha subcomplex assembly factor 4 [Aotus nancymaae]
102724515	494	0	1	0.01	0.23	4.52356	Up	0.707324	0.803285	LINC01291	1	-	-	-	-	-
100423004	73	0	0.08	0.01	0.23	4.52356	Up	0.81061	0.862661	MIR4315-1	1	-	-	-	-	-
100996712	3046	0	6.53	0.01	0.23	4.52356	Up	0.0526128	0.100878	SRGAP2D	1	K07526|1|6e-152|541|shr:100917177|SLIT-ROBO Rho GTPase activating protein	-	-	-	gi|694016583|sp|P0DMP2.1|SRG2B_HUMAN/4.30038e-155/RecName: Full=SLIT-ROBO Rho GTPase-activating protein 2B; AltName: Full=SLIT-ROBO Rho GTPase activating protein 2 pseudogene 2
147658	956	0	2	0.01	0.23	4.52356	Up	0.420642	0.541951	ZNF534	1	K01520|1|5e-77|259|mcc:714401|dUTP pyrophosphatase [EC:3.6.1.23]	GO:0043231//intracellular membrane-bounded organelle;GO:0043231//intracellular membrane-bounded organelle;GO:0031981//nuclear lumen;GO:0031981//nuclear lumen	GO:0046914//transition metal ion binding;GO:0003676//nucleic acid binding;GO:0046914//transition metal ion binding;GO:0003676//nucleic acid binding;GO:0005488//binding;GO:0047429//nucleoside-triphosphate diphosphatase activity;GO:0005488//binding;GO:0047429//nucleoside-triphosphate diphosphatase activity	GO:0006351//transcription, DNA-templated;GO:0006351//transcription, DNA-templated;GO:0006259//DNA metabolic process;GO:0006213//pyrimidine nucleoside metabolic process;GO:0009112;GO:0006259//DNA metabolic process;GO:0006213//pyrimidine nucleoside metabolic process;GO:0009112	gi|966951589|ref|XP_001113050.2|/3.93331e-76/PREDICTED: deoxyuridine 5'-triphosphate nucleotidohydrolase, mitochondrial isoform X1 [Macaca mulatta]
27120	964	0	2	0.01	0.23	4.52356	Up	0.420642	0.540911	DKKL1	1	-	GO:0044421;GO:0044421;GO:0044421	GO:0005488//binding;GO:0060089;GO:0005488//binding;GO:0060089;GO:0005488//binding;GO:0060089	GO:0023052//signaling;GO:0050794//regulation of cellular process;GO:0032502//developmental process;GO:0023052//signaling;GO:0045597//positive regulation of cell differentiation;GO:0023052//signaling;GO:0045597//positive regulation of cell differentiation	gi|308818218|ref|NP_001184230.1|/1.7637e-98/dickkopf-like protein 1 isoform 2 precursor [Homo sapiens]
3889	1875	0	4	0.01	0.23	4.52356	Up	0.148766	0.242206	KRT83	3	K07605|1|0.0|961|hsa:3889|type II keratin, basic	GO:0005882//intermediate filament	GO:0005488//binding	GO:0009888//tissue development	gi|169790841|ref|NP_002273.3|/0/keratin, type II cuticular Hb3 [Homo sapiens]
100422961	73	0	0.08	0.01	0.23	4.52356	Up	0.81061	0.861395	MIR4315-2	1	-	-	-	-	-
325	960	0	2	0.01	0.23	4.52356	Up	0.420642	0.539416	APCS	3	K16143|1|9e-63|242|shr:100916813|	GO:0044421;GO:0032991//macromolecular complex	GO:0043169//cation binding;GO:0030246//carbohydrate binding;GO:0005515//protein binding	GO:0002526//acute inflammatory response;GO:0010033//response to organic substance;GO:0043623//cellular protein complex assembly;GO:0044267//cellular protein metabolic process	gi|4502133|ref|NP_001630.1|/8.92433e-127/serum amyloid P-component precursor [Homo sapiens]
102724539	497	0	1	0.01	0.23	4.52356	Up	0.707324	0.789269	LOC102724539	1	-	-	-	-	gi|119592001|gb|EAW71595.1|/2.26603e-45/hCG2045280 [Homo sapiens]
100130348	494	0	1	0.01	0.23	4.52356	Up	0.707324	0.78922	TMEM262	1	-	-	-	-	gi|336285228|ref|NP_001229560.1|/1.32929e-58/transmembrane protein 262 isoform 2 [Homo sapiens]
644186	510	0	1	0.01	0.23	4.52356	Up	0.707324	0.787279	SYCE3	2	K19536|1|3e-35|149|hsa:644186|synaptonemal complex central element protein 3	-	-	-	gi|795389891|ref|XP_011753058.1|/9.01079e-48/PREDICTED: synaptonemal complex central element protein 3 isoform X1 [Macaca nemestrina]
101926948	976	0	2	0.01	0.23	4.52356	Up	0.420642	0.537854	LOC101926948	1	-	-	-	-	gi|119578775|gb|EAW58371.1|/2.89882e-72/hCG2038690, partial [Homo sapiens]
259290	1021	0	2	0.01	0.22	4.45943	Up	0.420642	0.544081	TAS2R31	2	K08474|1|1e-152|541|hsa:259290|taste receptor type 2	GO:0031224//intrinsic component of membrane	GO:0004888//transmembrane signaling receptor activity	GO:0007166//cell surface receptor signaling pathway;GO:0007606//sensory perception of chemical stimulus	gi|116235454|ref|NP_795366.2|/8.9164e-152/taste receptor type 2 member 31 [Homo sapiens]
102723640	512	0	1	0.01	0.22	4.45943	Up	0.707324	0.807898	LOC102723640	1	K20358|1|1e-12|74.7|ggo:101134666|golgin subfamily A member 2	-	-	-	gi|119598316|gb|EAW77910.1|/5.46385e-20/hCG2036668, partial [Homo sapiens]
105379807	543	0	1.06	0.01	0.22	4.45943	Up	0.707324	0.80556	LOC105379807	1	-	-	-	-	gi|426361914|ref|XP_004048132.1|/1.13788e-39/PREDICTED: protein FAM27L-like [Gorilla gorilla gorilla]
1043	523	0	1	0.01	0.22	4.45943	Up	0.707324	0.80384	CD52	2	K06488|1|1e-11|71.2|ggo:101154114|CDW52 antigen	GO:0016021//integral component of membrane	-	GO:0051480//regulation of cytosolic calcium ion concentration	gi|32053|emb|CAA47929.1|/7.4548e-11/CDw52 antigen [Homo sapiens]
85376	5796	0	12.03	0.01	0.22	4.45943	Up	0.00232734	0.00617689	RIMBP3	1	K19922|1|1e-119|434|amj:102558992|peripheral-type benzodiazepine receptor-associated protein 1	-	-	-	gi|153792195|ref|NP_056487.1|/0/RIMS-binding protein 3A [Homo sapiens]
136259	1480	0	3	0.01	0.22	4.45943	Up	0.250154	0.372034	KLF14	3	K09208|1|1e-93|345|hsa:136259|krueppel-like factor 9/13/14/16	-	-	-	gi|527122127|ref|NP_619638.2|/1.24491e-92/Krueppel-like factor 14 [Homo sapiens]
196913	995	0	2	0.01	0.22	4.45943	Up	0.420642	0.538386	LINC01599	1	-	-	-	-	gi|119586141|gb|EAW65737.1|/5.71204e-31/hCG2013212 [Homo sapiens]
100129354	1012	0	2	0.01	0.22	4.45943	Up	0.420642	0.538006	NRADDP	1	K02583|1|8e-36|153|shr:100931911|nerve growth factor receptor (TNFR superfamily member 16)	-	-	-	gi|820981738|ref|XP_003257343.2|/2.44211e-106/PREDICTED: LOW QUALITY PROTEIN: death domain-containing membrane protein NRADD-like [Nomascus leucogenys]
127074	1047	0	2	0.01	0.21	4.39232	Up	0.420642	0.543421	OR2T4	1	K04257|1|0.0|635|hsa:127074|olfactory receptor	GO:0031224//intrinsic component of membrane	GO:0004930//G-protein coupled receptor activity	GO:0007606//sensory perception of chemical stimulus	gi|52317221|ref|NP_001004696.1|/3.60456e-180/olfactory receptor 2T4 [Homo sapiens]
102724596	545	0	1	0.01	0.21	4.39232	Up	0.707324	0.806931	LOC102724596	1	-	-	-	-	gi|34526743|dbj|BAC85276.1|/1.46588e-08/unnamed protein product [Homo sapiens]
100874164	542	0	1	0.01	0.21	4.39232	Up	0.707324	0.806118	LINC00417	1	-	-	-	-	gi|17061809|gb|AAK74137.1|/3.89273e-56/C21orf15 protein, partial [Homo sapiens]
606	548	0	1	0.01	0.21	4.39232	Up	0.707324	0.803588	NBEAP1	1	-	-	-	-	gi|170652954|sp|P0C6P0.1|BCL8_HUMAN/1.72321e-51/RecName: Full=Putative protein BCL8; AltName: Full=Neurobeachin pseudogene 1
729262	3292	0	6.3	0.01	0.21	4.39232	Up	0.0526128	0.100889	NUTM2B	1	-	-	-	-	gi|511094028|ref|NP_001265424.1|/0/NUT family member 2B [Homo sapiens]
728741	1406	0	2.65	0.01	0.21	4.39232	Up	0.420642	0.542028	NPIPB6	1	K01896|1|6e-10|68.2|ptr:101058263|medium-chain acyl-CoA synthetase [EC:6.2.1.2]	-	-	-	gi|542133101|ref|NP_001269453.1|/0/nuclear pore complex-interacting protein family member B6 [Homo sapiens]
79927	1568	0	3	0.01	0.21	4.39232	Up	0.250154	0.3728	FAM110D	2	K00685|1|4e-101|371|tup:102482899|arginine-tRNA-protein transferase [EC:2.3.2.8]	-	-	-	gi|594660967|ref|XP_007178733.1|/2.34649e-121/PREDICTED: protein FAM110D [Balaenoptera acutorostrata scammoni]
100527978	1520	0	2.99	0.01	0.21	4.39232	Up	0.420642	0.541295	TMEM56-RWDD3	1	-	GO:0043231//intracellular membrane-bounded organelle	GO:0005488//binding	-	gi|725580853|ref|XP_010342128.1|/1.31957e-176/PREDICTED: uncharacterized protein LOC101027676 isoform X1 [Saimiri boliviensis boliviensis]
63924	1060	0	2.04	0.01	0.21	4.39232	Up	0.420642	0.540757	CIDEC	1	-	GO:0005924//cell-substrate adherens junction;GO:0043231//intracellular membrane-bounded organelle;GO:0044444//cytoplasmic part;GO:0005924//cell-substrate adherens junction;GO:0043231//intracellular membrane-bounded organelle;GO:0044444//cytoplasmic part;GO:0005924//cell-substrate adherens junction;GO:0043231//intracellular membrane-bounded organelle;GO:0044444//cytoplasmic part;GO:0005924//cell-s…	-	GO:0012502//induction of programmed cell death;GO:0012502//induction of programmed cell death;GO:0012502//induction of programmed cell death;GO:0012502//induction of programmed cell death;GO:0012502//induction of programmed cell death;GO:0012502//induction of programmed cell death;GO:0012502//induction of programmed cell death	gi|694900166|ref|XP_009443144.1|/3.31638e-125/PREDICTED: cell death activator CIDE-3 isoform X1 [Pan troglodytes]
105376430	539	0	1	0.01	0.21	4.39232	Up	0.707324	0.797331	LOC105376430	1	K04257|1|7e-07|55.5|ggo:101153625|olfactory receptor	-	-	-	gi|119620187|gb|EAW99781.1|/1.67653e-11/hCG1776413, isoform CRA_a [Homo sapiens]
105369438	1038	0	2	0.01	0.21	4.39232	Up	0.420642	0.54045	LOC105369438	1	-	GO:0031224//intrinsic component of membrane;GO:0000139//Golgi membrane	GO:0008417//fucosyltransferase activity	GO:0019317;GO:0006464//cellular protein modification process	gi|355779528|gb|EHH64004.1|/2.28979e-14/hypothetical protein EGM_17106, partial [Macaca fascicularis]
219348	549	0	1	0.01	0.21	4.39232	Up	0.707324	0.795992	PLAC9	1	-	-	-	-	gi|119600812|gb|EAW80406.1|/7.77921e-68/placenta-specific 9, isoform CRA_a [Homo sapiens]
101928530	543	0	1	0.01	0.21	4.39232	Up	0.707324	0.795004	LOC101928530	1	-	-	-	-	-
285141	1063	0	2	0.01	0.21	4.39232	Up	0.420642	0.539684	ERICH2	1	-	-	-	-	gi|152061038|gb|AAI50547.1|/2.87075e-62/LOC285141 protein [Homo sapiens]
7278	1564	0	3	0.01	0.21	4.39232	Up	0.250154	0.372187	TUBA3C	2	K07374|1|0.0|853|ocu:100349209|tubulin alpha	GO:0005815//microtubule organizing center;GO:0042995//cell projection	GO:0017111//nucleoside-triphosphatase activity;GO:0032561//guanyl ribonucleotide binding	GO:0043623//cellular protein complex assembly;GO:0007017//microtubule-based process;GO:0006458//'de novo' protein folding	gi|795466258|ref|XP_011890057.1|/0/PREDICTED: LOW QUALITY PROTEIN: tubulin alpha-3E chain [Cercocebus atys]
15	1048	0	2	0.01	0.21	4.39232	Up	0.420642	0.539569	AANAT	1	K00669|1|4e-125|312|pon:100433977|arylalkylamine N-acetyltransferase [EC:2.3.1.87]	GO:0044444//cytoplasmic part;GO:0044444//cytoplasmic part;GO:0044444//cytoplasmic part	GO:0008080//N-acetyltransferase activity;GO:0008080//N-acetyltransferase activity;GO:0008080//N-acetyltransferase activity	GO:0009314//response to radiation;GO:0010038//response to metal ion;GO:0009058//biosynthetic process;GO:0048511//rhythmic process;GO:0043434//response to peptide hormone;GO:0051384//response to glucocorticoid;GO:0030186//melatonin metabolic process;GO:0034694//response to prostaglandin;GO:0009314//response to radiation;GO:0010038//response to metal ion;GO:0009058//biosynthetic process;GO:0048511/…	gi|767993794|ref|XP_011522724.1|/7.11678e-136/PREDICTED: serotonin N-acetyltransferase isoform X3 [Homo sapiens]
101927437	543	0	1	0.01	0.21	4.39232	Up	0.707324	0.79166	LOC101927437	1	K11390|1|2e-10|67.4|ggo:101125413|citrate lyase subunit beta-like protein [EC:4.1.-.-]	-	-	-	gi|931586644|ref|XP_014202980.1|/1.22705e-09/PREDICTED: citrate lyase subunit beta-like protein, mitochondrial isoform X2 [Pan paniscus]
100874147	531	0	0.98	0.01	0.21	4.39232	Up	0.81061	0.861142	LINC00366	1	K17776|1|3e-08|59.7|nle:100591060|metaxin;K14404|2|3e-07|56.6|cjc:103793372|cleavage and polyadenylation specificity factor subunit 4	-	-	-	gi|119573656|gb|EAW53271.1|/1.24361e-08/hCG2041009, partial [Homo sapiens]
643669	1074	0	2	0.01	0.21	4.39232	Up	0.420642	0.538767	CCER2	1	-	-	-	-	gi|342349323|ref|NP_001230141.1|/6.16139e-90/coiled-coil domain-containing glutamate-rich protein 2 precursor [Homo sapiens]
104355135	729	0	1.36	0.01	0.21	4.39232	Up	0.707324	0.784384	LINC00431	1	K16570|1|2e-14|81.6|pbi:103048382|gamma-tubulin complex component 3	-	-	-	gi|998659967|ref|XP_015496229.1|/1.35381e-13/PREDICTED: gamma-tubulin complex component 3 [Parus major]
102724919	542	0	1	0.01	0.21	4.39232	Up	0.707324	0.783952	LOC102724919	1	-	-	-	-	-
100128098	574	0	1	0.01	0.2	4.32193	Up	0.707324	0.809789	ST8SIA6-AS1	1	-	-	-	-	gi|34535130|dbj|BAC87216.1|/8.17376e-29/unnamed protein product [Homo sapiens]
6343	578	0	1	0.01	0.2	4.32193	Up	0.707324	0.80744	SCT	3	K05263|1|2e-49|197|hsa:6343|secretin	-	GO:0005102//receptor binding	GO:0007589//body fluid secretion	gi|11345450|ref|NP_068739.1|/1.23422e-48/secretin preproprotein [Homo sapiens]
5959	1354	0	2.43	0.01	0.2	4.32193	Up	0.420642	0.543227	RDH5	1	K00061|1|7e-172|605|hsa:5959|11-cis-retinol dehydrogenase [EC:1.1.1.315]	GO:0044464;GO:0044464	GO:0016616//oxidoreductase activity, acting on the CH-OH group of donors, NAD or NADP as acceptor;GO:0016616//oxidoreductase activity, acting on the CH-OH group of donors, NAD or NADP as acceptor	GO:0008152//metabolic process;GO:0050953//sensory perception of light stimulus;GO:0008152//metabolic process;GO:0050953//sensory perception of light stimulus	gi|50726952|ref|NP_002896.2|/5.92106e-171/11-cis retinol dehydrogenase precursor [Homo sapiens]
5818	3049.4	2	34	0.06	1.2	4.32193	Up	2.99e-06	1.27e-05	NECTIN1	1	K06081|1|0.0|678|ptr:745188|poliovirus receptor-related protein 1	GO:0005911//cell-cell junction;GO:0030426//growth cone;GO:0070161;GO:0019897//extrinsic component of plasma membrane;GO:0031224//intrinsic component of membrane;GO:0005911//cell-cell junction;GO:0030426//growth cone;GO:0070161;GO:0019897//extrinsic component of plasma membrane;GO:0031224//intrinsic component of membrane;GO:0005911//cell-cell junction;GO:0030426//growth cone;GO:0070161;GO:0019897/…	GO:0046983//protein dimerization activity;GO:0042802//identical protein binding;GO:0004872//receptor activity;GO:0046983//protein dimerization activity;GO:0042802//identical protein binding;GO:0004872//receptor activity;GO:0046983//protein dimerization activity;GO:0042802//identical protein binding;GO:0004872//receptor activity	GO:0030260//entry into host cell;GO:0016337//single organismal cell-cell adhesion;GO:0002088//lens development in camera-type eye;GO:0044087;GO:0006935//chemotaxis;GO:0002376//immune system process;GO:0045216//cell-cell junction organization;GO:0030260//entry into host cell;GO:0016337//single organismal cell-cell adhesion;GO:0002088//lens development in camera-type eye;GO:0044087;GO:0006935//chem…	gi|42560231|ref|NP_976030.1|/0/nectin-1 isoform 2 precursor [Homo sapiens]
100288842	583	0	1	0.01	0.2	4.32193	Up	0.707324	0.801424	LOC100288842	1	K03766|1|2e-23|110|mcf:102129749|beta-1,3-N-acetylglucosaminyltransferase 5 [EC:2.4.1.206]	-	-	-	gi|205831130|sp|A8MXE2.2|YI036_HUMAN/1.85653e-23/RecName: Full=Putative UDP-GlcNAc:betaGal beta-1,3-N-acetylglucosaminyltransferase LOC100288842; AltName: Full=Putative UDP-GlcNAc:betaGal beta-1,3-N-acetylglucosaminyltransferase LOC402377; AltName: Full=UDP-GlcNAc:betaGal beta-1,3-N-acetylglucosaminyltransferase 5 pseudogene
144481	574	0	1	0.01	0.2	4.32193	Up	0.707324	0.797132	SOCS2-AS1	1	-	-	-	-	gi|426373698|ref|XP_004053730.1|/4.65212e-16/PREDICTED: uncharacterized protein LOC101143061 isoform 1 [Gorilla gorilla gorilla]
440519	568	0	1	0.01	0.2	4.32193	Up	0.707324	0.796141	ZNF724	1	K09228|1|8e-81|301|pon:100450566|KRAB domain-containing zinc finger protein	-	-	-	gi|635037501|ref|XP_007994199.1|/1.74871e-96/PREDICTED: putative zinc finger protein 724 isoform X1 [Chlorocebus sabaeus]
103695366	560	0	1	0.01	0.2	4.32193	Up	0.707324	0.7953	LINC01461	1	-	-	-	-	-
345222	1670	0	3	0.01	0.2	4.32193	Up	0.250154	0.37234	MSANTD1	1	K04533|1|4e-38|162|mgp:100540532|huntingtin	-	-	-	gi|111548660|ref|NP_001036155.1|/5.85909e-142/myb/SANT-like DNA-binding domain-containing protein 1 [Homo sapiens]
103091864	1615	0	3	0.01	0.2	4.32193	Up	0.250154	0.372218	SNHG22	1	-	-	-	-	gi|119583361|gb|EAW62957.1|/1.57936e-19/hCG2045172 [Homo sapiens]
9912	3851	0	7	0.01	0.2	4.32193	Up	0.0312886	0.0639554	ARHGAP44	1	K19269|1|1e-115|421|pbi:103065057|phosphoglycolate phosphatase [EC:3.1.3.18 3.1.3.48];K13709|2|3e-20|104|mze:101477658|Rho GTPase-activating protein 5;K20315|3|3e-20|104|pbi:103056452|Rho GTPase-activating protein 21/23	GO:0044444//cytoplasmic part;GO:0044444//cytoplasmic part;GO:0044444//cytoplasmic part;GO:0044444//cytoplasmic part;GO:0044444//cytoplasmic part	GO:0008047//enzyme activator activity;GO:0008047//enzyme activator activity;GO:0008047//enzyme activator activity;GO:0008047//enzyme activator activity;GO:0008047//enzyme activator activity	GO:0009966//regulation of signal transduction;GO:0035556//intracellular signal transduction;GO:0009966//regulation of signal transduction;GO:0035556//intracellular signal transduction;GO:0009966//regulation of signal transduction;GO:0035556//intracellular signal transduction;GO:0009966//regulation of signal transduction;GO:0035556//intracellular signal transduction;GO:0009966//regulation of signa…	gi|884896050|ref|XP_013004101.1|/0/PREDICTED: rho GTPase-activating protein 44 [Cavia porcellus]
101928211	569	0	1	0.01	0.2	4.32193	Up	0.707324	0.786746	LOC101928211	1	-	-	-	-	gi|119604017|gb|EAW83611.1|/4.5825e-16/hCG2038588, partial [Homo sapiens]
441432	564	0	1	0.01	0.2	4.32193	Up	0.707324	0.786022	AQP7P3	1	-	-	-	-	-
3384	1153	0	2	0.01	0.19	4.24793	Up	0.420642	0.543304	ICAM2	1	K06523|1|1e-144|514|hsa:3384|intercellular adhesion molecule 2	GO:0031254//cell trailing edge;GO:0016021//integral component of membrane;GO:0031254//cell trailing edge;GO:0016021//integral component of membrane;GO:0031254//cell trailing edge;GO:0016021//integral component of membrane;GO:0031254//cell trailing edge;GO:0016021//integral component of membrane;GO:0031254//cell trailing edge;GO:0016021//integral component of membrane	GO:0005102//receptor binding;GO:0005102//receptor binding;GO:0005102//receptor binding;GO:0005102//receptor binding;GO:0005102//receptor binding	GO:0002682//regulation of immune system process;GO:0007155//cell adhesion;GO:0002682//regulation of immune system process;GO:0007155//cell adhesion;GO:0002682//regulation of immune system process;GO:0007155//cell adhesion;GO:0002682//regulation of immune system process;GO:0007155//cell adhesion;GO:0002682//regulation of immune system process;GO:0007155//cell adhesion	gi|62089342|dbj|BAD93115.1|/1.22141e-171/intercellular adhesion molecule 2 precursor variant [Homo sapiens]
221336	3331.62	0	6	0.01	0.19	4.24793	Up	0.0526128	0.10091	BEND6	1	-	-	-	-	gi|148806920|ref|NP_689944.2|/4.4779e-148/BEN domain-containing protein 6 isoform 1 [Homo sapiens]
101928340	605	0	1	0.01	0.19	4.24793	Up	0.707324	0.803941	LINC01489	1	-	-	-	-	gi|119616750|gb|EAW96344.1|/1.94557e-66/hCG1798591 [Homo sapiens]
56158	1144	0	2	0.01	0.19	4.24793	Up	0.420642	0.542491	TEX12	4	K19537|1|2e-52|209|pps:100974019|testis-expressed sequence 12 protein	-	-	-	gi|685589565|ref|XP_009185538.1|/1.57613e-54/PREDICTED: testis-expressed sequence 12 protein isoform X1 [Papio anubis]
100288380	876	0	1.5	0.01	0.19	4.24793	Up	0.707324	0.800773	ULK4P2	1	K12581|1|4e-14|80.9|nle:100584332|CCR4-NOT transcription complex subunit 7/8;K11447|2|6e-13|77.0|ptr:449579|histone demethylase [EC:1.14.11.-];K15289|3|1e-10|68.2|ggo:101143670|solute carrier family 35, member F5;K01064|5|3e-09|58.9|mcc:716877|wingless-type MMTV integration site family, member 9	-	-	-	gi|355562626|gb|EHH19220.1|/2.2106e-17/hypothetical protein EGK_19893, partial [Macaca mulatta]
200350	2067	0	3.59	0.01	0.19	4.24793	Up	0.250154	0.372524	FOXD4L1	4	K09397|1|1e-178|629|hsa:200350|forkhead box protein D	GO:0031981//nuclear lumen;GO:0043234//protein complex	GO:0005515//protein binding;GO:0000981//RNA polymerase II transcription factor activity, sequence-specific DNA binding;GO:0043565//sequence-specific DNA binding;GO:0043566//structure-specific DNA binding	GO:0000122//negative regulation of transcription from RNA polymerase II promoter;GO:0001822//kidney development;GO:0001667//ameboidal-type cell migration;GO:0060600;GO:0048675//axon extension;GO:0050931//pigment cell differentiation;GO:0030509//BMP signaling pathway;GO:0021782//glial cell development	gi|685593824|ref|XP_009187156.1|/0/PREDICTED: forkhead box protein D4-like 1 [Papio anubis]
100652865	588	0	1	0.01	0.19	4.24793	Up	0.707324	0.79748	LINC00539	1	-	-	-	-	gi|820967138|ref|XP_012369806.1|/2.43988e-07/PREDICTED: LOW QUALITY PROTEIN: endogenous retrovirus group K member 25 Pol protein-like [Octodon degus]
89838	876	0	1.5	0.01	0.19	4.24793	Up	0.707324	0.792199	ULK4P1	1	K12581|1|4e-14|80.9|nle:100584332|CCR4-NOT transcription complex subunit 7/8;K11447|2|6e-13|77.0|ptr:449579|histone demethylase [EC:1.14.11.-];K15289|3|1e-10|68.2|ggo:101143670|solute carrier family 35, member F5;K01064|5|3e-09|58.9|mcc:716877|wingless-type MMTV integration site family, member 9	-	-	-	gi|355562626|gb|EHH19220.1|/2.2106e-17/hypothetical protein EGK_19893, partial [Macaca mulatta]
101928008	587	0	1	0.01	0.19	4.24793	Up	0.707324	0.79215	LOC101928008	1	K11433|1|2e-44|180|rro:104664288|histone-lysine N-methyltransferase SETMAR [EC:2.1.1.43]	GO:0043232;GO:0043231//intracellular membrane-bounded organelle	GO:0046914//transition metal ion binding;GO:0003676//nucleic acid binding;GO:0016279//protein-lysine N-methyltransferase activity;GO:0004518//nuclease activity	GO:0006325//chromatin organization;GO:0006310//DNA recombination	gi|795382835|ref|XP_011751467.1|/1.34328e-45/PREDICTED: histone-lysine N-methyltransferase SETMAR-like [Macaca nemestrina]
149483	2240	0	4	0.01	0.19	4.24793	Up	0.148766	0.242053	CCDC17	1	-	-	-	-	gi|397483233|ref|XP_003812808.1|/0/PREDICTED: coiled-coil domain-containing protein 17 isoform X2 [Pan paniscus]
11191	3932	0	6.77	0.01	0.19	4.24793	Up	0.0526128	0.100792	PTENP1	1	K01110|1|0.0|780|hgl:101714930|phosphatidylinositol-3,4,5-trisphosphate 3-phosphatase and dual-specificity protein phosphatase PTEN [EC:3.1.3.16 3.1.3.48 3.1.3.67]	GO:0044459;GO:0016604//nuclear body;GO:0030425//dendrite;GO:0044444//cytoplasmic part	GO:0046872//metal ion binding;GO:0034593//phosphatidylinositol bisphosphate phosphatase activity;GO:0019904//protein domain specific binding;GO:0034594//phosphatidylinositol trisphosphate phosphatase activity;GO:0004721//phosphoprotein phosphatase activity;GO:0070851//growth factor receptor binding	GO:0001932//regulation of protein phosphorylation;GO:0016055//Wnt signaling pathway;GO:0048017//inositol lipid-mediated signaling;GO:0048167//regulation of synaptic plasticity;GO:0003006//developmental process involved in reproduction;GO:0007169//transmembrane receptor protein tyrosine kinase signaling pathway;GO:0050851//antigen receptor-mediated signaling pathway;GO:0031175//neuron projection d…	gi|861471622|ref|XP_004858402.2|/0/PREDICTED: phosphatidylinositol 3,4,5-trisphosphate 3-phosphatase and dual-specificity protein phosphatase PTEN, partial [Heterocephalus glaber]
106144585	597	0	1	0.01	0.19	4.24793	Up	0.707324	0.789366	LINC01318	1	-	-	-	-	-
5414	1679	0	3	0.01	0.19	4.24793	Up	0.250154	0.371698	2020-09-04	3	K16943|1|0.0|892|hsa:5414|septin 4	GO:0043231//intracellular membrane-bounded organelle;GO:0043232;GO:0043231//intracellular membrane-bounded organelle;GO:0043232;GO:0043231//intracellular membrane-bounded organelle;GO:0043232;GO:0043231//intracellular membrane-bounded organelle;GO:0043232;GO:0043231//intracellular membrane-bounded organelle;GO:0043232;GO:0043231//intracellular membrane-bounded organelle;GO:0043232;GO:0043231//int…	GO:0017111//nucleoside-triphosphatase activity;GO:0032561//guanyl ribonucleotide binding;GO:0017111//nucleoside-triphosphatase activity;GO:0032561//guanyl ribonucleotide binding;GO:0017111//nucleoside-triphosphatase activity;GO:0032561//guanyl ribonucleotide binding;GO:0017111//nucleoside-triphosphatase activity;GO:0032561//guanyl ribonucleotide binding;GO:0017111//nucleoside-triphosphatase activ…	GO:0007417//central nervous system development;GO:0006915//apoptotic process;GO:0009207;GO:0007005//mitochondrion organization;GO:0007281//germ cell development;GO:0007417//central nervous system development;GO:0006915//apoptotic process;GO:0009207;GO:0007005//mitochondrion organization;GO:0003006//developmental process involved in reproduction;GO:0007417//central nervous system development;GO:00…	gi|311203834|ref|NP_001185642.1|/0/septin-4 isoform 4 [Homo sapiens]
285708	1513	0	2.69	0.01	0.19	4.24793	Up	0.420642	0.53812	LINC00491	1	-	-	-	-	gi|119569479|gb|EAW49094.1|/3.28194e-52/hCG2038671, partial [Homo sapiens]
25789	1712	0	3	0.01	0.19	4.24793	Up	0.250154	0.371515	TMEM59L	2	-	GO:0012505//endomembrane system;GO:0031224//intrinsic component of membrane;GO:0043231//intracellular membrane-bounded organelle	-	-	gi|6912274|ref|NP_036241.1|/0/transmembrane protein 59-like precursor [Homo sapiens]
4101	2024	0	3.54	0.01	0.19	4.24793	Up	0.250154	0.371363	MAGEA2	2	K12464|1|1e-24|117|mmu:94275|melanoma-associated antigen D1	-	-	-	gi|795627003|ref|XP_011732950.1|/3.25076e-145/PREDICTED: uncharacterized protein LOC105477836 [Macaca nemestrina]
389458	599	0	1	0.01	0.19	4.24793	Up	0.707324	0.785829	RBAKDN	2	-	-	-	-	gi|426355397|ref|XP_004045109.1|/1.90904e-64/PREDICTED: uncharacterized protein LOC101129434 [Gorilla gorilla gorilla]
128864	586	0	1	0.01	0.19	4.24793	Up	0.707324	0.785588	C20orf144	3	-	-	-	-	gi|18250302|ref|NP_543015.1|/2.88507e-56/uncharacterized protein C20orf144 [Homo sapiens]
3860	1693	0	3	0.01	0.19	4.24793	Up	0.250154	0.371272	KRT13	2	K07604|1|2e-175|617|pps:100977112|type I keratin, acidic	GO:0043234//protein complex;GO:0043234//protein complex	-	GO:0009887//organ morphogenesis;GO:0009628//response to abiotic stimulus;GO:0009888//tissue development;GO:0032526//response to retinoic acid;GO:0009887//organ morphogenesis;GO:0009628//response to abiotic stimulus;GO:0009888//tissue development;GO:0032526//response to retinoic acid	gi|131412225|ref|NP_705694.2|/2.06756e-174/keratin, type I cytoskeletal 13 isoform a [Homo sapiens]
100874255	625	0	1	0.01	0.18	4.16993	Up	0.707324	0.809584	RNASEH2B-AS1	1	-	-	-	-	-
53828	636	0	1	0.01	0.18	4.16993	Up	0.707324	0.808204	FXYD4	1	K13359|1|2e-15|84.7|mcc:107000109|FXYD domain containing ion transport regulator 4	-	-	-	gi|635052934|ref|XP_007960641.1|/1.87925e-24/PREDICTED: FXYD domain-containing ion transport regulator 4 isoform X5 [Chlorocebus sabaeus]
55815	2430.83	0	4	0.01	0.18	4.16993	Up	0.148766	0.242577	TSNAXIP1	1	K00547|1|1e-54|217|pxy:105390301|homocysteine S-methyltransferase [EC:2.1.1.10]	GO:0044444//cytoplasmic part	-	GO:0048232//male gamete generation;GO:0048869//cellular developmental process	gi|982319511|ref|XP_015298421.1|/0/PREDICTED: translin-associated factor X-interacting protein 1 isoform X6 [Macaca fascicularis]
58498	619	0	1	0.01	0.18	4.16993	Up	0.707324	0.803033	MYL7	2	K12754|1|3e-91|336|nle:100589180|myosin regulatory light chain 7	GO:0030425//dendrite;GO:0030017//sarcomere;GO:0015629//actin cytoskeleton	GO:0046872//metal ion binding;GO:0016887//ATPase activity;GO:0003774//motor activity	GO:0006936//muscle contraction;GO:0030029//actin filament-based process	gi|10864037|ref|NP_067046.1|/2.07845e-90/myosin regulatory light chain 2, atrial isoform [Homo sapiens]
94086	616	0	1	0.01	0.18	4.16993	Up	0.707324	0.802328	HSPB9	2	K09547|1|2e-87|323|hsa:94086|heat shock protein beta-9	GO:0043231//intracellular membrane-bounded organelle	GO:0005488//binding	GO:0050896//response to stimulus	gi|15082238|ref|NP_149971.1|/1.76952e-86/heat shock protein beta-9 [Homo sapiens]
103724388	636	0	1	0.01	0.18	4.16993	Up	0.707324	0.801625	LINC01068	1	-	-	-	-	-
102723692	637	0	1	0.01	0.18	4.16993	Up	0.707324	0.801224	LOC102723692	1	K00771|1|3e-38|160|umr:103668841|protein xylosyltransferase [EC:2.4.2.26]	GO:0016020//membrane;GO:0043231//intracellular membrane-bounded organelle	GO:0008194//UDP-glycosyltransferase activity	GO:0009059//macromolecule biosynthetic process	gi|671009018|ref|XP_008695367.1|/2.17935e-37/PREDICTED: xylosyltransferase 1 [Ursus maritimus]
100874241	645	0	1	0.01	0.18	4.16993	Up	0.707324	0.800222	STARD13-AS	1	-	-	-	-	gi|119628938|gb|EAX08533.1|/5.91344e-22/hCG1798436, isoform CRA_b [Homo sapiens]
729873	2260	0	3.84	0.01	0.18	4.16993	Up	0.250154	0.372402	TBC1D3	3	K20134|1|0.0|1076|hsa:414060|TBC1 domain family member 3	GO:0044464	-	-	gi|599044928|ref|NP_001116863.3|/0/TBC1 domain family member 3 [Homo sapiens]
102723665	1827	0	3	0.01	0.18	4.16993	Up	0.250154	0.37231	LOC102723665	1	-	-	-	-	gi|686734117|ref|XP_009243937.1|/8.58642e-33/PREDICTED: uncharacterized protein [Pongo abelii]
100996654	634	0	1	0.01	0.18	4.16993	Up	0.707324	0.793279	LOC100996654	1	-	-	-	-	-
259239	615	0	1	0.01	0.18	4.16993	Up	0.707324	0.789561	WFDC11	2	-	-	-	-	gi|795350908|ref|XP_011784310.1|/7.82423e-61/PREDICTED: protein WFDC11 isoform X1 [Colobus angolensis palliatus]
387895	621	0	1	0.01	0.18	4.16993	Up	0.707324	0.788831	LINC00944	1	-	-	-	-	gi|119618890|gb|EAW98484.1|/2.23613e-68/hCG2038720, partial [Homo sapiens]
5228	1848	0	3	0.01	0.18	4.16993	Up	0.250154	0.371607	PGF	1	K16859|1|7e-65|251|hsa:5228|placenta growth factor	GO:0044464	GO:0005488//binding;GO:0005488//binding;GO:0005539//glycosaminoglycan binding;GO:0005102//receptor binding	GO:0048522;GO:0032502//developmental process;GO:0008283//cell proliferation;GO:0007169//transmembrane receptor protein tyrosine kinase signaling pathway;GO:0007154//cell communication;GO:0048522;GO:0032502//developmental process;GO:0008283//cell proliferation;GO:0007169//transmembrane receptor protein tyrosine kinase signaling pathway;GO:0007154//cell communication;GO:0048522;GO:0048646//anatomic…	gi|444511452|gb|ELV09898.1|/8.75504e-69/Ribosomal protein S6 kinase-like 1 [Tupaia chinensis]
80862	2445	0	4	0.01	0.18	4.16993	Up	0.148766	0.241923	ZNRD1ASP	1	-	-	-	-	gi|34532320|dbj|BAC86387.1|/6.84276e-84/unnamed protein product [Homo sapiens]
440093	1071	0	1.79	0.01	0.18	4.16993	Up	0.707324	0.786118	H3F3C	2	K11253|1|3e-72|274|lve:103081391|histone H3	GO:0000785//chromatin;GO:0031981//nuclear lumen	GO:0003676//nucleic acid binding	GO:0007599//hemostasis;GO:0034728//nucleosome organization	gi|602731422|ref|XP_007451114.1|/2.19136e-71/PREDICTED: histone H3.3-like [Lipotes vexillifer]
101927305	630	0	1	0.01	0.18	4.16993	Up	0.707324	0.785732	LOC101927305	1	-	-	-	-	gi|768013158|ref|XP_011525891.1|/6.91698e-08/PREDICTED: uncharacterized protein LOC105376907 [Homo sapiens]
90271	1003	5.58	141.46	0.9	15.62	4.11733	Up	1.1e-25	2.05e-24	OLMALINC	1	-	-	-	-	gi|931577938|ref|XP_014202014.1|/1.04713e-48/PREDICTED: uncharacterized protein LOC100968539 isoform X1 [Pan paniscus]
91703	1317	0	2	0.01	0.17	4.08746	Up	0.420642	0.543188	ACY3	1	K18458|1|5e-176|619|ggo:101144518|N-acyl-aromatic-L-amino acid amidohydrolase [EC:3.5.1.114]	GO:0044459;GO:0044424	GO:0016811//hydrolase activity, acting on carbon-nitrogen (but not peptide) bonds, in linear amides;GO:0005515//protein binding;GO:0043169//cation binding	GO:0051704	gi|426369459|ref|XP_004051707.1|/3.79463e-175/PREDICTED: aspartoacylase-2 [Gorilla gorilla gorilla]
102467147	656	0	1	0.01	0.17	4.08746	Up	0.707324	0.806016	LOC102467147	1	-	-	-	-	gi|119575347|gb|EAW54952.1|/4.0109e-37/hCG2045030 [Homo sapiens]
101927688	653	0	1	0.01	0.17	4.08746	Up	0.707324	0.80263	SEPT4-AS1	1	K16943|1|8e-18|92.4|ptr:455160|septin 4	GO:0043231//intracellular membrane-bounded organelle	-	GO:0007417//central nervous system development;GO:0007005//mitochondrion organization;GO:0003006//developmental process involved in reproduction	gi|332801054|ref|NP_001033793.2|/9.17633e-18/uncharacterized protein C17orf47 [Homo sapiens]
137075	1972	0	3	0.01	0.17	4.08746	Up	0.250154	0.372831	CLDN23	2	K06087|1|2e-142|508|hsa:137075|claudin	GO:0043296//apical junction complex;GO:0031224//intrinsic component of membrane	GO:0005515//protein binding	GO:0016337//single organismal cell-cell adhesion;GO:0007043//cell-cell junction assembly	gi|124107616|ref|NP_919260.2|/1.61241e-141/claudin-23 [Homo sapiens]
80274	3885	0	6	0.01	0.17	4.08746	Up	0.0526128	0.100867	SCUBE1	3	K06825|1|1e-91|340|sko:100374579|fibrillin 1	GO:0009986//cell surface;GO:0044421;GO:0019898//extrinsic component of membrane	GO:0046872//metal ion binding;GO:0046983//protein dimerization activity	GO:0007599//hemostasis;GO:0006952//defense response;GO:0030855//epithelial cell differentiation;GO:0007507//heart development;GO:0051259//protein oligomerization	gi|120587029|ref|NP_766638.2|/0/signal peptide, CUB and EGF-like domain-containing protein 1 precursor [Homo sapiens]
101929753	1311	0	2	0.01	0.17	4.08746	Up	0.420642	0.541642	LOC101929753	1	-	-	-	-	gi|119631652|gb|EAX11247.1|/1.0701e-28/hCG2041231, partial [Homo sapiens]
100129128	652	0	1	0.01	0.17	4.08746	Up	0.707324	0.799522	KHDC1L	2	-	GO:0031224//intrinsic component of membrane	-	-	gi|119569161|gb|EAW48776.1|/1.20518e-70/chromosome 6 open reading frame 148, isoform CRA_a [Homo sapiens]
169270	2721	0	4.33	0.01	0.17	4.08746	Up	0.148766	0.242337	ZNF596	2	K09228|1|0.0|1083|hsa:169270|KRAB domain-containing zinc finger protein	GO:0005622//intracellular;GO:0043231//intracellular membrane-bounded organelle;GO:0043231//intracellular membrane-bounded organelle;GO:0043231//intracellular membrane-bounded organelle;GO:0043231//intracellular membrane-bounded organelle;GO:0043231//intracellular membrane-bounded organelle;GO:0043231//intracellular membrane-bounded organelle	GO:0046872//metal ion binding;GO:0046914//transition metal ion binding;GO:0003676//nucleic acid binding;GO:0046914//transition metal ion binding;GO:0003676//nucleic acid binding;GO:0046914//transition metal ion binding;GO:0003676//nucleic acid binding;GO:0046914//transition metal ion binding;GO:0003676//nucleic acid binding;GO:0046914//transition metal ion binding;GO:0003676//nucleic acid binding…	GO:0006351//transcription, DNA-templated;GO:0006351//transcription, DNA-templated;GO:0006351//transcription, DNA-templated;GO:0006351//transcription, DNA-templated;GO:0006351//transcription, DNA-templated;GO:0006351//transcription, DNA-templated	gi|109240540|ref|NP_775810.2|/0/zinc finger protein 596 isoform 1 [Homo sapiens]
924	1318	0	2	0.01	0.17	4.08746	Up	0.420642	0.540565	CD7	6	K06457|1|8e-96|353|hsa:924|CD7 antigen	GO:0031224//intrinsic component of membrane	GO:0004871//signal transducer activity	GO:0046649//lymphocyte activation;GO:0001894//tissue homeostasis;GO:0007167//enzyme linked receptor protein signaling pathway	gi|62823679|gb|AAY15454.1|/6.62453e-95/CD7 antigen [Homo sapiens]
51298	1269	0	2	0.01	0.17	4.08746	Up	0.420642	0.53999	THEG	2	K05060|1|1e-09|67.0|xma:102226847|interleukin 6 signal transducer	GO:0043231//intracellular membrane-bounded organelle;GO:0043231//intracellular membrane-bounded organelle	GO:0005488//binding;GO:0005488//binding	GO:0043623//cellular protein complex assembly;GO:0048232//male gamete generation;GO:0048869//cellular developmental process;GO:0043623//cellular protein complex assembly;GO:0048232//male gamete generation;GO:0048869//cellular developmental process	gi|768002661|ref|XP_011526351.1|/0/PREDICTED: testicular haploid expressed gene protein isoform X1 [Homo sapiens]
105379477	1902	0	3	0.01	0.17	4.08746	Up	0.250154	0.371912	LOC105379477	1	K13122|1|4e-39|165|ggo:101136513|protein FRG1	-	-	-	gi|426391239|ref|XP_004061985.1|/1.73791e-68/PREDICTED: uncharacterized protein LOC101135305 isoform 1 [Gorilla gorilla gorilla]
100130717	650	0	1	0.01	0.17	4.08746	Up	0.707324	0.790194	CECR5-AS1	1	-	-	-	-	gi|119578153|gb|EAW57749.1|/2.98919e-45/hCG1804364 [Homo sapiens]
101927932	683	0	1	0.01	0.17	4.08746	Up	0.707324	0.788006	LOC101927932	1	-	-	-	-	-
116071	1955	0	3	0.01	0.17	4.08746	Up	0.250154	0.371637	BATF2	3	K09034|1|5e-128|461|hsa:116071|ATF-like basic leucine zipper transcriptional factor	GO:0043231//intracellular membrane-bounded organelle;GO:0043231//intracellular membrane-bounded organelle;GO:0043231//intracellular membrane-bounded organelle	GO:0003677//DNA binding;GO:0001071//nucleic acid binding transcription factor activity;GO:0005515//protein binding;GO:0003677//DNA binding;GO:0001071//nucleic acid binding transcription factor activity;GO:0005515//protein binding;GO:0003677//DNA binding;GO:0001071//nucleic acid binding transcription factor activity;GO:0005515//protein binding	GO:0006351//transcription, DNA-templated;GO:0006351//transcription, DNA-templated;GO:0006351//transcription, DNA-templated	gi|663854603|ref|NP_001287736.1|/9.83679e-113/basic leucine zipper transcriptional factor ATF-like 2 isoform 2 [Homo sapiens]
101928324	677	0	1	0.01	0.17	4.08746	Up	0.707324	0.786215	LOC101928324	1	-	-	-	-	-
102724593	669	0	1	0.01	0.17	4.08746	Up	0.707324	0.784	LOC102724593	1	-	-	-	-	-
122773	2702	0	4	0.01	0.16	4	Up	0.148766	0.242642	KLHDC1	2	K12562|1|2e-28|130|nve:NEMVE_v1g246594|amphiphysin;K10317|3|9e-19|98.6|nve:NEMVE_v1g100198|F-box protein 42;K14966|5|3e-16|90.1|tgu:100225405|host cell factor	GO:0044424	-	-	gi|26190616|ref|NP_751943.1|/0/kelch domain-containing protein 1 [Homo sapiens]
3081	2012	0	3	0.01	0.16	4	Up	0.250154	0.373169	HGD	3	K00451|1|0.0|943|hsa:3081|homogentisate 1,2-dioxygenase [EC:1.13.11.5]	GO:0044444//cytoplasmic part	GO:0043169//cation binding;GO:0016702//oxidoreductase activity, acting on single donors with incorporation of molecular oxygen, incorporation of two atoms of oxygen	GO:0006558//L-phenylalanine metabolic process;GO:0006570//tyrosine metabolic process	gi|115527117|ref|NP_000178.2|/0/homogentisate 1,2-dioxygenase [Homo sapiens]
164237	1372	0	2	0.01	0.16	4	Up	0.420642	0.542917	WFDC13	1	K04658|1|1e-07|51.2|mdo:100011976|noggin	-	GO:0004857//enzyme inhibitor activity	-	gi|25188181|ref|NP_742002.1|/5.83159e-49/WAP four-disulfide core domain protein 13 precursor [Homo sapiens]
9884	5177	0	7.88	0.01	0.16	4	Up	0.0312886	0.0639771	LRRC37A	4	K10874|1|3e-16|91.3|mgp:100540718|RAD52 motif-containing protein 1;K04306|3|2e-12|78.2|xma:102217342|relaxin family peptide receptor 1;K08462|5|1e-11|75.9|ame:552108|G protein-coupled receptor 125	GO:0031224//intrinsic component of membrane	-	-	gi|289547512|ref|NP_055649.4|/0/leucine-rich repeat-containing protein 37A precursor [Homo sapiens]
9032	708	0	1	0.01	0.16	4	Up	0.707324	0.796884	TM4SF5	2	-	GO:0016021//integral component of membrane	-	-	gi|21265113|ref|NP_003954.2|/4.39249e-99/transmembrane 4 L6 family member 5 precursor [Homo sapiens]
102724508	702	0	1	0.01	0.16	4	Up	0.707324	0.793771	THCAT158	1	-	-	-	-	gi|119578081|gb|EAW57677.1|/6.84897e-28/hCG2038354, partial [Homo sapiens]
100133669	709	0	1	0.01	0.16	4	Up	0.707324	0.793722	LOC100133669	1	K04393|1|3e-12|74.3|pps:103786242|cell division control protein 42	-	-	-	gi|119602697|gb|EAW82291.1|/9.97744e-67/hCG1994695 [Homo sapiens]
54752	1369	0	2	0.01	0.16	4	Up	0.420642	0.538996	FNDC8	2	K12018|1|5e-13|78.2|lcm:102350171|tripartite motif-containing protein 42	-	-	-	gi|8922138|ref|NP_060029.1|/1.80183e-175/fibronectin type III domain-containing protein 8 [Homo sapiens]
100293534	5427	0	8	0.01	0.16	4	Up	0.0186072	0.0403828	C4B_2	2	K03989|1|0.0|3296|hsa:721|complement component 4	GO:0044421	GO:0061135	GO:0006952//defense response;GO:0002455//humoral immune response mediated by circulating immunoglobulin	gi|338858017|ref|NP_001229752.1|/0/complement C4-B-like preproprotein [Homo sapiens]
3641	617	2	46	0.54	8.46	3.96963	Up	1.01e-08	5.68e-08	INSL4	1	K05255|1|3e-67|256|hsa:3641|relaxin	GO:0044421	GO:0005102//receptor binding	GO:0032501//multicellular organismal process;GO:0007154//cell communication;GO:0023052//signaling;GO:0022414//reproductive process	gi|4504711|ref|NP_002186.1|/2.06348e-66/early placenta insulin-like peptide precursor [Homo sapiens]
127391	741	0	1	0.01	0.15	3.90689	Up	0.707324	0.810558	TMCO2	3	-	GO:0031224//intrinsic component of membrane	-	-	gi|56847610|ref|NP_001008740.1|/1.24486e-86/transmembrane and coiled-coil domain-containing protein 2 [Homo sapiens]
101926971	754	0	1.01	0.01	0.15	3.90689	Up	0.707324	0.810302	LINC01284	1	-	-	-	-	gi|119610318|gb|EAW89912.1|/1.4435e-45/hCG2045515 [Homo sapiens]
128414	1447	0	2	0.01	0.15	3.90689	Up	0.420642	0.543343	NKAIN4	3	-	GO:0031224//intrinsic component of membrane	-	-	gi|226529429|ref|NP_690603.3|/1.97318e-119/sodium/potassium-transporting ATPase subunit beta-1-interacting protein 4 precursor [Homo sapiens]
57699	753	0	1	0.01	0.15	3.90689	Up	0.707324	0.806626	CPNE5	1	-	GO:0042995//cell projection;GO:0044297//cell body;GO:0042995//cell projection;GO:0044297//cell body;GO:0042995//cell projection;GO:0044297//cell body;GO:0042995//cell projection;GO:0044297//cell body	-	-	gi|119624317|gb|EAX03912.1|/6.00058e-150/copine V, isoform CRA_b [Homo sapiens]
646096	864	0	1.18	0.01	0.15	3.90689	Up	0.707324	0.806524	CHEK2P2	1	K06641|1|2e-54|120|ggo:101136352|serine/threonine-protein kinase Chk2 [EC:2.7.11.1]	-	-	-	gi|426378286|ref|XP_004055868.1|/1.69375e-53/PREDICTED: serine/threonine-protein kinase Chk2-like [Gorilla gorilla gorilla]
286480	1159	0	1.63	0.01	0.15	3.90689	Up	0.707324	0.805357	UBE2E4P	1	K20217|1|1e-78|295|ggo:101132580|ubiquitin-conjugating enzyme E2 E [EC:2.3.2.23]	-	-	-	gi|109692276|gb|ABG37966.1|/3.11751e-91/unknown [Rattus norvegicus]
3294	1451	0	2	0.01	0.15	3.90689	Up	0.420642	0.542801	HSD17B2	2	K13368|1|0.0|757|hsa:3294|17beta-estradiol 17-dehydrogenase / 3alpha(17beta)-hydroxysteroid dehydrogenase (NAD+) [EC:1.1.1.62 1.1.1.239]	GO:0031090//organelle membrane;GO:0031224//intrinsic component of membrane	GO:0033764//steroid dehydrogenase activity, acting on the CH-OH group of donors, NAD or NADP as acceptor	GO:0033189//response to vitamin A;GO:0008202//steroid metabolic process	gi|4504503|ref|NP_002144.1|/0/estradiol 17-beta-dehydrogenase 2 [Homo sapiens]
103752589	748	0	1	0.01	0.15	3.90689	Up	0.707324	0.803638	TMEM92-AS1	1	-	-	-	-	-
105371184	733	0	1	0.01	0.15	3.90689	Up	0.707324	0.803537	LOC105371184	1	K03251|1|4e-12|48.9|crg:105324077|translation initiation factor 3 subunit D	-	-	-	gi|767897044|ref|XP_011506925.1|/6.10191e-115/PREDICTED: collagen alpha-1(I) chain-like [Homo sapiens]
101929384	761	0	1	0.01	0.15	3.90689	Up	0.707324	0.802882	LOC101929384	1	-	-	-	-	-
387733	751	0	1	0.01	0.15	3.90689	Up	0.707324	0.800122	IFITM5	2	K06566|1|4e-58|226|hsa:387733|interferon induced transmembrane protein	GO:0031224//intrinsic component of membrane	-	GO:0030278//regulation of ossification;GO:0050896//response to stimulus	gi|70608168|ref|NP_001020466.1|/2.77932e-57/interferon-induced transmembrane protein 5 [Homo sapiens]
101929125	728	0	0.99	0.01	0.15	3.90689	Up	0.81061	0.862002	LOC101929125	1	-	-	-	-	gi|119630892|gb|EAX10487.1|/2.22883e-22/hCG2037020, isoform CRA_a [Homo sapiens]
388531	2894	0	4	0.01	0.15	3.90689	Up	0.148766	0.242293	RGS9BP	2	K13355|1|1e-07|61.6|cge:100758176|nucleoside diphosphate-linked moiety X motif 19, mitochondrial [EC:3.6.1.-]	GO:0031224//intrinsic component of membrane	-	GO:0050953//sensory perception of light stimulus;GO:0009584//detection of visible light;GO:0007165//signal transduction	gi|115496700|ref|NP_997274.2|/3.37742e-101/regulator of G-protein signaling 9-binding protein [Homo sapiens]
7482	2854	0	4	0.01	0.15	3.90689	Up	0.148766	0.242249	WNT2B	2	K00182|1|0.0|768|rro:104658925|wingless-type MMTV integration site family, member 2	GO:0016020//membrane;GO:0031012//extracellular matrix;GO:0016020//membrane;GO:0031012//extracellular matrix	GO:0001664//G-protein coupled receptor binding;GO:0060089;GO:0001664//G-protein coupled receptor binding;GO:0060089	GO:0000122//negative regulation of transcription from RNA polymerase II promoter;GO:0043010//camera-type eye development;GO:0008283//cell proliferation;GO:0008406//gonad development;GO:0001658//branching involved in ureteric bud morphogenesis;GO:0001759//organ induction;GO:0035567//non-canonical Wnt signaling pathway;GO:0009798//axis specification;GO:0030177//positive regulation of Wnt signaling …	gi|13518017|ref|NP_004176.2|/0/protein Wnt-2b isoform WNT-2B1 [Homo sapiens]
54	1507	0	2	0.01	0.15	3.90689	Up	0.420642	0.540527	ACP5	1	K14379|1|0.0|647|rro:104661121|tartrate-resistant acid phosphatase type 5 [EC:3.1.3.2]	GO:0031224//intrinsic component of membrane;GO:0000323//lytic vacuole;GO:0031224//intrinsic component of membrane;GO:0000323//lytic vacuole;GO:0031224//intrinsic component of membrane;GO:0000323//lytic vacuole;GO:0031224//intrinsic component of membrane;GO:0000323//lytic vacuole;GO:0031224//intrinsic component of membrane;GO:0000323//lytic vacuole	GO:0016791//phosphatase activity;GO:0005506//iron ion binding;GO:0016791//phosphatase activity;GO:0005506//iron ion binding;GO:0016791//phosphatase activity;GO:0005506//iron ion binding;GO:0016791//phosphatase activity;GO:0005506//iron ion binding;GO:0016791//phosphatase activity;GO:0005506//iron ion binding	GO:0001894//tissue homeostasis;GO:0031348//negative regulation of defense response;GO:0042742//defense response to bacterium;GO:0006796//phosphate-containing compound metabolic process;GO:0006766//vitamin metabolic process;GO:0032611//interleukin-1 beta production;GO:0001818//negative regulation of cytokine production;GO:0031327;GO:0002237//response to molecule of bacterial origin;GO:2000378//neg…	gi|724816319|ref|XP_010359989.1|/0/PREDICTED: tartrate-resistant acid phosphatase type 5 isoform X2 [Rhinopithecus roxellana]
101927354	761	0	1	0.01	0.15	3.90689	Up	0.707324	0.795745	LOC101927354	1	-	-	-	-	-
8120	3675	0	5	0.01	0.15	3.90689	Up	0.0884702	0.157051	AP3B2	4	K12397|1|0.0|1778|ggo:101138680|AP-3 complex subunit beta	GO:0043234//protein complex;GO:0030136//clathrin-coated vesicle;GO:0005798//Golgi-associated vesicle;GO:0043234//protein complex;GO:0030136//clathrin-coated vesicle;GO:0005798//Golgi-associated vesicle;GO:0043234//protein complex;GO:0030136//clathrin-coated vesicle;GO:0005798//Golgi-associated vesicle	GO:0022892//substrate-specific transporter activity;GO:0022892//substrate-specific transporter activity;GO:0022892//substrate-specific transporter activity	GO:0048193//Golgi vesicle transport;GO:0015031//protein transport;GO:0048193//Golgi vesicle transport;GO:0015031//protein transport;GO:0048193//Golgi vesicle transport;GO:0015031//protein transport	gi|511772994|ref|NP_001265440.1|/0/AP-3 complex subunit beta-2 isoform 3 [Homo sapiens]
254268	2912	0	4	0.01	0.15	3.90689	Up	0.148766	0.242184	AKNAD1	1	-	-	-	-	gi|91754185|ref|NP_689976.2|/0/protein AKNAD1 [Homo sapiens]
106635544	128	0	0.13	0.01	0.15	3.90689	Up	0.81061	0.861243	SNORA109	1	-	-	-	-	-
5047	764	0	1	0.01	0.15	3.90689	Up	0.707324	0.791025	PAEP	3	-	-	-	GO:0051234//establishment of localization;GO:0032501//multicellular organismal process;GO:0032501//multicellular organismal process;GO:0051234//establishment of localization;GO:0032501//multicellular organismal process	gi|119608569|gb|EAW88163.1|/1.87076e-100/progestagen-associated endometrial protein (placental protein 14, pregnancy-associated endometrial alpha-2-globulin, alpha uterine protein), isoform CRA_a [Homo sapiens]
257169	2164	0	3	0.01	0.15	3.90689	Up	0.250154	0.371759	C9orf43	2	K07524|1|1e-106|390|bacu:102998799|regulator of G-protein signalling 3	-	-	-	gi|520262506|ref|NP_001265559.1|/0/uncharacterized protein C9orf43 isoform 2 [Homo sapiens]
56475	1496	0	2	0.01	0.15	3.90689	Up	0.420642	0.53831	RPRM	2	K10128|1|1e-54|216|lve:103074247|reprimo, TP53-dependent G2 arrest mediator candidate	GO:0044424;GO:0031224//intrinsic component of membrane	GO:0005488//binding	GO:0022402//cell cycle process;GO:0000278//mitotic cell cycle	gi|9790193|ref|NP_062819.1|/8.84751e-54/protein reprimo [Homo sapiens]
92736	2147	0	3	0.01	0.15	3.90689	Up	0.250154	0.371546	OTOP2	2	-	GO:0031224//intrinsic component of membrane	-	-	gi|119609619|gb|EAW89213.1|/0/otopetrin 2, partial [Homo sapiens]
127707	5070	0	7	0.01	0.15	3.90689	Up	0.0312886	0.0639337	KLHDC7A	2	K10476|1|7e-86|322|lcm:102358370|kelch repeat and BTB domain-containing protein 11	GO:0031224//intrinsic component of membrane	-	-	gi|116089333|ref|NP_689588.2|/0/kelch domain-containing protein 7A [Homo sapiens]
101928381	1263	0	1.63	0.01	0.14	3.80735	Up	0.707324	0.810405	LOC101928381	1	K12019|1|1e-43|179|cjc:100396220|tripartite motif-containing protein 43/48/49/64/77	-	GO:0046872//metal ion binding	-	gi|426398167|ref|XP_004065267.1|/1.76073e-73/PREDICTED: tripartite motif-containing protein 43B-like [Gorilla gorilla gorilla]
653653	1160	0	1.52	0.01	0.14	3.80735	Up	0.707324	0.807338	LOC653653	1	K12394|1|8e-86|319|rro:104657300|AP-1 complex subunit sigma 1/2	GO:0005764//lysosome;GO:0030117//membrane coat;GO:0012506//vesicle membrane	GO:0022892//substrate-specific transporter activity	GO:0048193//Golgi vesicle transport;GO:0050688//regulation of defense response to virus;GO:0015031//protein transport	gi|194380770|dbj|BAG58538.1|/3.65895e-99/unnamed protein product [Homo sapiens]
121355	822	0	1	0.01	0.14	3.80735	Up	0.707324	0.807185	GTSF1	2	K02728|1|4e-08|60.8|hst:105180554|20S proteasome subunit alpha 3 [EC:3.4.25.1]	GO:0044424	GO:0043169//cation binding	-	gi|332207673|ref|XP_003252919.1|/2.73441e-112/PREDICTED: gametocyte-specific factor 1 isoform X1 [Nomascus leucogenys]
729867	1578	0	2	0.01	0.14	3.80735	Up	0.420642	0.542685	LOC729867	1	-	-	-	-	-
55906	2974	0	3.98	0.01	0.14	3.80735	Up	0.250154	0.373046	ZC4H2	2	K20478|1|8e-06|55.5|dre:557772|golgin subfamily B member 1	-	GO:0043169//cation binding;GO:0043169//cation binding;GO:0043169//cation binding;GO:0043169//cation binding	-	gi|545558299|ref|XP_005641473.1|/1.41661e-97/PREDICTED: zinc finger C4H2 domain-containing protein isoform X2 [Canis lupus familiaris]
85317	1840	0	2.42	0.01	0.14	3.80735	Up	0.420642	0.541835	BAGE4	1	K09188|1|1e-121|296|ggo:101134599|histone-lysine N-methyltransferase MLL3 [EC:2.1.1.43]	-	-	-	gi|694925112|ref|XP_009452907.1|/2.17214e-125/PREDICTED: histone-lysine N-methyltransferase 2C isoform X10 [Pan troglodytes]
3310	2370	0	3	0.01	0.14	3.80735	Up	0.250154	0.372739	HSPA6	4	K03283|1|0.0|1159|hsa:3310|heat shock 70kDa protein 1/8	-	GO:0032559//adenyl ribonucleotide binding	GO:0006950//response to stress	gi|34419635|ref|NP_002146.2|/0/heat shock 70 kDa protein 6 [Homo sapiens]
646019	810	0	1	0.01	0.14	3.80735	Up	0.707324	0.796736	CBY3	1	-	-	-	-	gi|256574796|ref|NP_001157916.1|/1.01835e-111/protein chibby homolog 3 [Homo sapiens]
8528	1556	0	2	0.01	0.14	3.80735	Up	0.420642	0.540373	DDO	2	K00272|1|4e-132|474|tup:102482565|D-aspartate oxidase [EC:1.4.3.1]	GO:0042579//microbody;GO:0042579//microbody	GO:0015922//aspartate oxidase activity;GO:0015922//aspartate oxidase activity	GO:0007620//copulation;GO:0006531//aspartate metabolic process;GO:0007610//behavior;GO:0007620//copulation;GO:0006531//aspartate metabolic process;GO:0007610//behavior	gi|40217827|ref|NP_004023.2|/6.64563e-177/D-aspartate oxidase isoform b [Homo sapiens]
100852410	783	0	1	0.01	0.14	3.80735	Up	0.707324	0.795893	ZRANB2-AS2	1	-	-	-	-	-
100874309	826	0	1	0.01	0.14	3.80735	Up	0.707324	0.793525	EPN2-IT1	1	-	-	-	-	-
189	1611	0	2	0.01	0.14	3.80735	Up	0.420642	0.53934	AGXT	2	K00830|1|0.0|757|hsa:189|alanine-glyoxylate transaminase / serine-glyoxylate transaminase / serine-pyruvate transaminase [EC:2.6.1.44 2.6.1.45 2.6.1.51]	GO:0044429;GO:0044439	GO:0008483//transaminase activity;GO:0042802//identical protein binding;GO:0031406//carboxylic acid binding;GO:0048037//cofactor binding	GO:0006090//pyruvate metabolic process;GO:0006545//glycine biosynthetic process;GO:0006605//protein targeting;GO:0031960//response to corticosteroid;GO:0006081//cellular aldehyde metabolic process;GO:0019532//oxalate transport	gi|4557289|ref|NP_000021.1|/0/serine--pyruvate aminotransferase [Homo sapiens]
6035	820	0	1	0.01	0.14	3.80735	Up	0.707324	0.790927	RNASE1	4	K01168|1|1e-72|275|hsa:6035|pancreatic ribonuclease [EC:3.1.27.5]	-	GO:0016892//endoribonuclease activity, producing 3'-phosphomonoesters;GO:0005488//binding;GO:0016892//endoribonuclease activity, producing 3'-phosphomonoesters;GO:0005488//binding;GO:0016892//endoribonuclease activity, producing 3'-phosphomonoesters;GO:0005488//binding;GO:0016892//endoribonuclease activity, producing 3'-phosphomonoesters;GO:0005488//binding	-	gi|4506547|ref|NP_002924.1|/9.41544e-72/ribonuclease pancreatic precursor [Homo sapiens]
100505875	1011	0	1.25	0.01	0.14	3.80735	Up	0.707324	0.789512	LINC01088	1	-	-	-	-	gi|119611232|gb|EAW90826.1|/4.99811e-06/hCG1808016 [Homo sapiens]
929	1540	0	2	0.01	0.14	3.80735	Up	0.420642	0.538462	CD14	1	K04391|1|0.0|673|hsa:929|CD14 antigen	GO:0031224//intrinsic component of membrane;GO:0043235//receptor complex;GO:0044421;GO:0031224//intrinsic component of membrane;GO:0043235//receptor complex;GO:0044421;GO:0031224//intrinsic component of membrane;GO:0043235//receptor complex;GO:0044421;GO:0031224//intrinsic component of membrane;GO:0043235//receptor complex;GO:0044421	GO:0008329//signaling pattern recognition receptor activity;GO:0001846//opsonin binding;GO:0008329//signaling pattern recognition receptor activity;GO:0001846//opsonin binding;GO:0008329//signaling pattern recognition receptor activity;GO:0001846//opsonin binding;GO:0008329//signaling pattern recognition receptor activity;GO:0001846//opsonin binding	GO:0012501//programmed cell death;GO:0006952//defense response;GO:0001819//positive regulation of cytokine production;GO:0006897//endocytosis;GO:0032496//response to lipopolysaccharide;GO:0007166//cell surface receptor signaling pathway;GO:0070391;GO:0012501//programmed cell death;GO:0006952//defense response;GO:0001819//positive regulation of cytokine production;GO:0006897//endocytosis;GO:003249…	gi|4557417|ref|NP_000582.1|/0/monocyte differentiation antigen CD14 precursor [Homo sapiens]
100874362	797	0	1	0.01	0.14	3.80735	Up	0.707324	0.788297	HOXB-AS1	1	K09303|1|2e-15|85.1|ecb:100069398|homeobox protein HoxA/B/D3	-	-	-	gi|470660077|ref|XP_004331683.1|/6.57819e-15/PREDICTED: homeobox protein Hox-B3-like [Tursiops truncatus]
460	5549	0	7	0.01	0.14	3.80735	Up	0.0312886	0.063941	ASTN1	1	K17307|1|1e-06|58.9|dse:Dsec_GM14855|fibulin 1/2	GO:0031224//intrinsic component of membrane;GO:0031224//intrinsic component of membrane;GO:0031224//intrinsic component of membrane	-	GO:0016337//single organismal cell-cell adhesion;GO:0007610//behavior;GO:0048870//cell motility;GO:0016337//single organismal cell-cell adhesion;GO:0007610//behavior;GO:0048870//cell motility;GO:0016337//single organismal cell-cell adhesion;GO:0007610//behavior;GO:0048870//cell motility	gi|555290028|ref|NP_001273093.1|/0/astrotactin-1 isoform 3 precursor [Homo sapiens]
100506070	808	0	1	0.01	0.14	3.80735	Up	0.707324	0.784048	RBFADN	2	-	-	-	-	-
101928429	868	0	1	0.01	0.13	3.70044	Up	0.707324	0.811072	LOC101928429	1	-	-	-	-	gi|119568328|gb|EAW47943.1|/3.37311e-10/hCG2044921 [Homo sapiens]
100534611	1022	0	1.22	0.01	0.13	3.70044	Up	0.707324	0.810969	TM4SF19-TCTEX1D2	1	-	-	-	-	gi|115511028|ref|NP_612470.2|/1.72102e-70/transmembrane 4 L6 family member 19 isoform 1 [Homo sapiens]
100873979	880	0	1	0.01	0.13	3.70044	Up	0.707324	0.810661	RBMS3-AS3	1	-	-	-	-	-
113540	1065	0	1.22	0.01	0.13	3.70044	Up	0.707324	0.809431	CMTM1	2	-	GO:0031224//intrinsic component of membrane;GO:0044421;GO:0016020//membrane;GO:0031224//intrinsic component of membrane;GO:0044421;GO:0031224//intrinsic component of membrane;GO:0044421;GO:0016020//membrane;GO:0031224//intrinsic component of membrane;GO:0044421;GO:0031224//intrinsic component of membrane;GO:0044421;GO:0031224//intrinsic component of membrane;GO:0044421	GO:0005102//receptor binding;GO:0005102//receptor binding;GO:0005102//receptor binding;GO:0005102//receptor binding;GO:0005102//receptor binding;GO:0005102//receptor binding	GO:0042221//response to chemical;GO:0042221//response to chemical;GO:0042221//response to chemical;GO:0042221//response to chemical;GO:0042221//response to chemical;GO:0042221//response to chemical	gi|31563392|ref|NP_851786.1|/1.00871e-68/CKLF-like MARVEL transmembrane domain-containing protein 1 isoform 1 [Homo sapiens]
100131814	1666	0	2	0.01	0.13	3.70044	Up	0.420642	0.543537	LINC00271	1	-	-	-	-	gi|686723499|ref|XP_009240567.1|/5.55182e-10/PREDICTED: putative uncharacterized protein encoded by LINC00271 [Pongo abelii]
4435	830	0	1	0.01	0.13	3.70044	Up	0.707324	0.805915	CITED1	1	K02987|1|1e-08|62.8|fpg:101913201|small subunit ribosomal protein S4e	GO:0043231//intracellular membrane-bounded organelle;GO:0044444//cytoplasmic part;GO:0043231//intracellular membrane-bounded organelle;GO:0044444//cytoplasmic part;GO:0043231//intracellular membrane-bounded organelle;GO:0044444//cytoplasmic part	GO:0003712//transcription cofactor activity;GO:0001071//nucleic acid binding transcription factor activity;GO:0019904//protein domain specific binding;GO:0043565//sequence-specific DNA binding;GO:0046332//SMAD binding;GO:0003712//transcription cofactor activity;GO:0001071//nucleic acid binding transcription factor activity;GO:0019904//protein domain specific binding;GO:0043565//sequence-specific …	GO:0009880//embryonic pattern specification;GO:0003337//mesenchymal to epithelial transition involved in metanephros morphogenesis;GO:0045596//negative regulation of cell differentiation;GO:0006582//melanin metabolic process;GO:0007417//central nervous system development;GO:0007179//transforming growth factor beta receptor signaling pathway;GO:0016055//Wnt signaling pathway;GO:0006355//regulation…	gi|795458663|ref|XP_011888520.1|/1.3472e-98/PREDICTED: cbp/p300-interacting transactivator 1 isoform X1 [Cercocebus atys]
7137	866	0	1	0.01	0.13	3.70044	Up	0.707324	0.800372	TNNI3	4	K12044|1|7e-80|299|pps:100987819|troponin I, cardiac muscle	GO:0005865//striated muscle thin filament	GO:0008092//cytoskeletal protein binding;GO:0019900//kinase binding;GO:0005246//calcium channel regulator activity	GO:0006941//striated muscle contraction;GO:0043462//regulation of ATPase activity;GO:0055008//cardiac muscle tissue morphogenesis;GO:0030154//cell differentiation;GO:0001976//neurological system process involved in regulation of systemic arterial blood pressure;GO:0003015//heart process;GO:0006875//cellular metal ion homeostasis	gi|594080858|ref|XP_006064059.1|/1.04487e-80/PREDICTED: troponin I, cardiac muscle [Bubalus bubalis]
100131320	2474	0	3.08	0.01	0.13	3.70044	Up	0.250154	0.372708	RAB6C-AS1	1	K07895|1|2e-30|137|hsa:84084|Ras-related protein Rab-6C	GO:0044464	GO:0017111//nucleoside-triphosphatase activity	GO:0035556//intracellular signal transduction;GO:0009207;GO:0042221//response to chemical	gi|667343667|ref|XP_008562884.1|/4.43489e-33/PREDICTED: uncharacterized protein LOC103583308, partial [Galeopterus variegatus]
9715	4285	0	5	0.01	0.13	3.70044	Up	0.0884702	0.157066	FAM131B	1	K03260|1|1e-24|118|shr:100933156|translation initiation factor 4G	-	-	-	gi|675674620|ref|XP_002751928.2|/0/PREDICTED: protein FAM131B isoform X1 [Callithrix jacchus]
386758	1688	0	2	0.01	0.13	3.70044	Up	0.420642	0.540105	ZNF582-AS1	1	-	-	-	-	gi|119592855|gb|EAW72449.1|/1.59757e-51/hCG2042203, isoform CRA_a, partial [Homo sapiens]
50840	954	0	1.15	0.01	0.13	3.70044	Up	0.707324	0.790341	TAS2R14	1	K08474|1|2e-149|530|hsa:50840|taste receptor type 2	GO:0031224//intrinsic component of membrane	GO:0008527//taste receptor activity	GO:0050912//detection of chemical stimulus involved in sensory perception of taste;GO:0007166//cell surface receptor signaling pathway	gi|12965182|ref|NP_076411.1|/1.84248e-148/taste receptor type 2 member 14 [Homo sapiens]
152098	2566	0	3	0.01	0.13	3.70044	Up	0.250154	0.371851	ZCWPW2	1	K10362|1|2e-17|94.4|obi:106883030|myosin XVIII	-	GO:0046914//transition metal ion binding;GO:0046872//metal ion binding;GO:0046914//transition metal ion binding;GO:0046914//transition metal ion binding	-	gi|686713564|ref|XP_009237529.1|/6.218e-147/PREDICTED: zinc finger CW-type PWWP domain protein 2 isoform X1 [Pongo abelii]
2281	868	0	1	0.01	0.13	3.70044	Up	0.707324	0.789756	FKBP1B	1	K09568|1|2e-51|204|pale:102884313|FK506-binding protein 1 [EC:5.2.1.8]	GO:0005789//endoplasmic reticulum membrane;GO:0034703//cation channel complex;GO:0005789//endoplasmic reticulum membrane;GO:0005789//endoplasmic reticulum membrane;GO:0034703//cation channel complex;GO:0005789//endoplasmic reticulum membrane;GO:0034703//cation channel complex;GO:0005789//endoplasmic reticulum membrane;GO:0034703//cation channel complex;GO:0005789//endoplasmic reticulum membrane;G…	GO:0005515//protein binding;GO:0005527//macrolide binding;GO:0016859//cis-trans isomerase activity;GO:0005527//macrolide binding;GO:0016859//cis-trans isomerase activity;GO:0005515//protein binding;GO:0000166//nucleotide binding;GO:0005527//macrolide binding;GO:0016859//cis-trans isomerase activity;GO:0005515//protein binding;GO:0000166//nucleotide binding;GO:0005527//macrolide binding;GO:0016859…	GO:0002027//regulation of heart rate;GO:0032512;GO:0006457//protein folding;GO:0018193//peptidyl-amino acid modification;GO:0010880//regulation of release of sequestered calcium ion into cytosol by sarcoplasmic reticulum;GO:0032412//regulation of ion transmembrane transporter activity;GO:0006936//muscle contraction;GO:0042110//T cell activation;GO:0030072//peptide hormone secretion;GO:0050877//ne…	gi|504140483|ref|XP_004582689.1|/5.18029e-48/PREDICTED: peptidyl-prolyl cis-trans isomerase FKBP1B isoform X1 [Ochotona princeps]
553158	2161	0	2.67	0.01	0.13	3.70044	Up	0.420642	0.538577	PRR5-ARHGAP8	5	K18470|1|6e-159|563|lcm:102359854|Rho GTPase-activating protein 1	-	-	-	gi|689972110|ref|NP_851851.3|/0/PRR5-ARHGAP8 fusion protein [Homo sapiens]
50700	1714	0	2	0.01	0.13	3.70044	Up	0.420642	0.538272	RDH8	2	K11150|1|7e-173|609|hsa:50700|retinol dehydrogenase 8 [EC:1.1.1.-]	GO:0016021//integral component of membrane;GO:0044424	GO:0008106//alcohol dehydrogenase (NADP+) activity;GO:0033764//steroid dehydrogenase activity, acting on the CH-OH group of donors, NAD or NADP as acceptor	GO:0006694//steroid biosynthetic process;GO:0050953//sensory perception of light stimulus;GO:0001523//retinoid metabolic process	gi|393535067|ref|NP_056540.2|/5.60402e-172/retinol dehydrogenase 8 [Homo sapiens]
266917	1723	0	2	0.01	0.13	3.70044	Up	0.420642	0.538082	D21S2088E	1	-	-	-	-	gi|119630400|gb|EAX09995.1|/2.90013e-51/hCG2038410, partial [Homo sapiens]
1	1766	0	2	0.01	0.12	3.58496	Up	0.420642	0.544159	A1BG	3	K06512|1|3e-33|145|phd:102339299|leukocyte immunoglobulin-like receptor	-	-	-	gi|21071030|ref|NP_570602.2|/0/alpha-1B-glycoprotein precursor [Homo sapiens]
414208	905	0	1	0.01	0.12	3.58496	Up	0.707324	0.810046	ZNF32-AS2	1	-	-	-	-	gi|148667163|gb|EDK99579.1|/1.67806e-07/zinc finger protein 637, isoform CRA_b, partial [Mus musculus]
255654	964	0	1	0.01	0.12	3.58496	Up	0.707324	0.808562	LOC255654	1	K20133|1|6e-14|80.5|tgu:100224883|USP6 N-terminal-like protein;K20134|2|5e-13|77.4|pps:100990154|TBC1 domain family member 3	-	-	-	gi|675744378|ref|XP_008969213.1|/6.72855e-28/PREDICTED: uncharacterized protein LOC103785965 [Pan paniscus]
286189	1630	0	1.78	0.01	0.12	3.58496	Up	0.707324	0.808102	C8orf34-AS1	1	K15696|1|3e-07|47.0|nle:100581015|RING finger protein 113B	-	-	-	gi|119607350|gb|EAW86944.1|/1.94177e-41/hCG1787533 [Homo sapiens]
80740	932	0	1	0.01	0.12	3.58496	Up	0.707324	0.807389	LY6G6C	2	K06846|1|4e-59|230|hsa:80740|lymphocyte antigen 6 complex locus protein D/E/G6/H	GO:0031224//intrinsic component of membrane	-	-	gi|13376874|ref|NP_079537.1|/2.88119e-58/lymphocyte antigen 6 complex locus protein G6c precursor [Homo sapiens]
8557	963	0	1	0.01	0.12	3.58496	Up	0.707324	0.806575	TCAP	3	K19879|1|1e-82|308|hsa:8557|telethonin	GO:0031674//I band	GO:0008092//cytoskeletal protein binding;GO:0019904//protein domain specific binding;GO:0005198//structural molecule activity	GO:0006941//striated muscle contraction;GO:0007015//actin filament organization;GO:0007507//heart development;GO:0048747//muscle fiber development;GO:0014866//skeletal myofibril assembly;GO:0065003;GO:0009952//anterior/posterior pattern specification;GO:0060415//muscle tissue morphogenesis;GO:0009612//response to mechanical stimulus	gi|4507435|ref|NP_003664.1|/1.1421e-81/telethonin [Homo sapiens]
64284	1866	0	2	0.01	0.12	3.58496	Up	0.420642	0.542723	RAB17	1	K07909|1|6e-55|218|hsa:64284|Ras-related protein Rab-17	GO:0016020//membrane;GO:0016020//membrane	GO:0032561//guanyl ribonucleotide binding;GO:0032561//guanyl ribonucleotide binding	GO:0035556//intracellular signal transduction;GO:0006810//transport;GO:0035556//intracellular signal transduction;GO:0006810//transport	gi|578804741|ref|XP_006712750.1|/2.63046e-107/PREDICTED: ras-related protein Rab-17 isoform X1 [Homo sapiens]
388499	1614	0	1.81	0.01	0.12	3.58496	Up	0.707324	0.804294	LYPLA2P2	1	K06130|1|2e-108|385|lve:103080040|lysophospholipase II [EC:3.1.1.5]	GO:0044424	GO:0003824//catalytic activity	GO:0044238//primary metabolic process;GO:0032787//monocarboxylic acid metabolic process	gi|752382125|ref|XP_011226725.1|/2.21233e-114/PREDICTED: acyl-protein thioesterase 2 isoform X1 [Ailuropoda melanoleuca]
2700	5219	0	6	0.01	0.12	3.58496	Up	0.0526128	0.100899	GJA3	3	K07612|1|0.0|647|hsa:2700|gap junction protein, alpha 3	GO:0030054//cell junction	-	GO:0050896//response to stimulus;GO:0050953//sensory perception of light stimulus;GO:0007154//cell communication	gi|22779877|ref|NP_068773.2|/0/gap junction alpha-3 protein [Homo sapiens]
4856	2601	0	3	0.01	0.12	3.58496	Up	0.250154	0.373015	NOV	3	K06827|1|1e-106|390|acs:100562863|connective tissue growth factor	GO:0044421;GO:0043005//neuron projection;GO:0044297//cell body	GO:0005102//receptor binding;GO:0019838//growth factor binding	GO:0016049//cell growth	gi|635049890|ref|XP_007999621.1|/0/PREDICTED: protein NOV homolog [Chlorocebus sabaeus]
161835	2716	0	3	0.01	0.12	3.58496	Up	0.250154	0.372985	FSIP1	1	K03104|1|5e-41|172|mgp:100541606|signal recognition particle subunit SRP14	-	-	-	gi|116089284|ref|NP_689810.3|/0/fibrous sheath-interacting protein 1 [Homo sapiens]
100526794	2982	0	3.41	0.01	0.12	3.58496	Up	0.250154	0.372923	NT5C1B-RDH14	1	K01081|1|0.0|1070|hsa:100526794|5'-nucleotidase [EC:3.1.3.5]	GO:0044444//cytoplasmic part;GO:0044444//cytoplasmic part	GO:0008252//nucleotidase activity;GO:0046872//metal ion binding;GO:0008252//nucleotidase activity;GO:0046872//metal ion binding	GO:0006163//purine nucleotide metabolic process;GO:0009112;GO:0006163//purine nucleotide metabolic process;GO:0009112	gi|312283682|ref|NP_001186032.1|/0/NT5C1B-RDH14 protein isoform 1 [Homo sapiens]
645884	953	0	1	0.01	0.12	3.58496	Up	0.707324	0.801575	RPS7P5	1	K02993|1|1e-88|185|nle:100601167|small subunit ribosomal protein S7e	GO:0015935//small ribosomal subunit;GO:0031981//nuclear lumen;GO:0030684//preribosome	GO:0003676//nucleic acid binding;GO:0005198//structural molecule activity	GO:0006412//translation;GO:0019080;GO:0031016//pancreas development;GO:0042254//ribosome biogenesis	gi|820985886|ref|XP_012361953.1|/1.13144e-87/PREDICTED: LOW QUALITY PROTEIN: 40S ribosomal protein S7-like [Nomascus leucogenys]
7148	4474.36	1.27	10	0.02	0.24	3.58496	Up	0.0359196	0.0722063	TNXB	6	K06252|1|0.0|7771|hsa:7148|tenascin	GO:0044464;GO:0005581//collagen trimer;GO:0044464;GO:0005581//collagen trimer	GO:0005539//glycosaminoglycan binding;GO:0005102//receptor binding;GO:0005539//glycosaminoglycan binding;GO:0005102//receptor binding	GO:0085029//extracellular matrix assembly;GO:0007010//cytoskeleton organization;GO:0044259//multicellular organismal macromolecule metabolic process;GO:0085029//extracellular matrix assembly;GO:0007010//cytoskeleton organization;GO:0044259//multicellular organismal macromolecule metabolic process;GO:0023052//signaling	gi|188528648|ref|NP_061978.6|/0/tenascin-X isoform 1 precursor [Homo sapiens]
100101938	3726	0	4	0.01	0.12	3.58496	Up	0.148766	0.242468	ANKRD26P3	3	K17299|1|8e-87|263|ptr:470515|POTE ankyrin domain family protein	-	-	-	gi|119628619|gb|EAX08214.1|/0/hCG1791940 [Homo sapiens]
79852	1771	0	2	0.01	0.12	3.58496	Up	0.420642	0.541026	EPHX3	1	K08059|1|5e-32|141|bfo:BRAFLDRAFT_126371|interferon, gamma-inducible protein 30;K08726|2|6e-28|128|bom:102267808|soluble epoxide hydrolase / lipid-phosphate phosphatase [EC:3.3.2.10 3.1.3.76]	-	GO:0003824//catalytic activity;GO:0003824//catalytic activity	-	gi|13376164|ref|NP_079070.1|/4.4606e-167/epoxide hydrolase 3 precursor [Homo sapiens]
56132	3593	0	3.98	0.01	0.12	3.58496	Up	0.250154	0.372463	PCDHB3	4	K16494|1|0.0|1472|pon:100939355|protocadherin beta	-	-	-	gi|686719732|ref|XP_003776723.2|/0/PREDICTED: uncharacterized protein LOC100939355 [Pongo abelii]
494558	967	0	1.01	0.01	0.12	3.58496	Up	0.707324	0.795844	C9orf135-AS1	1	K17776|1|5e-11|70.9|nle:100591060|metaxin;K09228|2|1e-06|56.2|nle:100598650|KRAB domain-containing zinc finger protein;K14404|3|2e-06|55.8|cjc:103793372|cleavage and polyadenylation specificity factor subunit 4;K17985|4|5e-06|54.3|hsa:55626|activating molecule in BECN1-regulated autophagy protein 1	-	-	-	gi|119582895|gb|EAW62491.1|/8.34614e-32/hCG2038565, partial [Homo sapiens]
101927348	900	0	1	0.01	0.12	3.58496	Up	0.707324	0.793329	LOC101927348	1	-	-	-	-	gi|884938981|ref|XP_012997027.1|/2.93765e-47/PREDICTED: LOW QUALITY PROTEIN: endogenous retrovirus group K member 25 Pol protein-like [Cavia porcellus]
104326193	950	0	1	0.01	0.12	3.58496	Up	0.707324	0.79323	DLX2-AS1	1	-	-	-	-	gi|119631584|gb|EAX11179.1|/7.92444e-27/hCG1811598 [Homo sapiens]
197135	1882	0	2	0.01	0.12	3.58496	Up	0.420642	0.53976	PATL2	1	K12617|1|7e-97|357|cmy:102939499|DNA topoisomerase 2-associated protein PAT1	GO:0043231//intracellular membrane-bounded organelle;GO:0032991//macromolecular complex;GO:0043231//intracellular membrane-bounded organelle;GO:0032991//macromolecular complex	GO:0003676//nucleic acid binding;GO:0003676//nucleic acid binding	GO:0006412//translation;GO:0006412//translation	gi|694959137|ref|XP_001146504.3|/0/PREDICTED: protein PAT1 homolog 2 [Pan troglodytes]
202658	1567	0	1.7	0.01	0.12	3.58496	Up	0.707324	0.792494	TRIM39-RPP21	1	K12015|1|0.0|705|mcc:100426750|tripartite motif-containing protein 39 [EC:2.3.2.27]	GO:0044444//cytoplasmic part;GO:0043231//intracellular membrane-bounded organelle	GO:0046914//transition metal ion binding;GO:0005515//protein binding	GO:0012501//programmed cell death	gi|312283723|ref|NP_001186048.1|/0/TRIM39-RPP21 protein [Homo sapiens]
201305	1773	0	2	0.01	0.12	3.58496	Up	0.420642	0.539531	SPNS3	1	K20225|1|2e-106|389|acs:103282837|capicua transcriptional repressor;K06258|2|3e-06|56.2|api:100161467|MFS transporter, VNT family, synaptic vesicle glycoprotein 2	GO:0031224//intrinsic component of membrane;GO:0031224//intrinsic component of membrane	-	GO:0006810//transport;GO:0010876//lipid localization;GO:0006810//transport;GO:0010876//lipid localization	gi|194239645|ref|NP_872344.3|/0/protein spinster homolog 3 isoform 1 [Homo sapiens]
5652	1889	0	2	0.01	0.12	3.58496	Up	0.420642	0.539263	PRSS8	4	K08664|1|0.0|661|hsa:5652|prostasin [EC:3.4.21.-]	GO:0044421;GO:0031224//intrinsic component of membrane	GO:0004175//endopeptidase activity;GO:0016247//channel regulator activity	GO:0019538//protein metabolic process;GO:0031960//response to corticosteroid;GO:0002028//regulation of sodium ion transport	gi|4506153|ref|NP_002764.1|/0/prostasin preproprotein [Homo sapiens]
257407	3595	0	4	0.01	0.12	3.58496	Up	0.148766	0.24201	C2orf72	1	-	-	-	-	gi|222418604|ref|NP_001138466.1|/1.8228e-83/uncharacterized protein C2orf72 [Homo sapiens]
26256	951	0	1	0.01	0.12	3.58496	Up	0.707324	0.788637	CABYR	2	-	GO:0043231//intracellular membrane-bounded organelle;GO:0043232;GO:0005929//cilium;GO:0044446;GO:0043231//intracellular membrane-bounded organelle;GO:0043232;GO:0005929//cilium;GO:0044446;GO:0043231//intracellular membrane-bounded organelle;GO:0043232;GO:0005929//cilium;GO:0044446;GO:0043231//intracellular membrane-bounded organelle;GO:0043232;GO:0005929//cilium;GO:0044446;GO:0043231//intracellul…	GO:0019900//kinase binding;GO:0046872//metal ion binding;GO:0046983//protein dimerization activity;GO:0019904//protein domain specific binding;GO:0019887//protein kinase regulator activity;GO:0019900//kinase binding;GO:0046872//metal ion binding;GO:0046983//protein dimerization activity;GO:0019904//protein domain specific binding;GO:0019887//protein kinase regulator activity;GO:0019900//kinase bi…	GO:0048870//cell motility;GO:0023052//signaling;GO:0003006//developmental process involved in reproduction;GO:0048870//cell motility;GO:0023052//signaling;GO:0003006//developmental process involved in reproduction;GO:0048870//cell motility;GO:0023052//signaling;GO:0003006//developmental process involved in reproduction;GO:0048870//cell motility;GO:0023052//signaling;GO:0003006//developmental proc…	gi|488547367|ref|XP_004465191.1|/0/PREDICTED: calcium-binding tyrosine phosphorylation-regulated protein isoform X1 [Dasypus novemcinctus]
11151	1825	0	2	0.01	0.12	3.58496	Up	0.420642	0.538196	CORO1A	2	K13882|1|0.0|942|ggo:101132027|coronin-1A	GO:0032991//macromolecular complex;GO:0030666//endocytic vesicle membrane;GO:0015629//actin cytoskeleton;GO:0031252//cell leading edge;GO:0044459;GO:0032991//macromolecular complex;GO:0030666//endocytic vesicle membrane;GO:0015629//actin cytoskeleton;GO:0031252//cell leading edge;GO:0044459	GO:0003779//actin binding;GO:0042802//identical protein binding;GO:0019900//kinase binding;GO:0003779//actin binding;GO:0042802//identical protein binding;GO:0019900//kinase binding	GO:0051125//regulation of actin nucleation;GO:0007155//cell adhesion;GO:0010033//response to organic substance;GO:0006906//vesicle fusion;GO:0050900//leukocyte migration;GO:0030030//cell projection organization;GO:0070838//divalent metal ion transport;GO:0006897//endocytosis;GO:0006935//chemotaxis;GO:0002260//lymphocyte homeostasis;GO:0006952//defense response;GO:0042098//T cell proliferation;GO:…	gi|675702108|ref|XP_008959819.1|/0/PREDICTED: coronin-1A isoform X1 [Pan paniscus]
1132	1817	0	2	0.01	0.12	3.58496	Up	0.420642	0.53774	CHRM4	3	K04132|1|0.0|848|pps:100979240|muscarinic acetylcholine receptor M4	GO:0016021//integral component of membrane;GO:0044297//cell body;GO:0044459;GO:0045202//synapse;GO:0033267;GO:0044430	GO:0030695//GTPase regulator activity;GO:0016907//G-protein coupled acetylcholine receptor activity	GO:0042221//response to chemical;GO:0007193//adenylate cyclase-inhibiting G-protein coupled receptor signaling pathway	gi|817275613|ref|XP_012307900.1|/0/PREDICTED: muscarinic acetylcholine receptor M4 [Aotus nancymaae]
441476	964	0	1	0.01	0.12	3.58496	Up	0.707324	0.785443	STPG3	1	-	-	-	-	gi|375493557|ref|NP_001243629.1|/2.56106e-180/uncharacterized protein C9orf173 isoform b [Homo sapiens]
128346	950	0	1	0.01	0.12	3.58496	Up	0.707324	0.784673	C1orf162	1	-	GO:0031224//intrinsic component of membrane;GO:0031224//intrinsic component of membrane	-	-	gi|694888163|ref|XP_009427463.1|/1.42166e-55/PREDICTED: transmembrane protein C1orf162 homolog isoform X2 [Pan troglodytes]
100616329	74	0.52	8.69	2.17	24.72	3.50991	Up	0.0186072	0.0403925	MIR4700	1	-	-	-	-	-
103091865	1021	0	1	0.01	0.11	3.45943	Up	0.707324	0.809022	BRWD1-IT2	1	K11798|1|7e-64|246|ggo:101130265|bromodomain and WD repeat domain containing protein 1/3	-	-	-	gi|21434717|gb|AAM53521.1|AF426265_1/7.46522e-74/C21orf87 protein [Homo sapiens]
101928537	1009	0	1	0.01	0.11	3.45943	Up	0.707324	0.808971	LINC01494	1	K06478|1|7e-06|53.9|ggo:101139739|receptor-type tyrosine-protein phosphatase C [EC:3.1.3.48]	-	-	-	gi|119591066|gb|EAW70660.1|/1.64086e-49/hCG2038744, partial [Homo sapiens]
5017	3039	0	3	0.01	0.11	3.45943	Up	0.250154	0.373261	OVOL1	3	K09216|1|1e-160|570|hsa:5017|ovo	GO:0043231//intracellular membrane-bounded organelle	GO:0003676//nucleic acid binding;GO:0046914//transition metal ion binding;GO:0001071//nucleic acid binding transcription factor activity	GO:0009888//tissue development;GO:0006357//regulation of transcription from RNA polymerase II promoter;GO:0048232//male gamete generation;GO:0007128//meiotic prophase I	gi|37590309|gb|AAH59408.1|/9.85662e-160/Ovo-like 1(Drosophila) [Homo sapiens]
56	979	0	1	0.01	0.11	3.45943	Up	0.707324	0.807287	ACRV1	4	K00326|1|2e-09|66.2|fab:101811768|cytochrome-b5 reductase [EC:1.6.2.2]	GO:0030141//secretory granule;GO:0031410//cytoplasmic vesicle;GO:0030141//secretory granule;GO:0030141//secretory granule	-	GO:0032501//multicellular organismal process;GO:0032501//multicellular organismal process;GO:0032501//multicellular organismal process;GO:0032501//multicellular organismal process	gi|9955927|ref|NP_064454.1|/1.63267e-128/acrosomal protein SP-10 isoform b precursor [Homo sapiens]
151295	2043	0	2	0.01	0.11	3.45943	Up	0.420642	0.543149	SLC23A3	1	K14612|1|0.0|965|pps:100991498|solute carrier family 23 (nucleobase transporter), member 3	GO:0031224//intrinsic component of membrane;GO:0016020//membrane;GO:0031224//intrinsic component of membrane	GO:0005488//binding;GO:0005488//binding;GO:0005488//binding	GO:0006810//transport;GO:0006810//transport	gi|931567385|ref|XP_003818682.2|/0/PREDICTED: solute carrier family 23 member 3 isoform X3 [Pan paniscus]
1131	2757	0	2.92	0.01	0.11	3.45943	Up	0.420642	0.542994	CHRM3	2	K04131|1|0.0|1117|hsa:1131|muscarinic acetylcholine receptor M3	GO:0016021//integral component of membrane;GO:0044459;GO:0045202//synapse;GO:0033267	GO:0004629//phospholipase C activity;GO:0016907//G-protein coupled acetylcholine receptor activity	GO:0048731//system development;GO:0007186//G-protein coupled receptor signaling pathway;GO:0006940//regulation of smooth muscle contraction;GO:0030073//insulin secretion;GO:0015980//energy derivation by oxidation of organic compounds;GO:0043412//macromolecule modification	gi|4502819|ref|NP_000731.1|/0/muscarinic acetylcholine receptor M3 [Homo sapiens]
101927282	1978	0	2	0.01	0.11	3.45943	Up	0.420642	0.54253	LOC101927282	1	-	-	-	-	gi|119625563|gb|EAX05158.1|/3.27103e-17/hCG2026359 [Homo sapiens]
4242	2034	0	2	0.01	0.11	3.45943	Up	0.420642	0.542453	MFNG	1	K05948|1|3e-160|464|hsa:4242|fringe [EC:2.4.1.222]	GO:0031228//intrinsic component of Golgi membrane;GO:0044421;GO:0031228//intrinsic component of Golgi membrane;GO:0044421;GO:0031228//intrinsic component of Golgi membrane;GO:0044421	GO:0008375//acetylglucosaminyltransferase activity;GO:0008375//acetylglucosaminyltransferase activity;GO:0008375//acetylglucosaminyltransferase activity	GO:0007275//multicellular organism development;GO:0007275//multicellular organism development;GO:0007275//multicellular organism development	gi|261824031|ref|NP_001159815.1|/9.77533e-166/beta-1,3-N-acetylglucosaminyltransferase manic fringe isoform 2 [Homo sapiens]
59352	3041	0	3	0.01	0.11	3.45943	Up	0.250154	0.372954	LGR6	1	K08399|1|0.0|1618|hsa:59352|leucine-rich repeat-containing G protein-coupled receptor 6	GO:0031224//intrinsic component of membrane;GO:0031224//intrinsic component of membrane;GO:0031224//intrinsic component of membrane	GO:0004930//G-protein coupled receptor activity;GO:0004930//G-protein coupled receptor activity;GO:0004930//G-protein coupled receptor activity	-	gi|62912474|ref|NP_001017404.1|/0/leucine-rich repeat-containing G-protein coupled receptor 6 isoform 3 [Homo sapiens]
348751	966	0	1	0.01	0.11	3.45943	Up	0.707324	0.801977	FTCDNL1	1	-	-	-	-	gi|426338223|ref|XP_004033086.1|/4.69823e-89/PREDICTED: uncharacterized protein LOC101135371 [Gorilla gorilla gorilla]
100130887	967	0	1	0.01	0.11	3.45943	Up	0.707324	0.801274	ATE1-AS1	1	K00685|1|3e-14|81.6|nle:100599400|arginine-tRNA-protein transferase [EC:2.3.2.8]	-	-	-	gi|829847348|ref|XP_012636706.1|/2.26997e-60/PREDICTED: putative uncharacterized protein ZNRD1-AS1 [Microcebus murinus]
645431	2026	0	2	0.01	0.11	3.45943	Up	0.420642	0.541989	FUT8-AS1	1	-	-	-	-	gi|820971661|ref|XP_012359748.1|/1.95049e-65/PREDICTED: LOW QUALITY PROTEIN: spidroin-2-like [Nomascus leucogenys]
401508	1860	0	1.95	0.01	0.11	3.45943	Up	0.707324	0.799572	FAM74A4	1	K12581|1|4e-19|99.0|nle:100584332|CCR4-NOT transcription complex subunit 7/8;K17985|2|3e-14|60.5|hsa:55626|activating molecule in BECN1-regulated autophagy protein 1;K15289|5|1e-12|65.9|ggo:101143670|solute carrier family 35, member F5	GO:0016020//membrane;GO:0016020//membrane	-	-	gi|74754292|sp|Q5TZK3.1|FAM74_HUMAN/6.78106e-68/RecName: Full=Protein FAM74A4/A6
55304	3855	0	4	0.01	0.11	3.45943	Up	0.148766	0.242358	SPTLC3	2	K00654|1|0.0|1078|hsa:55304|serine palmitoyltransferase [EC:2.3.1.50]	GO:0031211//endoplasmic reticulum palmitoyltransferase complex;GO:0031224//intrinsic component of membrane	GO:0048037//cofactor binding;GO:0016454//C-palmitoyltransferase activity	GO:0030148//sphingolipid biosynthetic process	gi|119220554|ref|NP_060797.2|/0/serine palmitoyltransferase 3 [Homo sapiens]
100527950	4403	0	4.69	0.01	0.11	3.45943	Up	0.148766	0.242228	GJA9-MYCBP	1	-	GO:0031224//intrinsic component of membrane;GO:0005921//gap junction;GO:0043231//intracellular membrane-bounded organelle;GO:0043231//intracellular membrane-bounded organelle	GO:0003712//transcription cofactor activity;GO:0005488//binding;GO:0003712//transcription cofactor activity;GO:0005488//binding	GO:0009987//cellular process;GO:0048232//male gamete generation;GO:0048232//male gamete generation	gi|947296080|ref|XP_014447113.1|/3.33329e-47/PREDICTED: C-Myc-binding protein [Tupaia chinensis]
79160	984	0	1	0.01	0.11	3.45943	Up	0.707324	0.796339	LOC79160	1	-	-	-	-	gi|12803965|gb|AAH02831.1|/2.41404e-50/MGC4294 protein [Homo sapiens]
200420	1608	0	1.61	0.01	0.11	3.45943	Up	0.707324	0.796042	ALMS1P1	2	K16741|1|9e-115|261|mcf:101866680|alstrom syndrome protein 1	-	-	-	gi|119620132|gb|EAW99726.1|/3.87609e-119/LOC200420, isoform CRA_b [Homo sapiens]
102724652	1048	0	1	0.01	0.11	3.45943	Up	0.707324	0.795448	LOC102724652	1	K09541|1|1e-55|219|ggo:101151572|crystallin, alpha A	GO:0043231//intracellular membrane-bounded organelle;GO:0043231//intracellular membrane-bounded organelle	GO:0005198//structural molecule activity;GO:0005515//protein binding;GO:0005198//structural molecule activity;GO:0005515//protein binding	GO:0006457//protein folding;GO:0048048//embryonic eye morphogenesis;GO:0010467//gene expression;GO:0050953//sensory perception of light stimulus;GO:0002088//lens development in camera-type eye;GO:0000302//response to reactive oxygen species;GO:0009411//response to UV;GO:0000279;GO:0030036//actin cytoskeleton organization;GO:0051259//protein oligomerization;GO:0001932//regulation of protein phosph…	gi|530419180|ref|XP_005261150.1|/4.25038e-72/PREDICTED: alpha-crystallin A chain isoform X1 [Homo sapiens]
143379	1009	0	1	0.01	0.11	3.45943	Up	0.707324	0.795399	C10orf82	1	-	-	-	-	gi|767961754|ref|XP_011537646.1|/2.03281e-116/PREDICTED: uncharacterized protein C10orf82 isoform X4 [Homo sapiens]
26577	2047	0	2	0.01	0.11	3.45943	Up	0.420642	0.540182	PCOLCE2	3	K14616|1|6e-41|171|crg:105327358|cubilin	-	GO:0005539//glycosaminoglycan binding;GO:0008047//enzyme activator activity;GO:0005515//protein binding	GO:0051345//positive regulation of hydrolase activity	gi|7019483|ref|NP_037495.1|/0/procollagen C-endopeptidase enhancer 2 precursor [Homo sapiens]
150221	5802	0	5.97	0.01	0.11	3.45943	Up	0.0884702	0.157005	RIMBP3C	1	K19922|1|1e-112|411|amj:102558992|peripheral-type benzodiazepine receptor-associated protein 1	-	-	-	gi|191252806|ref|NP_001122105.1|/0/RIMS-binding protein 3C [Homo sapiens]
100506343	1976	0	2	0.01	0.11	3.45943	Up	0.420642	0.539875	FAM212B-AS1	1	-	-	-	-	gi|426330820|ref|XP_004026404.1|/1.071e-37/PREDICTED: uncharacterized protein LOC101128160 [Gorilla gorilla gorilla]
NM_001243538	1040	0	1	0.01	0.11	3.45943	Up	0.707324	0.792739	-	1	-	-	-	-	gi|820989587|ref|XP_012362652.1|/2.02568e-91/PREDICTED: LOW QUALITY PROTEIN: uncharacterized protein LOC101177132 [Nomascus leucogenys]
974	968	0	1	0.01	0.11	3.45943	Up	0.707324	0.792592	CD79B	3	K06507|1|2e-120|435|hsa:974|CD79B antigen	GO:0016021//integral component of membrane;GO:0031981//nuclear lumen;GO:0016021//integral component of membrane;GO:0031981//nuclear lumen;GO:0016021//integral component of membrane;GO:0031981//nuclear lumen;GO:0016021//integral component of membrane;GO:0031981//nuclear lumen	GO:0004872//receptor activity;GO:0004872//receptor activity;GO:0004872//receptor activity;GO:0004872//receptor activity	GO:0002376//immune system process;GO:0007165//signal transduction;GO:0002376//immune system process;GO:0007165//signal transduction;GO:0002376//immune system process;GO:0007165//signal transduction;GO:0002376//immune system process;GO:0007165//signal transduction	gi|11038674|ref|NP_000617.1|/1.26693e-119/B-cell antigen receptor complex-associated protein beta chain isoform 1 precursor [Homo sapiens]
101928687	972	0	1	0.01	0.11	3.45943	Up	0.707324	0.792052	LINC01468	1	-	-	-	-	gi|119574531|gb|EAW54146.1|/1.95465e-12/hCG1655140 [Homo sapiens]
100132916	967	0	1	0.01	0.11	3.45943	Up	0.707324	0.791905	FAM159B	1	-	GO:0016020//membrane	-	-	gi|256574788|ref|NP_001157914.1|/2.41937e-63/membrane protein FAM159B [Homo sapiens]
283189	984	0	1	0.01	0.11	3.45943	Up	0.707324	0.791612	OR9G4	1	K04257|1|0.0|656|hsa:283189|olfactory receptor	GO:0031224//intrinsic component of membrane	GO:0004930//G-protein coupled receptor activity	GO:0007606//sensory perception of chemical stimulus	gi|52627211|ref|NP_001005284.1|/0/olfactory receptor 9G4 [Homo sapiens]
643699	5329	0	5.42	0.01	0.11	3.45943	Up	0.0884702	0.156943	GOLGA8N	1	K10595|1|4e-90|336|ptr:465464|E3 ubiquitin-protein ligase HERC2 [EC:2.3.2.26];K20358|2|3e-86|323|rro:104661899|golgin subfamily A member 2	-	-	-	gi|542133086|ref|NP_001269423.1|/0/golgin A8 family, member N [Homo sapiens]
101929679	993	0	1	0.01	0.11	3.45943	Up	0.707324	0.789804	LOC101929679	1	-	-	-	-	gi|119622383|gb|EAX01978.1|/5.70823e-15/hCG1991703 [Homo sapiens]
105372795	1027	0	1	0.01	0.11	3.45943	Up	0.707324	0.789171	LOC105372795	1	-	-	-	-	gi|90080814|dbj|BAE89888.1|/4.96769e-17/unnamed protein product [Macaca fascicularis]
26576	1900	0	2	0.01	0.11	3.45943	Up	0.420642	0.538234	SRPK3	1	K08832|1|0.0|913|pps:100975019|serine/threonine-protein kinase SRPK3 [EC:2.7.11.1]	-	GO:0004672//protein kinase activity;GO:0032559//adenyl ribonucleotide binding;GO:0004672//protein kinase activity;GO:0032559//adenyl ribonucleotide binding;GO:0004672//protein kinase activity;GO:0032559//adenyl ribonucleotide binding	GO:0006464//cellular protein modification process;GO:0009888//tissue development;GO:0048513//animal organ development;GO:0048869//cellular developmental process;GO:0006464//cellular protein modification process;GO:0009888//tissue development;GO:0048513//animal organ development;GO:0048869//cellular developmental process;GO:0006464//cellular protein modification process;GO:0009888//tissue developm…	gi|282847488|ref|NP_001164231.1|/0/SRSF protein kinase 3 isoform 2 [Homo sapiens]
26609	976	0	1	0.01	0.11	3.45943	Up	0.707324	0.78607	VCX	2	-	-	-	-	gi|119612023|gb|EAW91617.1|/2.24876e-08/hCG1988454, isoform CRA_c, partial [Homo sapiens]
101928617	1004	0	1	0.01	0.11	3.45943	Up	0.707324	0.785154	LOC101928617	1	-	-	-	-	-
79998	1993	0	2	0.01	0.11	3.45943	Up	0.420642	0.537664	ANKRD53	1	K10380|1|9e-16|88.2|cfo:105248873|ankyrin	-	-	-	gi|169403957|ref|NP_079209.3|/0/ankyrin repeat domain-containing protein 53 isoform b [Homo sapiens]
283948	2102	0	2	0.01	0.1	3.32193	Up	0.420642	0.543809	NHLRC4	1	K03860|1|6e-35|151|shr:100929130|phosphatidylinositol glycan, class Q;K11997|4|1e-16|90.9|bfo:BRAFLDRAFT_84218|tripartite motif-containing protein 2/3	-	-	-	gi|119606207|gb|EAW85801.1|/3.37381e-177/hypothetical protein FLJ36208, partial [Homo sapiens]
7293	1120	0	1	0.01	0.1	3.32193	Up	0.707324	0.808358	TNFRSF4	3	K05142|1|3e-135|483|hsa:7293|tumor necrosis factor receptor superfamily member 4	GO:0016021//integral component of membrane;GO:0009986//cell surface	GO:0005035//death receptor activity	GO:0043392//negative regulation of DNA binding;GO:0030888//regulation of B cell proliferation;GO:0019221//cytokine-mediated signaling pathway;GO:0042110//T cell activation;GO:0001932//regulation of protein phosphorylation;GO:0050714//positive regulation of protein secretion;GO:0006915//apoptotic process;GO:0050707//regulation of cytokine secretion;GO:0006952//defense response	gi|4507579|ref|NP_003318.1|/2.545e-134/tumor necrosis factor receptor superfamily member 4 precursor [Homo sapiens]
8484	1157	0	1	0.01	0.1	3.32193	Up	0.707324	0.808306	GALR3	1	K04232|1|1e-162|575|ptr:470205|galanin receptor 3	GO:0016020//membrane	GO:0004930//G-protein coupled receptor activity	GO:0007267//cell-cell signaling;GO:0007186//G-protein coupled receptor signaling pathway;GO:0007610//behavior;GO:0031280	gi|694983199|ref|XP_525589.2|/8.81008e-162/PREDICTED: galanin receptor type 3 [Pan troglodytes]
101929302	1109	0	1	0.01	0.1	3.32193	Up	0.707324	0.805306	RFX3-AS1	1	-	-	-	-	-
79366	2126	0	2	0.01	0.1	3.32193	Up	0.420642	0.542839	HMGN5	2	K17045|1|2e-35|153|ggo:101128016|high-mobility group nucleosome-binding domain-containing protein 5	GO:0044427;GO:0031981//nuclear lumen	GO:0003676//nucleic acid binding	GO:0006355//regulation of transcription, DNA-templated;GO:0006325//chromatin organization	gi|189055153|dbj|BAG38137.1|/1.88375e-34/unnamed protein product [Homo sapiens]
10261	1062	0	1	0.01	0.1	3.32193	Up	0.707324	0.803991	IGSF6	3	-	GO:0016021//integral component of membrane	GO:0004872//receptor activity	GO:0007165//signal transduction;GO:0002376//immune system process	gi|93004094|ref|NP_005840.2|/1.04762e-134/immunoglobulin superfamily member 6 precursor [Homo sapiens]
257019	2103	0	2	0.01	0.1	3.32193	Up	0.420642	0.542569	FRMD3	1	-	GO:0031224//intrinsic component of membrane;GO:0043232;GO:0031224//intrinsic component of membrane;GO:0043232;GO:0031224//intrinsic component of membrane;GO:0043232;GO:0031224//intrinsic component of membrane;GO:0043232;GO:0031224//intrinsic component of membrane;GO:0043231//intracellular membrane-bounded organelle;GO:0043232	GO:0005515//protein binding;GO:0005515//protein binding;GO:0005515//protein binding;GO:0005515//protein binding;GO:0005515//protein binding	-	gi|117500790|ref|NP_777598.3|/0/FERM domain-containing protein 3 isoform 1 [Homo sapiens]
728591	1115	0	1	0.01	0.1	3.32193	Up	0.707324	0.802731	CCDC169	1	-	-	-	-	gi|222418565|ref|NP_001138453.1|/1.02825e-85/coiled-coil domain-containing protein 169 isoform a [Homo sapiens]
339488	2189	0	2	0.01	0.1	3.32193	Up	0.420642	0.542105	TFAP2E	3	K09179|1|1e-161|572|hsa:339488|transcription factor AP-2 epsilon	-	GO:0003676//nucleic acid binding;GO:0042802//identical protein binding;GO:0046983//protein dimerization activity	GO:0006357//regulation of transcription from RNA polymerase II promoter	gi|194353976|ref|NP_848643.2|/1.03348e-160/transcription factor AP-2-epsilon [Homo sapiens]
113835	3671	0	3.24	0.01	0.1	3.32193	Up	0.250154	0.37277	ZNF257	3	K09228|1|0.0|1189|hsa:113835|KRAB domain-containing zinc finger protein	GO:0005622//intracellular;GO:0005622//intracellular	GO:0046872//metal ion binding;GO:0046872//metal ion binding	-	gi|795292981|ref|XP_011821697.1|/0/PREDICTED: LOW QUALITY PROTEIN: zinc finger protein 257-like [Mandrillus leucophaeus]
728402	1214	0	1.13	0.01	0.1	3.32193	Up	0.707324	0.799422	TPI1P3	1	K01803|1|2e-77|159|nle:100593490|triosephosphate isomerase (TIM) [EC:5.3.1.1]	GO:0044444//cytoplasmic part	GO:0016861//intramolecular oxidoreductase activity, interconverting aldoses and ketoses	GO:0006007//glucose catabolic process	gi|332249303|ref|XP_003273803.1|/1.51787e-76/PREDICTED: triosephosphate isomerase isoform X1 [Nomascus leucogenys]
391267	1095	0	0.99	0.01	0.1	3.32193	Up	0.81061	0.862205	ANKRD20A11P	1	K17299|1|2e-41|172|ptr:474068|POTE ankyrin domain family protein	GO:0016020//membrane	-	-	gi|332872131|ref|XP_531515.3|/1.58897e-40/PREDICTED: putative ankyrin repeat domain-containing protein 20A5 [Pan troglodytes]
56704	4147	0	4	0.01	0.1	3.32193	Up	0.148766	0.242424	JPH1	3	K19530|1|0.0|1075|rro:104664490|junctophilin	GO:0031224//intrinsic component of membrane;GO:0031674//I band;GO:0033017//sarcoplasmic reticulum membrane;GO:0031224//intrinsic component of membrane;GO:0031674//I band;GO:0033017//sarcoplasmic reticulum membrane	GO:0005198//structural molecule activity;GO:0005198//structural molecule activity	GO:0032412//regulation of ion transmembrane transporter activity;GO:0007204//positive regulation of cytosolic calcium ion concentration;GO:0048513//animal organ development;GO:0032412//regulation of ion transmembrane transporter activity;GO:0007204//positive regulation of cytosolic calcium ion concentration;GO:0048513//animal organ development	gi|724837475|ref|XP_010364304.1|/0/PREDICTED: junctophilin-1 [Rhinopithecus roxellana]
8862	3238	0	3	0.01	0.1	3.32193	Up	0.250154	0.372647	APLN	4	K05225|1|4e-24|116|ptr:741949|apelin	GO:0044444//cytoplasmic part;GO:0044421	GO:0071855//neuropeptide receptor binding	GO:0008016//regulation of heart contraction;GO:0008217//regulation of blood pressure;GO:0019229//regulation of vasoconstriction;GO:0031649//heat generation;GO:0007589//body fluid secretion;GO:0002376//immune system process;GO:0046887//positive regulation of hormone secretion;GO:0016310//phosphorylation;GO:0008283//cell proliferation;GO:0042311//vasodilation;GO:0007631//feeding behavior	gi|119632233|gb|EAX11828.1|/8.91674e-74/apelin, AGTRL1 ligand, isoform CRA_a [Homo sapiens]
388948	1058	0	1	0.01	0.1	3.32193	Up	0.707324	0.798375	LINC01118	1	-	-	-	-	gi|397504247|ref|XP_003822713.1|/6.25587e-55/PREDICTED: uncharacterized protein LOC100978836 [Pan paniscus]
100131244	4228	0	4	0.01	0.1	3.32193	Up	0.148766	0.24238	ANKRD63	2	K10799|1|2e-14|85.1|bmor:101740141|tankyrase [EC:2.4.2.30];K15502|2|2e-13|81.3|obi:106869704|serine/threonine-protein phosphatase 6 regulatory ankyrin repeat subunit A	-	-	-	gi|299473797|ref|NP_001177408.1|/2.98373e-157/ankyrin repeat domain-containing protein 63 [Homo sapiens]
84814	2095	0	2	0.01	0.1	3.32193	Up	0.420642	0.540872	PLPP7	3	K17981|1|3e-11|73.2|cel:CELE_T13C5.6|mitochondrial fission process protein 1	GO:0012505//endomembrane system;GO:0031224//intrinsic component of membrane;GO:0031090//organelle membrane;GO:0043231//intracellular membrane-bounded organelle	GO:0003824//catalytic activity	-	gi|795499612|ref|XP_011709973.1|/3.41659e-121/PREDICTED: probable lipid phosphate phosphatase PPAPDC3 isoform X1 [Macaca nemestrina]
10858	2138	0	2	0.01	0.1	3.32193	Up	0.420642	0.540834	CYP46A1	1	K07440|1|0.0|936|hsa:10858|cholesterol 24-hydroxylase [EC:1.14.14.25]	GO:0031224//intrinsic component of membrane;GO:0043231//intracellular membrane-bounded organelle;GO:0031090//organelle membrane	GO:0016709//oxidoreductase activity, acting on paired donors, with incorporation or reduction of molecular oxygen, NAD(P)H as one donor, and incorporation of one atom of oxygen;GO:0005506//iron ion binding	GO:0048731//system development;GO:0006694//steroid biosynthetic process;GO:0008203//cholesterol metabolic process;GO:0044237//cellular metabolic process	gi|5729796|ref|NP_006659.1|/0/cholesterol 24-hydroxylase precursor [Homo sapiens]
100499227	1156	0	1	0.01	0.1	3.32193	Up	0.707324	0.797729	USP2-AS1	1	-	-	-	-	gi|426370764|ref|XP_004052331.1|/1.09459e-103/PREDICTED: uncharacterized protein LOC101144034 [Gorilla gorilla gorilla]
2669	2080	0	2	0.01	0.1	3.32193	Up	0.420642	0.540488	GEM	3	K07846|1|1e-159|565|nle:100600274|GTP binding protein overexpressed in skeletal muscle	GO:0044459;GO:0044459	GO:0017111//nucleoside-triphosphatase activity;GO:0046872//metal ion binding;GO:0032561//guanyl ribonucleotide binding;GO:0005515//protein binding;GO:0017111//nucleoside-triphosphatase activity;GO:0046872//metal ion binding;GO:0032561//guanyl ribonucleotide binding;GO:0005515//protein binding	GO:0035556//intracellular signal transduction;GO:0009207;GO:0002376//immune system process;GO:0035556//intracellular signal transduction;GO:0009207;GO:0002376//immune system process	gi|4885263|ref|NP_005252.1|/1.2677e-158/GTP-binding protein GEM [Homo sapiens]
100652846	2230	0	2	0.01	0.1	3.32193	Up	0.420642	0.540335	CACNA1C-AS1	1	K04850|1|1e-20|65.5|hsa:775|voltage-dependent calcium channel L type alpha-1C	-	-	-	gi|508185|emb|CAA84348.1|/2.78696e-44/voltage-dependent L-type Ca channel alpha 1 subunit [Homo sapiens]
441455	1647	0	1.54	0.01	0.1	3.32193	Up	0.707324	0.795349	LOC441455	1	K15687|1|9e-114|413|ecb:100065893|E3 ubiquitin-protein ligase makorin [EC:2.3.2.27]	-	GO:0005488//binding	-	gi|731229514|ref|XP_010628641.1|/5.58935e-122/PREDICTED: LOW QUALITY PROTEIN: E3 ubiquitin-protein ligase makorin-1-like [Fukomys damarensis]
283902	1114	0	1	0.01	0.1	3.32193	Up	0.707324	0.794905	HCCAT5	1	-	-	-	-	gi|119579571|gb|EAW59167.1|/1.52389e-46/hCG1774694 [Homo sapiens]
644861	1149	0	1	0.01	0.1	3.32193	Up	0.707324	0.794806	NBPF13P	1	K16549|1|3e-09|65.5|ptr:457130|myomegalin	-	-	-	gi|931564340|ref|XP_014201858.1|/5.04506e-42/PREDICTED: LOW QUALITY PROTEIN: neuroblastoma breakpoint family member 3 [Pan paniscus]
390664	3406	0	3	0.01	0.1	3.32193	Up	0.250154	0.372096	C1QTNF8	3	K19470|1|2e-52|211|oaa:100092866|complement C1q tumor necrosis factor-related protein 6	-	-	-	gi|116686136|ref|NP_997302.2|/3.11157e-109/complement C1q tumor necrosis factor-related protein 8 precursor [Homo sapiens]
285962	2262	0	2	0.01	0.1	3.32193	Up	0.420642	0.539454	WEE2-AS1	1	K06632|1|4e-23|112|ggo:101125951|wee1-like protein kinase [EC:2.7.11.1]	GO:0005815//microtubule organizing center;GO:0031981//nuclear lumen	GO:0046872//metal ion binding;GO:0004713//protein tyrosine kinase activity;GO:0032559//adenyl ribonucleotide binding	GO:0000087//mitotic M phase;GO:0006464//cellular protein modification process	gi|119604382|gb|EAW83976.1|/4.06385e-67/hypothetical protein FLJ40852 [Homo sapiens]
402665	3100	0	3	0.01	0.1	3.32193	Up	0.250154	0.372004	IGLON5	1	K06773|1|5e-159|564|pon:100443839|opioid binding protein/cell adhesion molecule-like	-	-	-	gi|635040854|ref|XP_007995958.1|/4.24239e-158/PREDICTED: igLON family member 5 [Chlorocebus sabaeus]
1193	2694	0	2.46	0.01	0.1	3.32193	Up	0.420642	0.538729	CLIC2	5	K05022|1|2e-142|509|pps:100989419|chloride intracellular channel protein 2	GO:0043231//intracellular membrane-bounded organelle;GO:0034702//ion channel complex	GO:0015036//disulfide oxidoreductase activity;GO:0005254//chloride channel activity	GO:0015698//inorganic anion transport;GO:0019725//cellular homeostasis;GO:0023052//signaling	gi|66346733|ref|NP_001280.3|/1.79571e-141/chloride intracellular channel protein 2 [Homo sapiens]
200772	2274	0	2	0.01	0.1	3.32193	Up	0.420642	0.538615	LOC200772	1	K16469|1|2e-07|60.5|oaa:100082821|rootletin	-	-	-	gi|119591630|gb|EAW71224.1|/2.85083e-52/hCG1820519, isoform CRA_b [Homo sapiens]
221476	2100	0	2	0.01	0.1	3.32193	Up	0.420642	0.5385	PI16	1	K20412|1|0.0|824|hsa:221476|peptidase inhibitor 16	GO:0031224//intrinsic component of membrane;GO:0031224//intrinsic component of membrane	GO:0004857//enzyme inhibitor activity;GO:0004857//enzyme inhibitor activity	-	gi|821021735|ref|XP_012351912.1|/0/PREDICTED: peptidase inhibitor 16 isoform X1 [Nomascus leucogenys]
3483	2141	0	2	0.01	0.1	3.32193	Up	0.420642	0.538348	IGFALS	1	K17256|1|0.0|960|hsa:3483|insulin-like growth factor-binding protein complex acid labile subunit	GO:0016942//insulin-like growth factor binding protein complex;GO:0016942//insulin-like growth factor binding protein complex;GO:0016942//insulin-like growth factor binding protein complex	GO:0019838//growth factor binding;GO:0019838//growth factor binding;GO:0019838//growth factor binding	GO:0023052//signaling;GO:0009987//cellular process;GO:0023052//signaling;GO:0009987//cellular process;GO:0023052//signaling;GO:0009987//cellular process	gi|4826772|ref|NP_004961.1|/0/insulin-like growth factor-binding protein complex acid labile subunit isoform 2 precursor [Homo sapiens]
339453	1128	0	1	0.01	0.1	3.32193	Up	0.707324	0.787521	TMEM240	1	-	GO:0031224//intrinsic component of membrane	-	-	gi|168480086|ref|NP_001108220.1|/2.87726e-101/transmembrane protein 240 [Homo sapiens]
255809	1089	0	1	0.01	0.1	3.32193	Up	0.707324	0.787424	C19orf38	1	-	GO:0031224//intrinsic component of membrane	-	-	gi|210147581|ref|NP_001129954.1|/6.70536e-92/protein HIDE1 precursor [Homo sapiens]
2702	3198.02	0	3	0.01	0.1	3.32193	Up	0.250154	0.371424	GJA5	6	K07614|1|0.0|678|ggo:101152689|gap junction protein, alpha 5	GO:0005921//gap junction;GO:0031224//intrinsic component of membrane;GO:0005921//gap junction;GO:0031224//intrinsic component of membrane	GO:0022829//wide pore channel activity;GO:0022829//wide pore channel activity	GO:0009790//embryo development;GO:0051234//establishment of localization;GO:0034329//cell junction assembly;GO:0035108//limb morphogenesis;GO:0003012//muscle system process;GO:0001944//vasculature development;GO:0007154//cell communication;GO:0009790//embryo development;GO:0051234//establishment of localization;GO:0034329//cell junction assembly;GO:0035108//limb morphogenesis;GO:0003012//muscle s…	gi|6631083|ref|NP_005257.2|/0/gap junction alpha-5 protein [Homo sapiens]
147463	3272	0	3	0.01	0.1	3.32193	Up	0.250154	0.371241	ANKRD29	1	K15503|1|2e-35|154|aqu:100635111|serine/threonine-protein phosphatase 6 regulatory ankyrin repeat subunit B	-	-	-	gi|635099623|ref|XP_007972638.1|/1.70311e-155/PREDICTED: ankyrin repeat domain-containing protein 29 isoform X3 [Chlorocebus sabaeus]
5097	3119.85	1	14	0.05	0.48	3.26303	Up	0.00582712	0.0142802	PCDH1	3	K16498|1|0.0|2189|ptr:750154|protocadherin delta 1	GO:0030054//cell junction;GO:0016021//integral component of membrane;GO:0030054//cell junction;GO:0016021//integral component of membrane;GO:0030054//cell junction;GO:0016021//integral component of membrane;GO:0016021//integral component of membrane;GO:0030054//cell junction	GO:0046872//metal ion binding;GO:0046872//metal ion binding	GO:0048731//system development;GO:0016337//single organismal cell-cell adhesion;GO:0007154//cell communication;GO:0048731//system development;GO:0007154//cell communication;GO:0048731//system development;GO:0016337//single organismal cell-cell adhesion;GO:0007154//cell communication;GO:0048731//system development;GO:0007154//cell communication;GO:0016337//single organismal cell-cell adhesion	gi|519666790|ref|NP_001265542.1|/0/protocadherin-1 isoform 3 [Homo sapiens]
266629	2198.95	0.25	3.87	0.02	0.19	3.24793	Up	0.250154	0.373446	SEC14L3	1	K17981|1|8e-135|483|fch:102055515|mitochondrial fission process protein 1;K16302|2|3e-112|408|tru:101066937|metal transporter CNNM;K01019|4|1e-28|131|umr:103681122|galactosylceramide sulfotransferase [EC:2.8.2.11];K12850|5|3e-13|79.7|tsp:Tsp_07066|pre-mRNA-splicing factor 38B	GO:0031224//intrinsic component of membrane;GO:0031224//intrinsic component of membrane;GO:0031224//intrinsic component of membrane;GO:0031224//intrinsic component of membrane	GO:0005488//binding;GO:0005488//binding;GO:0005488//binding;GO:0005488//binding	-	gi|27923592|ref|NP_777635.1|/0/SEC14-like protein 3 isoform 1 [Homo sapiens]
4222	2184	1	13	0.07	0.65	3.21501	Up	0.00923754	0.0215301	MEOX1	1	K09322|1|1e-108|396|hsa:4222|homeobox protein MOX	GO:0043231//intracellular membrane-bounded organelle;GO:0043231//intracellular membrane-bounded organelle;GO:0043231//intracellular membrane-bounded organelle	GO:0001071//nucleic acid binding transcription factor activity;GO:0003677//DNA binding;GO:0001071//nucleic acid binding transcription factor activity;GO:0003677//DNA binding;GO:0001071//nucleic acid binding transcription factor activity;GO:0003677//DNA binding	GO:0006357//regulation of transcription from RNA polymerase II promoter;GO:0032501//multicellular organismal process;GO:0006357//regulation of transcription from RNA polymerase II promoter;GO:0001756//somitogenesis;GO:0006357//regulation of transcription from RNA polymerase II promoter;GO:0001756//somitogenesis	gi|967145247|ref|XP_014975307.1|/5.6542e-103/PREDICTED: homeobox protein MOX-1 isoform X2 [Macaca mulatta]
23584	1216	0	1	0.01	0.09	3.16993	Up	0.707324	0.810918	VSIG2	1	K06791|1|6e-30|134|pbi:103064358|immunoglobulin superfamily, member 11	GO:0016021//integral component of membrane;GO:0016021//integral component of membrane	-	-	gi|767969918|ref|XP_011541029.1|/2.34456e-153/PREDICTED: V-set and immunoglobulin domain-containing protein 2 isoform X1 [Homo sapiens]
3852	2320	0	2	0.01	0.09	3.16993	Up	0.420642	0.543848	KRT5	3	K07605|1|0.0|744|hsa:3852|type II keratin, basic	GO:0005882//intermediate filament;GO:0043231//intracellular membrane-bounded organelle;GO:0044444//cytoplasmic part	GO:0005488//binding;GO:0005198//structural molecule activity	GO:0009888//tissue development;GO:0007044//cell-substrate junction assembly	gi|119617041|gb|EAW96635.1|/0/keratin 5 (epidermolysis bullosa simplex, Dowling-Meara/Kobner/Weber-Cockayne types), isoform CRA_d [Homo sapiens]
4589	2467	0	2	0.01	0.09	3.16993	Up	0.420642	0.543692	MUC7	1	K13909|1|4e-57|225|hsa:4589|mucin-7	-	GO:0005488//binding;GO:0005488//binding;GO:0005488//binding	-	gi|19343619|gb|AAH25688.1|/3.75772e-56/Mucin 7, secreted [Homo sapiens]
102724312	1194	0	1	0.01	0.09	3.16993	Up	0.707324	0.806473	LOC102724312	1	-	-	-	-	gi|426327448|ref|XP_004024530.1|/1.84009e-92/PREDICTED: uncharacterized protein LOC101148933 [Gorilla gorilla gorilla]
284194	1243	0	1	0.01	0.09	3.16993	Up	0.707324	0.806067	LGALS9B	1	K10093|1|0.0|660|hsa:284194|galectin-9	GO:0044424	GO:0060089;GO:0048029//monosaccharide binding	GO:0007249//I-kappaB kinase/NF-kappaB signaling	gi|111494237|ref|NP_001036150.1|/0/galectin-9B [Homo sapiens]
85417	1212	0	1	0.01	0.09	3.16993	Up	0.707324	0.805509	CCNB3	2	K05868|1|3e-114|414|pps:100973559|cyclin B	GO:0031981//nuclear lumen;GO:0031981//nuclear lumen	-	GO:0022403;GO:0022403	gi|16306525|ref|NP_391990.1|/1.48002e-130/G2/mitotic-specific cyclin-B3 isoform 1 [Homo sapiens]
85480	2411	0	2	0.01	0.09	3.16993	Up	0.420642	0.542762	TSLP	1	K05436|1|3e-81|306|pps:100971967|thymic stromal lymphopoietin	GO:0044421;GO:0044421;GO:0044421	GO:0005102//receptor binding;GO:0005102//receptor binding;GO:0005102//receptor binding	-	gi|14719428|ref|NP_149024.1|/4.27399e-38/thymic stromal lymphopoietin isoform 1 precursor [Homo sapiens]
114036	1269	0	1.02	0.01	0.09	3.16993	Up	0.707324	0.804952	LINC00310	1	-	-	-	-	gi|197692621|dbj|BAG70274.1|/2.35963e-09/hypothetical protein [Homo sapiens]
11219	1255	0	1	0.01	0.09	3.16993	Up	0.707324	0.804244	TREX2	3	K10791|1|9e-134|479|ptr:738230|three prime repair exonuclease 2 [EC:3.1.11.2]	GO:0043231//intracellular membrane-bounded organelle	GO:0005488//binding;GO:0016895//exodeoxyribonuclease activity, producing 5'-phosphomonoesters;GO:0008408//3'-5' exonuclease activity	GO:0006259//DNA metabolic process	gi|795273584|ref|XP_011857628.1|/4.05965e-147/PREDICTED: three prime repair exonuclease 2 [Mandrillus leucophaeus]
138715	1239	0	1	0.01	0.09	3.16993	Up	0.707324	0.804193	ARID3C	1	K14829|1|4e-60|234|clv:102091091|pre-rRNA-processing protein IPI3;K11653|4|7e-19|97.4|crg:105347668|AT-rich interactive domain-containing protein 1	GO:0043231//intracellular membrane-bounded organelle	GO:0003676//nucleic acid binding	GO:0010467//gene expression	gi|62865637|ref|NP_001017363.1|/1.68126e-153/AT-rich interactive domain-containing protein 3C [Homo sapiens]
169693	1284	0	1	0.01	0.09	3.16993	Up	0.707324	0.803386	TMEM252	1	-	GO:0031224//intrinsic component of membrane	-	-	gi|23397518|ref|NP_694969.1|/1.56508e-93/transmembrane protein 252 [Homo sapiens]
64174	1273	0	1	0.01	0.09	3.16993	Up	0.707324	0.80258	DPEP2	1	K01273|1|0.0|474|hsa:64174|membrane dipeptidase [EC:3.4.13.19]	GO:0031224//intrinsic component of membrane;GO:0031224//intrinsic component of membrane;GO:0031224//intrinsic component of membrane	GO:0043169//cation binding;GO:0008238//exopeptidase activity;GO:0008237//metallopeptidase activity;GO:0043169//cation binding;GO:0008238//exopeptidase activity;GO:0008237//metallopeptidase activity;GO:0043169//cation binding;GO:0008238//exopeptidase activity;GO:0008237//metallopeptidase activity	GO:0019538//protein metabolic process;GO:0006691//leukotriene metabolic process;GO:0009058//biosynthetic process;GO:0019538//protein metabolic process;GO:0006691//leukotriene metabolic process;GO:0009058//biosynthetic process;GO:0019538//protein metabolic process;GO:0006691//leukotriene metabolic process;GO:0009058//biosynthetic process	gi|767990360|ref|XP_011521564.1|/0/PREDICTED: dipeptidase 2 isoform X1 [Homo sapiens]
389941	2493	0	2	0.01	0.09	3.16993	Up	0.420642	0.542259	C1QL3	1	K07296|1|5e-18|95.9|bom:102271886|adiponectin	-	GO:0005488//binding	-	gi|965965757|ref|XP_014954934.1|/3.95173e-103/PREDICTED: LOW QUALITY PROTEIN: complement C1q-like protein 3 isoform X1 [Ovis aries]
100499194	2316	0	1.85	0.01	0.09	3.16993	Up	0.707324	0.800923	LOC100499194	1	K12581|1|4e-07|59.7|nle:100584332|CCR4-NOT transcription complex subunit 7/8;K01064|2|5e-06|55.8|mcf:102130297|wingless-type MMTV integration site family, member 9	-	-	-	gi|119615589|gb|EAW95183.1|/4.36822e-40/hCG1649732, isoform CRA_a [Homo sapiens]
134285	1263	0	1	0.01	0.09	3.16993	Up	0.707324	0.800422	TMEM171	7	-	GO:0031224//intrinsic component of membrane;GO:0031224//intrinsic component of membrane	-	-	gi|239735594|ref|NP_001154814.1|/2.9345e-153/transmembrane protein 171 isoform 2 [Homo sapiens]
100506286	2497	0	2	0.01	0.09	3.16993	Up	0.420642	0.541758	LOC100506286	1	K17985|1|2e-13|80.9|hsa:55626|activating molecule in BECN1-regulated autophagy protein 1;K15696|2|1e-09|63.9|nle:100581015|RING finger protein 113B;K11447|4|4e-07|41.6|ptr:449579|histone demethylase [EC:1.14.11.-]	-	-	-	gi|119622227|gb|EAX01822.1|/6.68619e-26/hCG1987312, partial [Homo sapiens]
388199	1209	0	1	0.01	0.09	3.16993	Up	0.707324	0.799372	PRR25	1	-	-	-	-	gi|61966733|ref|NP_001013660.1|/0/proline-rich protein 25 [Homo sapiens]
6943	1285	0	1	0.01	0.09	3.16993	Up	0.707324	0.798973	TCF21	3	K09072|1|8e-40|167|clv:102087965|musculin (activated B-cell factor-1)	GO:0043231//intracellular membrane-bounded organelle;GO:0043231//intracellular membrane-bounded organelle	GO:0001071//nucleic acid binding transcription factor activity;GO:0003677//DNA binding;GO:0005515//protein binding;GO:0001071//nucleic acid binding transcription factor activity;GO:0003677//DNA binding;GO:0005515//protein binding	GO:0009888//tissue development;GO:0006355//regulation of transcription, DNA-templated;GO:0048562//embryonic organ morphogenesis;GO:0048534//hematopoietic or lymphoid organ development;GO:0001944//vasculature development;GO:0030154//cell differentiation;GO:0003006//developmental process involved in reproduction;GO:0048754//branching morphogenesis of an epithelial tube;GO:0009888//tissue developmen…	gi|148672817|gb|EDL04764.1|/1.3389e-68/transcription factor 21, isoform CRA_b, partial [Mus musculus]
342510	3525	0	3.02	0.01	0.09	3.16993	Up	0.250154	0.372555	CD300E	2	K06719|1|2e-100|370|ptr:454864|CD300A/C/E/H antigen	GO:0031224//intrinsic component of membrane	GO:0004871//signal transducer activity	-	gi|194382802|dbj|BAG64571.1|/3.33533e-106/unnamed protein product [Homo sapiens]
10739	2410	0	2	0.01	0.09	3.16993	Up	0.420642	0.541142	RFPL2	1	K06712|1|5e-38|161|bacu:103000273|butyrophilin;K12038|3|3e-36|155|myb:102246317|tripartite motif family-like protein 1	-	GO:0046914//transition metal ion binding;GO:0046914//transition metal ion binding;GO:0046914//transition metal ion binding;GO:0046914//transition metal ion binding	-	gi|148728184|ref|NP_006596.2|/9.12956e-176/ret finger protein-like 2 isoform 1 [Homo sapiens]
83942	2478	0	2	0.01	0.09	3.16993	Up	0.420642	0.540988	TSSK1B	3	K08811|1|0.0|684|hsa:83942|testis-specific serine kinase [EC:2.7.11.1]	-	GO:0046872//metal ion binding;GO:0004672//protein kinase activity;GO:0032559//adenyl ribonucleotide binding	GO:0006464//cellular protein modification process;GO:0048232//male gamete generation;GO:0048869//cellular developmental process	gi|14042947|ref|NP_114417.1|/0/testis-specific serine/threonine-protein kinase 1 [Homo sapiens]
816	2427	0	2	0.01	0.09	3.16993	Up	0.420642	0.54068	CAMK2B	2	K04515|1|0.0|926|mcf:101926613|calcium/calmodulin-dependent protein kinase (CaM kinase) II [EC:2.7.11.17]	GO:0031981//nuclear lumen;GO:0016020//membrane;GO:0044430;GO:0030139//endocytic vesicle;GO:0043234//protein complex;GO:0031981//nuclear lumen;GO:0030139//endocytic vesicle;GO:0016020//membrane;GO:0031981//nuclear lumen;GO:0030139//endocytic vesicle;GO:0016020//membrane;GO:0031981//nuclear lumen;GO:0030139//endocytic vesicle;GO:0016020//membrane;GO:0031981//nuclear lumen;GO:0030139//endocytic vesi…	GO:0005515//protein binding;GO:0004674//protein serine/threonine kinase activity;GO:0032559//adenyl ribonucleotide binding;GO:0004674//protein serine/threonine kinase activity;GO:0005515//protein binding;GO:0032559//adenyl ribonucleotide binding;GO:0004674//protein serine/threonine kinase activity;GO:0005515//protein binding;GO:0032559//adenyl ribonucleotide binding;GO:0004674//protein serine/thr…	GO:0048168//regulation of neuronal synaptic plasticity;GO:0002029//desensitization of G-protein coupled receptor protein signaling pathway;GO:0019221//cytokine-mediated signaling pathway;GO:0006468//protein phosphorylation;GO:0010038//response to metal ion;GO:0070838//divalent metal ion transport;GO:0045836//positive regulation of meiotic nuclear division;GO:0007271//synaptic transmission, cholin…	gi|26051218|ref|NP_742081.1|/0/calcium/calmodulin-dependent protein kinase type II subunit beta isoform 8 [Homo sapiens]
101927220	1247	0	1	0.01	0.09	3.16993	Up	0.707324	0.794116	DEPDC1-AS1	1	-	-	-	-	-
284359	1183	0	1	0.01	0.09	3.16993	Up	0.707324	0.793673	IZUMO1	1	-	GO:0031224//intrinsic component of membrane;GO:0031224//intrinsic component of membrane;GO:0031224//intrinsic component of membrane;GO:0031224//intrinsic component of membrane	-	GO:0007338//single fertilization;GO:0009987//cellular process;GO:0007338//single fertilization;GO:0009987//cellular process;GO:0007338//single fertilization;GO:0009987//cellular process;GO:0007338//single fertilization;GO:0009987//cellular process	gi|530416287|ref|XP_005258850.1|/0/PREDICTED: izumo sperm-egg fusion protein 1 isoform X2 [Homo sapiens]
100499489	2516	0	2	0.01	0.09	3.16993	Up	0.420642	0.539722	LOC100499489	1	-	-	-	-	gi|221040976|dbj|BAH12165.1|/5.10499e-66/unnamed protein product [Homo sapiens]
101928627	1861	0	1.56	0.01	0.09	3.16993	Up	0.707324	0.792346	LOC101928627	1	K17943|1|2e-10|64.3|ocu:100358505|pumilio RNA-binding family	-	-	-	gi|119619484|gb|EAW99078.1|/6.73126e-33/hCG2038223, partial [Homo sapiens]
8092	1320	1	13	0.12	1.08	3.16993	Up	0.00923754	0.0215273	ALX1	2	K09334|1|0.0|668|pps:100972915|cartilage homeoprotein 1	GO:0043231//intracellular membrane-bounded organelle;GO:0043234//protein complex	GO:0003712//transcription cofactor activity;GO:0001071//nucleic acid binding transcription factor activity;GO:0046983//protein dimerization activity;GO:0003677//DNA binding	GO:0014020;GO:0007417//central nervous system development;GO:0006357//regulation of transcription from RNA polymerase II promoter;GO:0048562//embryonic organ morphogenesis;GO:0016337//single organismal cell-cell adhesion;GO:0035108//limb morphogenesis;GO:0048468//cell development;GO:0003002//regionalization	gi|154813201|ref|NP_008913.2|/0/ALX homeobox protein 1 [Homo sapiens]
2267	1285	0	1	0.01	0.09	3.16993	Up	0.707324	0.79039	FGL1	1	K03905|1|3e-58|228|dre:406327|fibrinogen gamma chain	GO:0005615//extracellular space;GO:0005615//extracellular space;GO:0005615//extracellular space;GO:0005615//extracellular space	GO:0005515//protein binding;GO:0005515//protein binding;GO:0005515//protein binding;GO:0005515//protein binding	GO:0023052//signaling;GO:0023052//signaling;GO:0023052//signaling;GO:0023052//signaling	gi|820982276|ref|XP_012366277.1|/0/PREDICTED: fibrinogen-like protein 1 isoform X1 [Nomascus leucogenys]
221833	3643	0	3	0.01	0.09	3.16993	Up	0.250154	0.371882	SP8	5	K09198|1|0.0|658|pon:100457580|transcription factor Sp8	-	GO:0005488//binding;GO:0005488//binding	GO:0007275//multicellular organism development;GO:0007275//multicellular organism development	gi|39812496|ref|NP_874359.2|/0/transcription factor Sp8 isoform 1 [Homo sapiens]
101928141	1173	0	1	0.01	0.09	3.16993	Up	0.707324	0.788782	LINC01028	1	-	-	-	-	gi|767987104|ref|XP_011520747.1|/9.72541e-07/PREDICTED: mpv17-like protein isoform X1 [Homo sapiens]
51171	1277	0	1	0.01	0.09	3.16993	Up	0.707324	0.787618	HSD17B14	2	K00826|1|1e-74|283|ocu:100358400|branched-chain amino acid aminotransferase [EC:2.6.1.42];K00019|2|2e-22|109|apla:101789473|3-hydroxybutyrate dehydrogenase [EC:1.1.1.30]	GO:0005815//microtubule organizing center	GO:0005488//binding;GO:0033764//steroid dehydrogenase activity, acting on the CH-OH group of donors, NAD or NADP as acceptor	GO:0008202//steroid metabolic process	gi|724851283|ref|XP_010366932.1|/3.49373e-129/PREDICTED: 17-beta-hydroxysteroid dehydrogenase 14 [Rhinopithecus roxellana]
3778	882	0	0.74	0.01	0.09	3.16993	Up	0.81061	0.860587	KCNMA1	1	K04936|1|0.0|2093|bta:282573|potassium large conductance calcium-activated channel subfamily M alpha member 1	GO:0043231//intracellular membrane-bounded organelle;GO:0031090//organelle membrane;GO:0005887//integral component of plasma membrane;GO:0005887//integral component of plasma membrane;GO:0005887//integral component of plasma membrane;GO:0005887//integral component of plasma membrane;GO:0005887//integral component of plasma membrane;GO:0005887//integral component of plasma membrane;GO:0005887//int…	GO:0015269//calcium-activated potassium channel activity;GO:0008092//cytoskeletal protein binding;GO:0043169//cation binding;GO:0008092//cytoskeletal protein binding;GO:0015269//calcium-activated potassium channel activity;GO:0008092//cytoskeletal protein binding;GO:0043169//cation binding;GO:0015269//calcium-activated potassium channel activity;GO:0008092//cytoskeletal protein binding;GO:0043169…	GO:0007599//hemostasis;GO:0030001//metal ion transport;GO:0006884//cell volume homeostasis;GO:0003014//renal system process;GO:0010038//response to metal ion;GO:0006915//apoptotic process;GO:0034220//ion transmembrane transport;GO:0006950//response to stress;GO:0001775//cell activation;GO:0014832//urinary bladder smooth muscle contraction;GO:0006875//cellular metal ion homeostasis;GO:0010038//res…	gi|408358005|ref|NP_001258447.1|/0/calcium-activated potassium channel subunit alpha-1 isoform e [Homo sapiens]
79365	3796	0	3	0.01	0.09	3.16993	Up	0.250154	0.371485	BHLHE41	2	K03730|1|7e-172|573|ggo:101150769|class B basic helix-loop-helix protein 3	GO:0043231//intracellular membrane-bounded organelle	GO:0003676//nucleic acid binding;GO:0001071//nucleic acid binding transcription factor activity	GO:0006351//transcription, DNA-templated;GO:0009653//anatomical structure morphogenesis;GO:0048511//rhythmic process;GO:0048869//cellular developmental process	gi|426372035|ref|XP_004052937.1|/6.3719e-171/PREDICTED: class E basic helix-loop-helix protein 41 [Gorilla gorilla gorilla]
283248	2621	1	13	0.06	0.54	3.16993	Up	0.00923754	0.0215218	RCOR2	3	K11829|1|1e-109|400|gga:428911|REST corepressor 1	GO:0044427;GO:0043234//protein complex;GO:0043231//intracellular membrane-bounded organelle	GO:0003676//nucleic acid binding;GO:0003712//transcription cofactor activity;GO:0001071//nucleic acid binding transcription factor activity	-	gi|533139977|ref|XP_005384714.1|/0/PREDICTED: REST corepressor 2 isoform X2 [Chinchilla lanigera]
202181	2857	0	2.47	0.01	0.09	3.16993	Up	0.420642	0.537816	LOC202181	1	K10624|1|5e-07|59.7|spu:584197|E3 ubiquitin-protein ligase RBBP6 [EC:2.3.2.27];K13908|2|6e-07|59.3|lve:103075112|mucin-5B;K12826|3|1e-06|58.2|myd:102772974|splicing factor 3A subunit 2	-	-	-	gi|635125480|ref|XP_008013550.1|/0/PREDICTED: SUMO-interacting motif-containing protein 1 isoform X1 [Chlorocebus sabaeus]
340277	1221	0	1	0.01	0.09	3.16993	Up	0.707324	0.784961	FAM221A	4	-	-	-	-	gi|188219620|ref|NP_001120836.1|/1.24208e-155/protein FAM221A isoform 2 [Homo sapiens]
101929473	2323	0	2	0.01	0.09	3.16993	Up	0.420642	0.537626	LOC101929473	1	-	-	-	-	gi|119588108|gb|EAW67704.1|/8.4993e-52/hCG2038194, partial [Homo sapiens]
6692	2342	0	2	0.01	0.09	3.16993	Up	0.420642	0.537588	SPINT1	3	K15619|1|0.0|934|pps:100980002|Kunitz-type protease inhibitor 1	-	GO:0005488//binding;GO:0004866//endopeptidase inhibitor activity;GO:0005488//binding;GO:0004866//endopeptidase inhibitor activity;GO:0005488//binding;GO:0004866//endopeptidase inhibitor activity	-	gi|4504329|ref|NP_003701.1|/0/kunitz-type protease inhibitor 1 isoform 2 precursor [Homo sapiens]
134	2782	2	25	0.11	0.97	3.14048	Up	0.000187403	0.000610552	ADORA1	2	K04265|1|6e-142|507|ggo:101140567|adenosine A1 receptor	GO:0033267;GO:0032589//neuron projection membrane;GO:0044430;GO:0043231//intracellular membrane-bounded organelle;GO:0044456;GO:0016021//integral component of membrane;GO:0044297//cell body;GO:0033267;GO:0032589//neuron projection membrane;GO:0044430;GO:0043231//intracellular membrane-bounded organelle;GO:0044456;GO:0016021//integral component of membrane;GO:0044297//cell body	GO:0001882//nucleoside binding;GO:0004620//phospholipase activity;GO:0005102//receptor binding;GO:0004930//G-protein coupled receptor activity;GO:0032403//protein complex binding;GO:0046983//protein dimerization activity;GO:0001882//nucleoside binding;GO:0004620//phospholipase activity;GO:0005102//receptor binding;GO:0004930//G-protein coupled receptor activity;GO:0032403//protein complex binding…	GO:0045986//negative regulation of smooth muscle contraction;GO:0048871//multicellular organismal homeostasis;GO:0002790//peptide secretion;GO:0032898;GO:0006470//protein dephosphorylation;GO:0035588;GO:0042321//negative regulation of circadian sleep/wake cycle, sleep;GO:0050961//detection of temperature stimulus involved in sensory perception;GO:0031348//negative regulation of defense response;G…	gi|4501947|ref|NP_000665.1|/5.79277e-141/adenosine receptor A1 [Homo sapiens]
140628	2595	1	12	0.06	0.5	3.05889	Up	0.01459	0.0324744	GATA5	4	K17896|1|2e-178|628|hsa:140628|GATA-binding protein 5	GO:0031981//nuclear lumen	GO:0046914//transition metal ion binding;GO:0000981//RNA polymerase II transcription factor activity, sequence-specific DNA binding;GO:0043565//sequence-specific DNA binding	GO:0006357//regulation of transcription from RNA polymerase II promoter;GO:0002065;GO:0007599//hemostasis	gi|29126838|gb|AAH47790.1|/0/GATA5 protein, partial [Homo sapiens]
2556	2785	1	13	0.06	0.5	3.05889	Up	0.00923754	0.0215328	GABRA3	3	K05175|1|0.0|963|lve:103086443|gamma-aminobutyric acid receptor subunit alpha	GO:0044459;GO:0034702//ion channel complex	GO:0030594//neurotransmitter receptor activity;GO:0005253//anion channel activity;GO:0016917//GABA receptor activity;GO:0015276//ligand-gated ion channel activity	GO:0007267//cell-cell signaling;GO:0007186//G-protein coupled receptor signaling pathway;GO:0006811//ion transport	gi|602733618|ref|XP_007452192.1|/0/PREDICTED: gamma-aminobutyric acid receptor subunit alpha-3 [Lipotes vexillifer]
6319	5473	385	4602	11.04	90.34	3.03262	Up	0	0	SCD	4	K00507|1|0.0|727|hsa:6319|stearoyl-CoA desaturase (Delta-9 desaturase) [EC:1.14.19.1]	GO:0031090//organelle membrane;GO:0043231//intracellular membrane-bounded organelle;GO:0031224//intrinsic component of membrane	GO:0016215//acyl-CoA desaturase activity;GO:0046914//transition metal ion binding	GO:0006631//fatty acid metabolic process	gi|62087544|dbj|BAD92219.1|/0/stearoyl-CoA desaturase variant [Homo sapiens]
84034	4009	0	3	0.01	0.08	3	Up	0.250154	0.373385	EMILIN2	2	K10352|1|2e-12|77.8|ola:101163903|myosin heavy chain;K12478|5|4e-11|73.9|xma:102234691|early endosome antigen 1	GO:0031012//extracellular matrix	GO:0005201//extracellular matrix structural constituent;GO:0005488//binding	GO:0009987//cellular process	gi|60498978|ref|NP_114437.2|/0/EMILIN-2 precursor [Homo sapiens]
55321	1331	0	1	0.01	0.08	3	Up	0.707324	0.808715	TMEM74B	1	-	GO:0031224//intrinsic component of membrane;GO:0031224//intrinsic component of membrane;GO:0031224//intrinsic component of membrane	GO:0005488//binding;GO:0005488//binding;GO:0005488//binding	-	gi|8922927|ref|NP_060824.1|/6.85542e-117/transmembrane protein 74B isoform 1 [Homo sapiens]
168433	1446	0	1	0.01	0.08	3	Up	0.707324	0.806982	RNF133	1	K15702|1|0.0|736|hsa:168433|E3 ubiquitin-protein ligase RNF133 [EC:2.3.2.27]	GO:0031224//intrinsic component of membrane;GO:0031090//organelle membrane;GO:0043231//intracellular membrane-bounded organelle	GO:0046914//transition metal ion binding;GO:0003824//catalytic activity	-	gi|21040269|ref|NP_631914.1|/0/E3 ubiquitin-protein ligase RNF133 precursor [Homo sapiens]
128209	3131	0	2.19	0.01	0.08	3	Up	0.420642	0.543265	KLF17	3	K09211|1|0.0|804|hsa:128209|krueppel-like factor 17	GO:0043231//intracellular membrane-bounded organelle	GO:0046914//transition metal ion binding;GO:0043565//sequence-specific DNA binding;GO:0001071//nucleic acid binding transcription factor activity	GO:0019953//sexual reproduction;GO:0006355//regulation of transcription, DNA-templated	gi|104294874|ref|NP_775755.3|/0/Krueppel-like factor 17 [Homo sapiens]
55510	2707	0	2	0.01	0.08	3	Up	0.420642	0.54311	DDX43	2	K17043|1|0.0|1207|hsa:55510|ATP-dependent RNA helicase DDX43 [EC:3.6.4.13]	GO:0044464	GO:0003676//nucleic acid binding;GO:0032559//adenyl ribonucleotide binding;GO:0003724//RNA helicase activity	-	gi|222352149|ref|NP_061135.2|/0/probable ATP-dependent RNA helicase DDX43 [Homo sapiens]
11314	1456	0	1	0.01	0.08	3	Up	0.707324	0.804042	CD300A	1	K06719|1|3e-38|162|hsa:11314|CD300A/C/E/H antigen	GO:0031224//intrinsic component of membrane;GO:0016020//membrane;GO:0031224//intrinsic component of membrane	GO:0004871//signal transducer activity;GO:0004871//signal transducer activity	GO:0009987//cellular process;GO:0009987//cellular process	gi|767993381|ref|XP_011522556.1|/8.83808e-43/PREDICTED: CMRF35-like molecule 8 isoform X4 [Homo sapiens]
3592	1450	0	1	0.01	0.08	3	Up	0.707324	0.803235	IL12A	3	K05406|1|3e-120|434|hsa:3592|interleukin 12A	GO:0043234//protein complex;GO:0044421	GO:0005126//cytokine receptor binding;GO:0046983//protein dimerization activity;GO:0019972//interleukin-12 binding	GO:0001562//response to protozoan;GO:0030101//natural killer cell activation;GO:0001818//negative regulation of cytokine production;GO:0046635//positive regulation of alpha-beta T cell activation;GO:0030155//regulation of cell adhesion;GO:0042742//defense response to bacterium;GO:0002420;GO:0009411//response to UV;GO:0008285//negative regulation of cell proliferation;GO:0048870//cell motility;GO:…	gi|24430219|ref|NP_000873.2|/2.57706e-119/interleukin-12 subunit alpha precursor [Homo sapiens]
6404	2573	0	2	0.01	0.08	3	Up	0.420642	0.542375	SELPLG	1	K06544|1|8e-78|294|hsa:6404|selectin P ligand	GO:0016021//integral component of membrane	GO:0005515//protein binding	GO:0007599//hemostasis;GO:0002376//immune system process;GO:0007159//leukocyte cell-cell adhesion;GO:0070741//response to interleukin-6	gi|34534636|dbj|BAC87066.1|/8.31475e-92/unnamed protein product [Homo sapiens]
6547	2875	0	2	0.01	0.08	3	Up	0.420642	0.542066	SLC8A3	1	K05849|1|0.0|1160|mcf:102141225|solute carrier family 8 (sodium/calcium exchanger)	GO:0031224//intrinsic component of membrane;GO:0031224//intrinsic component of membrane;GO:0031224//intrinsic component of membrane;GO:0031224//intrinsic component of membrane;GO:0031224//intrinsic component of membrane;GO:0031224//intrinsic component of membrane	GO:0015081//sodium ion transmembrane transporter activity;GO:0005515//protein binding;GO:0015291//secondary active transmembrane transporter activity;GO:0015081//sodium ion transmembrane transporter activity;GO:0005515//protein binding;GO:0015291//secondary active transmembrane transporter activity;GO:0015081//sodium ion transmembrane transporter activity;GO:0005515//protein binding;GO:0015291//s…	GO:0007599//hemostasis;GO:0001775//cell activation;GO:0070838//divalent metal ion transport;GO:0007599//hemostasis;GO:0001775//cell activation;GO:0070838//divalent metal ion transport;GO:0007599//hemostasis;GO:0001775//cell activation;GO:0070838//divalent metal ion transport;GO:0007599//hemostasis;GO:0001775//cell activation;GO:0070838//divalent metal ion transport;GO:0007599//hemostasis;GO:00017…	gi|694956755|ref|XP_009426315.1|/1.48062e-157/PREDICTED: sodium/calcium exchanger 3 isoform X6 [Pan troglodytes]
5731	1458	0	1	0.01	0.08	3	Up	0.707324	0.800973	PTGER1	2	K04258|1|4e-102|374|mcf:102146759|prostaglandin E receptor 1	GO:0016021//integral component of membrane	GO:0004871//signal transducer activity	GO:0007165//signal transduction	gi|544509268|ref|XP_005588305.1|/3.19314e-101/PREDICTED: prostaglandin E2 receptor EP1 subtype isoform X1 [Macaca fascicularis]
121506	1388	0	1	0.01	0.08	3	Up	0.707324	0.800873	ERP27	1	K20355|1|9e-145|516|hsa:121506|endoplasmic reticulum protein 27	GO:0044432;GO:0044432	-	-	gi|821033436|ref|XP_012357838.1|/1.58194e-94/PREDICTED: endoplasmic reticulum resident protein 27 isoform X2 [Nomascus leucogenys]
5024	1457	0	1	0.01	0.08	3	Up	0.707324	0.800672	P2RX3	3	K05217|1|0.0|808|hsa:5024|P2X purinoceptor 3	GO:0043005//neuron projection;GO:0016021//integral component of membrane	GO:0005231//excitatory extracellular ligand-gated ion channel activity;GO:0032559//adenyl ribonucleotide binding;GO:0016502	GO:0014848;GO:0010033//response to organic substance;GO:0035587//purinergic receptor signaling pathway;GO:0007610//behavior;GO:0009967//positive regulation of signal transduction;GO:0014821;GO:0050804//modulation of synaptic transmission;GO:0010522//regulation of calcium ion transport into cytosol;GO:0006950//response to stress;GO:0007606//sensory perception of chemical stimulus	gi|28416925|ref|NP_002550.2|/0/P2X purinoceptor 3 [Homo sapiens]
148418	1418	0	1	0.01	0.08	3	Up	0.707324	0.800272	SAMD13	1	-	-	-	-	gi|544404825|ref|XP_005542946.1|/3.71618e-50/PREDICTED: sterile alpha motif domain-containing protein 13 isoform X3 [Macaca fascicularis]
29765	1322	0	1	0.01	0.08	3	Up	0.707324	0.799922	TMOD4	2	K10370|1|9e-167|588|rro:104681050|tropomodulin	GO:0043232	GO:0008092//cytoskeletal protein binding	GO:0003012//muscle system process	gi|156415984|ref|NP_037485.2|/7.19738e-166/tropomodulin-4 [Homo sapiens]
136306	1441	0	1	0.01	0.08	3	Up	0.707324	0.798425	SVOPL	1	K06258|1|7e-24|114|tad:TRIADDRAFT_36521|MFS transporter, VNT family, synaptic vesicle glycoprotein 2;K08204|2|2e-22|101|gja:107110981|MFS transporter, OCT family, solute carrier family 22 (organic anion transporter), member 7;K08203|5|7e-22|107|gja:107111026|MFS transporter, OCT family, solute carrier family 22 (organic anion transporter), member 6	GO:0031224//intrinsic component of membrane;GO:0031224//intrinsic component of membrane;GO:0031224//intrinsic component of membrane	-	GO:0006810//transport;GO:0006810//transport;GO:0006810//transport	gi|213021148|ref|NP_001132928.1|/0/putative transporter SVOPL isoform 1 [Homo sapiens]
56106	2553	0	2	0.01	0.08	3	Up	0.420642	0.540297	PCDHGA10	2	K16495|1|0.0|1733|hsa:56106|protocadherin gamma subfamily A	GO:0031224//intrinsic component of membrane;GO:0031224//intrinsic component of membrane	GO:0046872//metal ion binding;GO:0046872//metal ion binding	GO:0016337//single organismal cell-cell adhesion;GO:0016337//single organismal cell-cell adhesion	gi|11128041|ref|NP_061736.1|/0/protocadherin gamma-A10 isoform 1 precursor [Homo sapiens]
100271832	1392	0	1	0.01	0.08	3	Up	0.707324	0.79451	LOC100271832	1	-	-	-	-	gi|119620845|gb|EAX00440.1|/2.34182e-29/hCG2038251, partial [Homo sapiens]
23495	1377	0	1	0.01	0.08	3	Up	0.707324	0.793181	TNFRSF13B	2	K05150|1|1e-157|558|hsa:23495|tumor necrosis factor receptor superfamily member 13B	GO:0009986//cell surface;GO:0016021//integral component of membrane	GO:0005488//binding;GO:0004871//signal transducer activity	GO:0030888//regulation of B cell proliferation;GO:0002260//lymphocyte homeostasis;GO:0007165//signal transduction	gi|6912694|ref|NP_036584.1|/1.10527e-156/tumor necrosis factor receptor superfamily member 13B [Homo sapiens]
60529	5466	0	4	0.01	0.08	3	Up	0.148766	0.24214	ALX4	3	K09451|1|0.0|716|hsa:60529|homeobox protein aristaless-like 4	GO:0043231//intracellular membrane-bounded organelle;GO:0043234//protein complex	GO:0001071//nucleic acid binding transcription factor activity;GO:0003677//DNA binding;GO:0046983//protein dimerization activity	GO:0003002//regionalization;GO:0006357//regulation of transcription from RNA polymerase II promoter;GO:0006915//apoptotic process;GO:0008544//epidermis development;GO:0048562//embryonic organ morphogenesis;GO:0030326//embryonic limb morphogenesis	gi|55743092|ref|NP_068745.2|/0/homeobox protein aristaless-like 4 [Homo sapiens]
1521	1327	0	1	0.01	0.08	3	Up	0.707324	0.791758	CTSW	3	K08569|1|0.0|713|hsa:1521|cathepsin W [EC:3.4.22.-]	-	GO:0004175//endopeptidase activity	GO:0019538//protein metabolic process;GO:0002376//immune system process	gi|23110964|ref|NP_001326.2|/0/cathepsin W preproprotein [Homo sapiens]
100133301	1312	0	1	0.01	0.08	3	Up	0.707324	0.790536	FAM231B	1	K04605|1|2e-09|65.9|cjc:100392187|metabotropic glutamate receptor 2/3	-	-	-	gi|821006462|ref|XP_012366316.1|/3.15543e-97/PREDICTED: protein FAM231A/C-like [Nomascus leucogenys]
8470	3993	0	3	0.01	0.08	3	Up	0.250154	0.371943	SORBS2	1	K06086|1|3e-103|379|ggo:101129717|sorbin and SH3 domain containing 1	GO:0005856//cytoskeleton;GO:0043231//intracellular membrane-bounded organelle;GO:0031674//I band;GO:0005856//cytoskeleton;GO:0043231//intracellular membrane-bounded organelle;GO:0031674//I band	GO:0046914//transition metal ion binding;GO:0030674//protein binding, bridging;GO:0005198//structural molecule activity;GO:0046914//transition metal ion binding;GO:0030674//protein binding, bridging;GO:0005198//structural molecule activity	-	gi|224586853|ref|NP_001139146.1|/0/sorbin and SH3 domain-containing protein 2 isoform 7 [Homo sapiens]
101928273	1301	0	1	0.01	0.08	3	Up	0.707324	0.789415	LOC101928273	1	-	-	-	-	-
84709	1339	0	1	0.01	0.08	3	Up	0.707324	0.787375	MGARP	3	K04727|1|6e-06|54.7|gga:428688|programmed cell death 8 (apoptosis-inducing factor) [EC:1.-.-.-]	GO:0031224//intrinsic component of membrane	-	-	gi|12584947|gb|AAG59896.1|AF329088_1/1.71596e-97/ovary-specific acidic protein [Homo sapiens]
10418	5154	0	4	0.01	0.08	3	Up	0.148766	0.241901	SPON1	3	K04596|1|1e-33|148|xma:102221541|brain-specific angiogenesis inhibitor 1;K17341|4|3e-33|147|cmk:103180075|hemicentin	GO:0031012//extracellular matrix	GO:0005488//binding	GO:0009987//cellular process	gi|332835907|ref|XP_508295.3|/0/PREDICTED: spondin-1 [Pan troglodytes]
3598	1376	0	1	0.01	0.08	3	Up	0.707324	0.785539	IL13RA2	2	K05077|1|0.0|815|hsa:3598|interleukin 13 receptor alpha-2	GO:0044421;GO:0031224//intrinsic component of membrane	GO:0004888//transmembrane signaling receptor activity	GO:0007166//cell surface receptor signaling pathway	gi|10834992|ref|NP_000631.1|/0/interleukin-13 receptor subunit alpha-2 precursor [Homo sapiens]
54456	1351	0	1	0.01	0.08	3	Up	0.707324	0.785106	MOV10L1	1	K13983|1|0.0|2408|hsa:54456|putative helicase MOV10L1 [EC:3.6.4.13]	GO:0044464;GO:0044464;GO:0044464;GO:0044464	GO:0046872//metal ion binding;GO:0003724//RNA helicase activity;GO:0003676//nucleic acid binding;GO:0032559//adenyl ribonucleotide binding;GO:0046872//metal ion binding;GO:0003724//RNA helicase activity;GO:0003676//nucleic acid binding;GO:0032559//adenyl ribonucleotide binding;GO:0046872//metal ion binding;GO:0003724//RNA helicase activity;GO:0003676//nucleic acid binding;GO:0032559//adenyl ribon…	GO:0003006//developmental process involved in reproduction;GO:0048232//male gamete generation;GO:0003006//developmental process involved in reproduction;GO:0048232//male gamete generation;GO:0003006//developmental process involved in reproduction;GO:0048232//male gamete generation;GO:0003006//developmental process involved in reproduction;GO:0048232//male gamete generation	gi|13603891|gb|AAK31983.1|AF285604_1/0/MOV10-like 1 [Homo sapiens]
115330	1992	1	13	0.09	0.71	2.97982	Up	0.00923754	0.0215245	GPR146	1	K08431|1|0.0|637|ggo:101133892|G protein-coupled receptor 146	GO:0031224//intrinsic component of membrane;GO:0031224//intrinsic component of membrane;GO:0031224//intrinsic component of membrane	GO:0004888//transmembrane signaling receptor activity;GO:0004888//transmembrane signaling receptor activity;GO:0004888//transmembrane signaling receptor activity	-	gi|530384476|ref|XP_005249670.1|/0/PREDICTED: probable G-protein coupled receptor 146 isoform X2 [Homo sapiens]
2619	2844	10	116	0.56	4.41	2.97728	Up	2.23e-16	2.41e-15	GAS1	2	K06232|1|3e-117|425|ptr:736324|growth arrest-specific 1	GO:0031225//anchored component of membrane	-	GO:0012501//programmed cell death;GO:0048706//embryonic skeletal system development;GO:0008285//negative regulation of cell proliferation;GO:0008284//positive regulation of cell proliferation;GO:0001654//eye development;GO:0048869//cellular developmental process;GO:0042471//ear morphogenesis;GO:0008589//regulation of smoothened signaling pathway	gi|829908143|ref|XP_012592147.1|/1.22951e-134/PREDICTED: growth arrest-specific protein 1 [Microcebus murinus]
5880	1538	1	11	0.1	0.78	2.96347	Up	0.0229474	0.0485223	RAC2	4	K07860|1|8e-108|393|mcf:102137056|Ras-related C3 botulinum toxin substrate 2	GO:0016020//membrane;GO:0012505//endomembrane system;GO:0044444//cytoplasmic part	GO:0032561//guanyl ribonucleotide binding;GO:0017111//nucleoside-triphosphatase activity	GO:0007010//cytoskeleton organization;GO:0007599//hemostasis;GO:0042743//hydrogen peroxide metabolic process;GO:0008283//cell proliferation;GO:0009207;GO:0030030//cell projection organization;GO:0009966//regulation of signal transduction;GO:0006935//chemotaxis;GO:0019222//regulation of metabolic process;GO:0001775//cell activation;GO:0035556//intracellular signal transduction;GO:0001894//tissue h…	gi|4506381|ref|NP_002863.1|/7.13277e-107/ras-related C3 botulinum toxin substrate 2 [Homo sapiens]
80757	1551	1	11	0.1	0.78	2.96347	Up	0.0229474	0.0485166	TMEM121	1	-	GO:0031224//intrinsic component of membrane;GO:0031224//intrinsic component of membrane	-	-	gi|13376888|ref|NP_079544.1|/3.09899e-142/transmembrane protein 121 [Homo sapiens]
9619	2946	1	10	0.05	0.37	2.88753	Up	0.0359196	0.0721662	ABCG1	1	K05679|1|0.0|1193|pps:100982904|ATP-binding cassette, subfamily G (WHITE), member 1	GO:0016021//integral component of membrane;GO:0009986//cell surface;GO:0031090//organelle membrane;GO:0005768//endosome;GO:0012505//endomembrane system;GO:0016021//integral component of membrane;GO:0009986//cell surface;GO:0031090//organelle membrane;GO:0005768//endosome;GO:0012505//endomembrane system;GO:0016021//integral component of membrane;GO:0009986//cell surface;GO:0031090//organelle membr…	GO:0017111//nucleoside-triphosphatase activity;GO:0008565//protein transporter activity;GO:0032934//sterol binding;GO:0015248//sterol transporter activity;GO:0046983//protein dimerization activity;GO:0042802//identical protein binding;GO:0032559//adenyl ribonucleotide binding;GO:0017111//nucleoside-triphosphatase activity;GO:0008565//protein transporter activity;GO:0032934//sterol binding;GO:0015…	GO:0010893//positive regulation of steroid biosynthetic process;GO:0010878//cholesterol storage;GO:0016125//sterol metabolic process;GO:0010742//macrophage derived foam cell differentiation;GO:0034369//plasma lipoprotein particle remodeling;GO:0006516//glycoprotein catabolic process;GO:0010033//response to organic substance;GO:0015914//phospholipid transport;GO:0015031//protein transport;GO:00303…	gi|46592964|ref|NP_997510.1|/0/ATP-binding cassette sub-family G member 1 isoform 5 [Homo sapiens]
374875	1730.9	1.87	16	0.14	1.01	2.85086	Up	0.0022968	0.00610568	HSD11B1L	1	K15680|1|3e-44|137|dre:100333777|corticosteroid 11-beta-dehydrogenase isozyme 1 [EC:1.1.1.146]	-	GO:0003824//catalytic activity;GO:0003824//catalytic activity;GO:0003824//catalytic activity;GO:0003824//catalytic activity;GO:0003824//catalytic activity;GO:0003824//catalytic activity;GO:0003824//catalytic activity;GO:0003824//catalytic activity;GO:0003824//catalytic activity;GO:0003824//catalytic activity	GO:0008152//metabolic process;GO:0008152//metabolic process;GO:0008152//metabolic process;GO:0008152//metabolic process;GO:0008152//metabolic process;GO:0008152//metabolic process;GO:0008152//metabolic process;GO:0008152//metabolic process;GO:0008152//metabolic process;GO:0008152//metabolic process	gi|38348362|ref|NP_940935.1|/6.88711e-131/hydroxysteroid 11-beta-dehydrogenase 1-like protein isoform e precursor [Homo sapiens]
222962	2884.51	14	146	0.77	5.47	2.82861	Up	2.5e-19	3.28e-18	SLC29A4	1	K03323|1|0.0|872|pon:100434141|solute carrier family 29 (equilibrative nucleoside transporter), member 4	GO:0044459;GO:0031224//intrinsic component of membrane;GO:0044459;GO:0031224//intrinsic component of membrane;GO:0044459;GO:0031224//intrinsic component of membrane	GO:0015932//nucleobase-containing compound transmembrane transporter activity;GO:0015932//nucleobase-containing compound transmembrane transporter activity;GO:0015932//nucleobase-containing compound transmembrane transporter activity	GO:0006139//nucleobase-containing compound metabolic process;GO:0015931//nucleobase-containing compound transport;GO:0006139//nucleobase-containing compound metabolic process;GO:0015931//nucleobase-containing compound transport;GO:0006139//nucleobase-containing compound metabolic process;GO:0015931//nucleobase-containing compound transport	gi|100913032|ref|NP_694979.2|/0/equilibrative nucleoside transporter 4 isoform 1 [Homo sapiens]
10451	3115	0	2	0.01	0.07	2.80735	Up	0.420642	0.54412	VAV3	4	K05730|1|0.0|1635|hsa:10451|guanine nucleotide exchange factor VAV	GO:0016020//membrane;GO:0044444//cytoplasmic part;GO:0016020//membrane;GO:0044444//cytoplasmic part	GO:0008047//enzyme activator activity;GO:0030674//protein binding, bridging;GO:0070851//growth factor receptor binding;GO:0043169//cation binding;GO:0005089//Rho guanyl-nucleotide exchange factor activity;GO:0008047//enzyme activator activity;GO:0030674//protein binding, bridging;GO:0070851//growth factor receptor binding;GO:0043169//cation binding;GO:0005089//Rho guanyl-nucleotide exchange facto…	GO:0042221//response to chemical;GO:0007266//Rho protein signal transduction;GO:0007599//hemostasis;GO:0050851//antigen receptor-mediated signaling pathway;GO:0030155//regulation of cell adhesion;GO:0030888//regulation of B cell proliferation;GO:0048870//cell motility;GO:0007169//transmembrane receptor protein tyrosine kinase signaling pathway;GO:0016192//vesicle-mediated transport;GO:0030031//ce…	gi|120432042|ref|NP_001073343.1|/8.59669e-159/guanine nucleotide exchange factor VAV3 isoform 2 [Homo sapiens]
3880	1490	0	1	0.01	0.07	2.80735	Up	0.707324	0.810353	KRT19	4	K07604|1|2e-175|618|nle:100587819|type I keratin, acidic	GO:0043234//protein complex;GO:0031674//I band;GO:0005886//plasma membrane	GO:0005488//binding;GO:0005198//structural molecule activity	GO:0031032//actomyosin structure organization;GO:0048545//response to steroid hormone;GO:0051704;GO:0030154//cell differentiation	gi|386803|gb|AAA36044.1|/1.31082e-174/40-kDa keratin protein, partial [Homo sapiens]
100128627	1836	0	1.1	0.01	0.07	2.80735	Up	0.707324	0.810199	CDC42P3	1	K04393|1|3e-98|362|pps:103786242|cell division control protein 42	GO:0070161;GO:0012505//endomembrane system;GO:0042995//cell projection;GO:0016023//cytoplasmic, membrane-bounded vesicle	GO:0032561//guanyl ribonucleotide binding;GO:0017111//nucleoside-triphosphatase activity;GO:0019901//protein kinase binding	GO:0006461//protein complex assembly;GO:0007015//actin filament organization;GO:0010608//posttranscriptional regulation of gene expression;GO:0002064//epithelial cell development;GO:0009894;GO:0016055//Wnt signaling pathway;GO:0008284//positive regulation of cell proliferation;GO:0001709//cell fate determination;GO:0006887//exocytosis;GO:0016337//single organismal cell-cell adhesion;GO:0008104//p…	gi|675753537|ref|XP_008971161.1|/2.22767e-97/PREDICTED: LOW QUALITY PROTEIN: rho-related protein racA-like [Pan paniscus]
730092	1628	0	1.05	0.01	0.07	2.80735	Up	0.707324	0.810148	RRN3P1	2	K15216|1|9e-87|323|ggo:101142371|RNA polymerase I-specific transcription initiation factor RRN3	GO:0031981//nuclear lumen	-	GO:0006352//DNA-templated transcription, initiation	gi|694989614|ref|XP_009439122.1|/2.54565e-170/PREDICTED: LOW QUALITY PROTEIN: putative RRN3-like protein RRN3P2 [Pan troglodytes]
440359	1758	0	1.09	0.01	0.07	2.80735	Up	0.707324	0.809175	YBX3P1	1	K06099|1|2e-92|197|cjc:100396927|cold shock domain protein A	GO:0044424	GO:0003712//transcription cofactor activity;GO:0001071//nucleic acid binding transcription factor activity;GO:0043566//structure-specific DNA binding	GO:0048519;GO:0006355//regulation of transcription, DNA-templated;GO:0019953//sexual reproduction;GO:0048513//animal organ development;GO:0006950//response to stress;GO:0022414//reproductive process	gi|675676782|ref|XP_009001572.1|/1.4616e-91/PREDICTED: LOW QUALITY PROTEIN: Y-box-binding protein 3 [Callithrix jacchus]
80258	3269	0	2	0.01	0.07	2.80735	Up	0.420642	0.543731	EFHC2	3	-	-	GO:0046872//metal ion binding	-	gi|31542743|ref|NP_079460.2|/0/EF-hand domain-containing family member C2 [Homo sapiens]
3212	1614	0	1	0.01	0.07	2.80735	Up	0.707324	0.807847	HOXB2	3	K09302|1|3e-123|444|hsa:3212|homeobox protein HoxA/B2	-	-	GO:0007417//central nervous system development;GO:0048513//animal organ development;GO:0003013//circulatory system process;GO:0009653//anatomical structure morphogenesis	gi|4504465|ref|NP_002136.1|/2.21286e-122/homeobox protein Hox-B2 [Homo sapiens]
100506136	1593	0	1	0.01	0.07	2.80735	Up	0.707324	0.807745	LOC100506136	1	-	-	-	-	-
349633	1541	0	1	0.01	0.07	2.80735	Up	0.707324	0.806778	PLET1	1	-	GO:0031224//intrinsic component of membrane	-	-	gi|426370478|ref|XP_004052191.1|/8.19113e-114/PREDICTED: placenta-expressed transcript 1 protein [Gorilla gorilla gorilla]
25884	1513	0	1	0.01	0.07	2.80735	Up	0.707324	0.80627	CHRDL2	1	K17280|1|0.0|817|pps:100979924|chordin-like protein 2	GO:0043231//intracellular membrane-bounded organelle;GO:0043231//intracellular membrane-bounded organelle;GO:0043231//intracellular membrane-bounded organelle;GO:0043231//intracellular membrane-bounded organelle;GO:0043231//intracellular membrane-bounded organelle	-	GO:0032501//multicellular organismal process;GO:0009888//tissue development;GO:0048869//cellular developmental process;GO:0032501//multicellular organismal process;GO:0009888//tissue development;GO:0048869//cellular developmental process;GO:0032501//multicellular organismal process;GO:0009888//tissue development;GO:0048869//cellular developmental process;GO:0032501//multicellular organismal proce…	gi|40353769|ref|NP_056239.3|/0/chordin-like protein 2 isoform 1 precursor [Homo sapiens]
312	1510	0	1	0.01	0.07	2.80735	Up	0.707324	0.804497	ANXA13	2	K17099|1|0.0|669|ggo:101150008|annexin A13	GO:0016020//membrane;GO:0016020//membrane	GO:0046872//metal ion binding;GO:0005543//phospholipid binding;GO:0046872//metal ion binding;GO:0005543//phospholipid binding	GO:0048869//cellular developmental process;GO:0048869//cellular developmental process	gi|51896029|ref|NP_001003954.1|/0/annexin A13 isoform b [Homo sapiens]
4689	1646	0	1	0.01	0.07	2.80735	Up	0.707324	0.804395	NCF4	4	K08012|1|1e-180|635|mcf:102143747|neutrophil cytosolic factor 4	GO:0005887//integral component of plasma membrane;GO:0044444//cytoplasmic part;GO:0005887//integral component of plasma membrane;GO:0044444//cytoplasmic part	GO:0005543//phospholipid binding;GO:0005515//protein binding;GO:0005543//phospholipid binding;GO:0005515//protein binding	GO:0002376//immune system process;GO:0009987//cellular process;GO:0008152//metabolic process;GO:0002376//immune system process;GO:0009987//cellular process;GO:0008152//metabolic process	gi|47519798|ref|NP_000622.2|/0/neutrophil cytosol factor 4 isoform 1 [Homo sapiens]
1084	1667	0	1.05	0.01	0.07	2.80735	Up	0.707324	0.803688	CEACAM3	4	K06499|1|6e-124|446|hsa:1084|carcinoembryonic antigen-related cell adhesion molecule	GO:0016021//integral component of membrane;GO:0031224//intrinsic component of membrane;GO:0031224//intrinsic component of membrane	-	GO:0007154//cell communication;GO:0023052//signaling	gi|461496471|ref|NP_001264092.1|/8.90863e-102/carcinoembryonic antigen-related cell adhesion molecule 3 isoform 2 precursor [Homo sapiens]
105378828	1520	0	1	0.01	0.07	2.80735	Up	0.707324	0.802781	LOC105378828	1	-	-	-	-	-
1288	6552	0	4	0.01	0.07	2.80735	Up	0.148766	0.242511	COL4A6	1	K06237|1|0.0|1194|hsa:1288|collagen, type IV, alpha	-	-	-	gi|768037311|ref|XP_011529155.1|/0/PREDICTED: collagen alpha-6(IV) chain isoform X3 [Homo sapiens]
6123	1547	0	1	0.01	0.07	2.80735	Up	0.707324	0.799822	RPL3L	2	K02925|1|0.0|789|ggo:101129653|large subunit ribosomal protein L3e	GO:0044444//cytoplasmic part;GO:0030529//intracellular ribonucleoprotein complex	GO:0003676//nucleic acid binding;GO:0005198//structural molecule activity	GO:0006412//translation;GO:0019080;GO:0031016//pancreas development	gi|189053728|dbj|BAG35980.1|/0/unnamed protein product [Homo sapiens]
101928505	1662	0	1	0.01	0.07	2.80735	Up	0.707324	0.799223	LOC101928505	1	-	-	-	-	gi|119572850|gb|EAW52465.1|/4.94597e-09/hCG2040765, partial [Homo sapiens]
1733	1677	0	1	0.01	0.07	2.80735	Up	0.707324	0.798923	DIO1	1	K01562|1|1e-97|359|hsa:1733|type I thyroxine 5'-deiodinase [EC:1.21.99.4]	GO:0031090//organelle membrane;GO:0043231//intracellular membrane-bounded organelle;GO:0031224//intrinsic component of membrane;GO:0031090//organelle membrane;GO:0043231//intracellular membrane-bounded organelle;GO:0031224//intrinsic component of membrane;GO:0031090//organelle membrane;GO:0043231//intracellular membrane-bounded organelle;GO:0031224//intrinsic component of membrane;GO:0031090//org…	GO:0005488//binding;GO:0016491//oxidoreductase activity;GO:0005488//binding;GO:0016491//oxidoreductase activity;GO:0005488//binding;GO:0016491//oxidoreductase activity;GO:0005488//binding;GO:0016491//oxidoreductase activity;GO:0005488//binding;GO:0016491//oxidoreductase activity;GO:0005488//binding;GO:0016491//oxidoreductase activity;GO:0005488//binding;GO:0016491//oxidoreductase activity	GO:0009058//biosynthetic process;GO:0042403//thyroid hormone metabolic process;GO:0009058//biosynthetic process;GO:0042403//thyroid hormone metabolic process;GO:0009058//biosynthetic process;GO:0042403//thyroid hormone metabolic process;GO:0009058//biosynthetic process;GO:0042403//thyroid hormone metabolic process;GO:0009058//biosynthetic process;GO:0042403//thyroid hormone metabolic process;GO:0…	gi|4557522|ref|NP_000783.2|/1.57083e-102/type I iodothyronine deiodinase isoform a [Homo sapiens]
90527	1512	0	1	0.01	0.07	2.80735	Up	0.707324	0.798674	DUOXA1	1	K17233|1|0.0|639|hsa:90527|dual oxidase maturation factor 1	GO:0031224//intrinsic component of membrane;GO:0031090//organelle membrane;GO:0031224//intrinsic component of membrane;GO:0031090//organelle membrane;GO:0031224//intrinsic component of membrane;GO:0031090//organelle membrane;GO:0031224//intrinsic component of membrane;GO:0031090//organelle membrane;GO:0031224//intrinsic component of membrane;GO:0031090//organelle membrane;GO:0031224//intrinsic co…	-	GO:0006810//transport;GO:0006810//transport;GO:0006810//transport;GO:0006810//transport;GO:0006810//transport;GO:0006810//transport	gi|46485465|ref|NP_653166.2|/0/dual oxidase maturation factor 1 isoform 1 [Homo sapiens]
1158	1666	0	1	0.01	0.07	2.80735	Up	0.707324	0.798276	CKM	4	K00933|1|0.0|757|pon:100455238|creatine kinase [EC:2.7.3.2]	GO:0044444//cytoplasmic part	GO:0016301//kinase activity;GO:0032559//adenyl ribonucleotide binding	GO:0006603//phosphocreatine metabolic process	gi|119577741|gb|EAW57337.1|/0/creatine kinase, muscle, partial [Homo sapiens]
27285	1536	0	1	0.01	0.07	2.80735	Up	0.707324	0.797878	TEKT2	2	K18629|1|0.0|745|hsa:27285|tektin-2	GO:0015630//microtubule cytoskeleton;GO:0031981//nuclear lumen;GO:0005924//cell-substrate adherens junction;GO:0005930//axoneme	-	GO:0048870//cell motility;GO:0007010//cytoskeleton organization	gi|16507950|ref|NP_055281.2|/0/tektin-2 [Homo sapiens]
1280	4880	0	3	0.01	0.07	2.80735	Up	0.250154	0.372494	COL2A1	2	K19719|1|0.0|777|ggo:101127576|collagen, type II, alpha	-	-	-	gi|450394|gb|AAC41772.1|/0/alpha-1 type II collagen [Homo sapiens]
54550	1552	0	1	0.01	0.07	2.80735	Up	0.707324	0.796488	NECAB2	1	-	GO:0044424;GO:0044424;GO:0044424	GO:0046872//metal ion binding;GO:0003824//catalytic activity;GO:0046872//metal ion binding;GO:0003824//catalytic activity;GO:0046872//metal ion binding;GO:0003824//catalytic activity	GO:0016999//antibiotic metabolic process;GO:0016999//antibiotic metabolic process;GO:0016999//antibiotic metabolic process	gi|32129214|ref|NP_061938.2|/0/N-terminal EF-hand calcium-binding protein 2 [Homo sapiens]
23682	1479	0	1	0.01	0.07	2.80735	Up	0.707324	0.795794	RAB38	2	K07923|1|7e-115|416|pon:100451255|Ras-related protein Rab-38	GO:0048770;GO:0016020//membrane	GO:0017111//nucleoside-triphosphatase activity;GO:0032561//guanyl ribonucleotide binding	GO:0006810//transport;GO:0035556//intracellular signal transduction;GO:0009207;GO:0033363//secretory granule organization	gi|296471962|tpg|DAA14077.1|/3.96551e-115/TPA: RAB38, member of RAS oncogene family-like [Bos taurus]
3167	1628	0	1	0.01	0.07	2.80735	Up	0.707324	0.795152	HMX2	1	K09349|1|5e-149|530|hsa:3167|homeobox protein Nkx-5	GO:0043231//intracellular membrane-bounded organelle	GO:0001071//nucleic acid binding transcription factor activity;GO:0003677//DNA binding	GO:0007417//central nervous system development;GO:0048869//cellular developmental process;GO:0042471//ear morphogenesis;GO:0006351//transcription, DNA-templated;GO:0008283//cell proliferation	gi|635056638|ref|XP_007962514.1|/0/PREDICTED: homeobox protein HMX2 [Chlorocebus sabaeus]
2905	3269	0	2	0.01	0.07	2.80735	Up	0.420642	0.540028	GRIN2C	1	K05211|1|0.0|1458|hsa:2905|glutamate receptor ionotropic, NMDA 2C	GO:0030313//cell envelope;GO:0008328//ionotropic glutamate receptor complex;GO:0044430;GO:0030313//cell envelope;GO:0008328//ionotropic glutamate receptor complex;GO:0044430;GO:0030313//cell envelope;GO:0008328//ionotropic glutamate receptor complex;GO:0044430	GO:0004970//ionotropic glutamate receptor activity;GO:0005231//excitatory extracellular ligand-gated ion channel activity;GO:0004970//ionotropic glutamate receptor activity;GO:0005231//excitatory extracellular ligand-gated ion channel activity;GO:0004970//ionotropic glutamate receptor activity;GO:0005231//excitatory extracellular ligand-gated ion channel activity	GO:0006810//transport;GO:0050905//neuromuscular process;GO:0007267//cell-cell signaling;GO:0051899//membrane depolarization;GO:0009895;GO:0033036;GO:0040011//locomotion;GO:0007166//cell surface receptor signaling pathway;GO:0006950//response to stress;GO:0006810//transport;GO:0050905//neuromuscular process;GO:0007267//cell-cell signaling;GO:0051899//membrane depolarization;GO:0009895;GO:0033036;G…	gi|26996819|gb|AAH41128.1|/0/Similar to glutamate receptor, ionotropic, N-methyl D-aspartate 2C, partial [Homo sapiens]
81693	1574	0	1	0.01	0.07	2.80735	Up	0.707324	0.793574	AMN	3	K18259|1|0.0|809|hsa:81693|protein amnionless	GO:0031224//intrinsic component of membrane	-	GO:0044238//primary metabolic process;GO:0003008;GO:0033036;GO:0044260	gi|110611172|ref|NP_112205.2|/0/protein amnionless precursor [Homo sapiens]
79368	1674	0	1	0.01	0.07	2.80735	Up	0.707324	0.792985	FCRL2	1	K06727|1|0.0|889|hsa:79368|Fc receptor-like protein	GO:0031224//intrinsic component of membrane;GO:0031224//intrinsic component of membrane;GO:0031224//intrinsic component of membrane	GO:0030674//protein binding, bridging;GO:0004871//signal transducer activity;GO:0030674//protein binding, bridging;GO:0004871//signal transducer activity;GO:0030674//protein binding, bridging;GO:0004871//signal transducer activity	GO:0007154//cell communication;GO:0007154//cell communication;GO:0007154//cell communication	gi|46623042|gb|AAH69185.1|/3.26801e-92/FCRL2 protein [Homo sapiens]
53841	2907	0	2	0.01	0.07	2.80735	Up	0.420642	0.539378	CDHR5	3	K16505|1|0.0|1007|ggo:101138146|cadherin-related family member 5	GO:0012505//endomembrane system;GO:0031224//intrinsic component of membrane	-	GO:0016337//single organismal cell-cell adhesion	gi|110618248|ref|NP_068743.2|/0/cadherin-related family member 5 isoform 1 precursor [Homo sapiens]
57088	3014	0	2	0.01	0.07	2.80735	Up	0.420642	0.539187	PLSCR4	1	-	GO:0031224//intrinsic component of membrane;GO:0031224//intrinsic component of membrane;GO:0031224//intrinsic component of membrane;GO:0031224//intrinsic component of membrane;GO:0031224//intrinsic component of membrane	GO:0005548//phospholipid transporter activity;GO:0046872//metal ion binding;GO:0019904//protein domain specific binding;GO:0005548//phospholipid transporter activity;GO:0046872//metal ion binding;GO:0019904//protein domain specific binding;GO:0005548//phospholipid transporter activity;GO:0046872//metal ion binding;GO:0019904//protein domain specific binding;GO:0005548//phospholipid transporter ac…	GO:0007599//hemostasis;GO:0007009//plasma membrane organization;GO:0007599//hemostasis;GO:0007009//plasma membrane organization;GO:0007599//hemostasis;GO:0007009//plasma membrane organization;GO:0007599//hemostasis;GO:0007009//plasma membrane organization;GO:0007599//hemostasis;GO:0007009//plasma membrane organization	gi|190194381|ref|NP_001121778.1|/1.99834e-120/phospholipid scramblase 4 isoform b [Homo sapiens]
100507244	1675	0	1	0.01	0.07	2.80735	Up	0.707324	0.790829	MAMDC2-AS1	1	-	-	-	-	gi|119582902|gb|EAW62498.1|/3.12365e-26/hCG2045167 [Homo sapiens]
284297	3081	0	2	0.01	0.07	2.80735	Up	0.420642	0.539072	SSC5D	1	K13912|1|2e-116|422|cjo:107325873|deleted in malignant brain tumors 1 protein	GO:0044464;GO:0044464	GO:0004888//transmembrane signaling receptor activity;GO:0004888//transmembrane signaling receptor activity	-	gi|305410878|ref|NP_001182196.1|/0/soluble scavenger receptor cysteine-rich domain-containing protein SSC5D isoform 2 precursor [Homo sapiens]
643376	3061	0	2	0.01	0.07	2.80735	Up	0.420642	0.539034	BTBD18	1	K10443|1|4e-09|66.6|ngi:103733052|kelch-like protein 2/3	-	-	-	gi|223029436|ref|NP_001138573.1|/0/BTB/POZ domain-containing protein 18 [Homo sapiens]
3481	4539	0	3	0.01	0.07	2.80735	Up	0.250154	0.371729	IGF2	2	K13769|1|4e-83|313|pps:100968468|insulin-like growth factor 2	GO:0044421;GO:0044421;GO:0044421;GO:0044421	GO:0005102//receptor binding;GO:0005102//receptor binding;GO:0005102//receptor binding;GO:0005102//receptor binding	GO:0009653//anatomical structure morphogenesis;GO:0031016//pancreas development;GO:0006355//regulation of transcription, DNA-templated;GO:0008283//cell proliferation;GO:0001503//ossification;GO:0007169//transmembrane receptor protein tyrosine kinase signaling pathway;GO:0007088//regulation of mitotic nuclear division;GO:0019318//hexose metabolic process;GO:0040029//regulation of gene expression, …	gi|189083846|ref|NP_001121070.1|/1.38029e-83/insulin-like growth factor II isoform 2 [Homo sapiens]
158376	1546	0	1	0.01	0.07	2.80735	Up	0.707324	0.787085	LINC00961	1	-	-	-	-	gi|119578726|gb|EAW58322.1|/1.53112e-32/hCG1652354 [Homo sapiens]
84824	1652	0	1	0.01	0.07	2.80735	Up	0.707324	0.78694	FCRLA	1	K17273|1|3e-26|122|pon:100446014|Fc receptor-like protein 6	GO:0044424;GO:0044424;GO:0044424;GO:0044424;GO:0044424;GO:0044424	-	GO:0048869//cellular developmental process;GO:0048869//cellular developmental process;GO:0048869//cellular developmental process	gi|296439610|ref|NP_001171802.1|/1.08926e-72/Fc receptor-like A isoform 6 precursor [Homo sapiens]
8749	1462	0	1	0.01	0.07	2.80735	Up	0.707324	0.78578	ADAM18	1	K16909|1|0.0|1474|hsa:8749|disintegrin and metalloproteinase domain-containing protein 18 [EC:3.4.24.-]	GO:0031224//intrinsic component of membrane;GO:0031224//intrinsic component of membrane;GO:0031224//intrinsic component of membrane;GO:0031224//intrinsic component of membrane	GO:0004175//endopeptidase activity;GO:0046914//transition metal ion binding;GO:0004175//endopeptidase activity;GO:0046914//transition metal ion binding;GO:0004175//endopeptidase activity;GO:0046914//transition metal ion binding;GO:0004175//endopeptidase activity;GO:0046914//transition metal ion binding	GO:0019538//protein metabolic process;GO:0048232//male gamete generation;GO:0048869//cellular developmental process;GO:0019538//protein metabolic process;GO:0048232//male gamete generation;GO:0048869//cellular developmental process;GO:0019538//protein metabolic process;GO:0048232//male gamete generation;GO:0048869//cellular developmental process;GO:0019538//protein metabolic process;GO:0048232//m…	gi|7656861|ref|NP_055052.1|/0/disintegrin and metalloproteinase domain-containing protein 18 isoform 1 preproprotein [Homo sapiens]
4111	1664	0	1.08	0.01	0.07	2.80735	Up	0.707324	0.784817	MAGEA12	6	K12464|1|5e-30|135|mmu:94275|melanoma-associated antigen D1	-	-	-	gi|58530873|ref|NP_005358.2|/2.3928e-147/melanoma-associated antigen 12 [Homo sapiens]
101929524	1674	0	1.01	0.01	0.07	2.80735	Up	0.707324	0.784721	LOC101929524	1	-	-	-	-	gi|119628429|gb|EAX08024.1|/2.45188e-47/hCG1989907 [Homo sapiens]
8355	467	1	10	0.36	2.48	2.78427	Up	0.0359196	0.0721982	HIST1H3G	2	K11253|1|4e-71|268|cjc:100394108|histone H3	-	-	-	gi|593746769|ref|XP_007128693.1|/2.31397e-71/PREDICTED: histone H3-like centromeric protein CSE4-like [Physeter catodon]
50487	2717	2	20	0.12	0.8	2.73697	Up	0.00172793	0.00471462	PLA2G3	4	K01047|1|0.0|990|ggo:101128257|secretory phospholipase A2 [EC:3.1.1.4]	GO:0044421;GO:0005813//centrosome;GO:0016020//membrane	GO:0046872//metal ion binding;GO:0004623//phospholipase A2 activity	GO:0048858//cell projection morphogenesis;GO:0006629//lipid metabolic process;GO:0019637//organophosphate metabolic process	gi|768024969|ref|XP_011528505.1|/0/PREDICTED: group 3 secretory phospholipase A2 isoform X1 [Homo sapiens]
51063	1850	1	10	0.09	0.59	2.71272	Up	0.0359196	0.0721742	CALHM2	1	K19739|1|0.0|654|hsa:51063|calcium homeostasis modulator protein 2	GO:0031224//intrinsic component of membrane;GO:0031224//intrinsic component of membrane;GO:0031224//intrinsic component of membrane	-	-	gi|21361521|ref|NP_057000.2|/0/calcium homeostasis modulator protein 2 [Homo sapiens]
148252	3412	1	10	0.05	0.32	2.67807	Up	0.0359196	0.0721902	DIRAS1	3	K07840|1|7e-112|390|aml:100466680|DIRAS family, GTP-binding Ras-like 1	GO:0016020//membrane	GO:0032561//guanyl ribonucleotide binding;GO:0017111//nucleoside-triphosphatase activity	GO:0035556//intracellular signal transduction	gi|725594333|ref|XP_010347728.1|/8.90683e-112/PREDICTED: GTP-binding protein Di-Ras1 [Saimiri boliviensis boliviensis]
387911	1229	1.09	10	0.14	0.89	2.66838	Up	0.0359196	0.0722143	C1QTNF9B	1	K07296|1|4e-45|184|tup:102500065|adiponectin	-	GO:0005102//receptor binding;GO:0005102//receptor binding	-	gi|56847616|ref|NP_001007538.1|/1.04378e-33/complement C1q and tumor necrosis factor-related protein 9B precursor [Homo sapiens]
183	2587	1	9	0.06	0.38	2.66297	Up	0.055915	0.105543	AGT	3	K09821|1|0.0|931|hsa:183|angiotensinogen	GO:0042579//microbody;GO:0044421	GO:0048037//cofactor binding;GO:0031701//angiotensin receptor binding;GO:0008047//enzyme activator activity;GO:0042802//identical protein binding;GO:0004866//endopeptidase inhibitor activity;GO:0008483//transaminase activity	GO:0010466//negative regulation of peptidase activity;GO:0001775//cell activation;GO:0001976//neurological system process involved in regulation of systemic arterial blood pressure;GO:0002034//regulation of blood vessel size by renin-angiotensin;GO:0014850//response to muscle activity;GO:0034369//plasma lipoprotein particle remodeling;GO:0008284//positive regulation of cell proliferation;GO:00076…	gi|62089124|dbj|BAD93006.1|/0/angiotensinogen precursor variant [Homo sapiens]
368	1481.14	2	5	0.06	0.37	2.62449	Up	0.60881	0.726031	ABCC6	5	K05669|1|0.0|2747|hsa:368|ATP-binding cassette, subfamily C (CFTR/MRP), member 6	GO:0044459;GO:0031224//intrinsic component of membrane	GO:0015405;GO:0017111//nucleoside-triphosphatase activity;GO:0032559//adenyl ribonucleotide binding	GO:0050953//sensory perception of light stimulus;GO:0006810//transport;GO:0042221//response to chemical	gi|190343023|ref|NP_001162.4|/0/multidrug resistance-associated protein 6 isoform 1 [Homo sapiens]
5031	2372	1	9.41	0.07	0.43	2.61891	Up	0.055915	0.105565	P2RY6	2	K04272|1|2e-165|585|nle:100583533|purinergic receptor P2Y, G protein-coupled, 6	GO:0016021//integral component of membrane;GO:0044459;GO:0016021//integral component of membrane;GO:0044459;GO:0016021//integral component of membrane;GO:0044459;GO:0016021//integral component of membrane;GO:0044459;GO:0016021//integral component of membrane;GO:0044459;GO:0016021//integral component of membrane;GO:0044459;GO:0016021//integral component of membrane;GO:0044459;GO:0016021//integral …	GO:0015065//uridine nucleotide receptor activity;GO:0015065//uridine nucleotide receptor activity;GO:0015065//uridine nucleotide receptor activity;GO:0015065//uridine nucleotide receptor activity;GO:0015065//uridine nucleotide receptor activity;GO:0015065//uridine nucleotide receptor activity;GO:0015065//uridine nucleotide receptor activity;GO:0015065//uridine nucleotide receptor activity	GO:0007186//G-protein coupled receptor signaling pathway;GO:0006821//chloride transport;GO:0014909//smooth muscle cell migration;GO:0007186//G-protein coupled receptor signaling pathway;GO:0006821//chloride transport;GO:0014909//smooth muscle cell migration;GO:0007186//G-protein coupled receptor signaling pathway;GO:0006821//chloride transport;GO:0014909//smooth muscle cell migration;GO:0007186//…	gi|469832291|ref|NP_001264137.1|/0/P2Y purinoceptor 6 isoform 2 [Homo sapiens]
248	3274	64.57	577.72	3.11	19.04	2.61405	Up	9.67e-67	5.91e-65	ALPI	4	K01077|1|0.0|1004|hsa:248|alkaline phosphatase [EC:3.1.3.1]	GO:0031224//intrinsic component of membrane	GO:0016791//phosphatase activity;GO:0043169//cation binding	GO:0006796//phosphate-containing compound metabolic process	gi|157266292|ref|NP_001622.2|/0/intestinal-type alkaline phosphatase precursor [Homo sapiens]
1014	2773.01	4	36	0.23	1.4	2.60572	Up	2.86e-05	0.000105716	CDH16	1	K06810|1|0.0|1163|hsa:1014|cadherin 16, KSP-cadherin	GO:0031224//intrinsic component of membrane;GO:0031224//intrinsic component of membrane;GO:0031224//intrinsic component of membrane;GO:0016020//membrane	GO:0046872//metal ion binding;GO:0046872//metal ion binding;GO:0046872//metal ion binding	GO:0016337//single organismal cell-cell adhesion;GO:0016337//single organismal cell-cell adhesion;GO:0016337//single organismal cell-cell adhesion;GO:0007155//cell adhesion	gi|4757956|ref|NP_004053.1|/0/cadherin-16 isoform 1 precursor [Homo sapiens]
374403	1968	0	1	0.01	0.06	2.58496	Up	0.707324	0.811278	TBC1D10C	1	K19944|1|0.0|405|ptr:451367|TBC1 domain family member 10	GO:0044464;GO:0044464;GO:0044464	-	-	gi|694945562|ref|XP_003313222.2|/0/PREDICTED: LOW QUALITY PROTEIN: carabin [Pan troglodytes]
344148	3654	0	2	0.01	0.06	2.58496	Up	0.420642	0.544042	NCKAP5	2	K18401|1|7e-16|89.4|acs:100558460|KAT8 regulatory NSL complex subunit 2	-	GO:0005488//binding;GO:0005488//binding	-	gi|126362967|ref|NP_997246.2|/0/nck-associated protein 5 isoform 1 [Homo sapiens]
4610	3624	0	2	0.01	0.06	2.58496	Up	0.420642	0.544003	MYCL	4	K09110|1|8e-174|613|pon:100442842|L-myc proto-oncogene protein	GO:0043231//intracellular membrane-bounded organelle;GO:0043231//intracellular membrane-bounded organelle	GO:0003676//nucleic acid binding;GO:0001071//nucleic acid binding transcription factor activity;GO:0003676//nucleic acid binding;GO:0001071//nucleic acid binding transcription factor activity	GO:0006351//transcription, DNA-templated;GO:0006351//transcription, DNA-templated	gi|296923785|ref|NP_001028254.2|/0/protein L-Myc isoform 3 [Homo sapiens]
1572	1805	0	1	0.01	0.06	2.58496	Up	0.707324	0.80846	CYP2F1	1	K07416|1|0.0|558|hsa:1572|cytochrome P450, family 2, subfamily F [EC:1.14.14.1]	GO:0031090//organelle membrane;GO:0043231//intracellular membrane-bounded organelle;GO:0031090//organelle membrane;GO:0043231//intracellular membrane-bounded organelle	GO:0005506//iron ion binding;GO:0016712//oxidoreductase activity, acting on paired donors, with incorporation or reduction of molecular oxygen, reduced flavin or flavoprotein as one donor, and incorporation of one atom of oxygen;GO:0005506//iron ion binding;GO:0016712//oxidoreductase activity, acting on paired donors, with incorporation or reduction of molecular oxygen, reduced flavin or flavopro…	GO:0042537//benzene-containing compound metabolic process;GO:0042221//response to chemical;GO:0042537//benzene-containing compound metabolic process;GO:0042221//response to chemical	gi|19743565|ref|NP_000765.2|/0/cytochrome P450 2F1 precursor [Homo sapiens]
149111	1954	0	1	0.01	0.06	2.58496	Up	0.707324	0.808409	CNIH3	1	K20368|1|2e-66|256|ptr:457772|protein cornichon	GO:0008328//ionotropic glutamate receptor complex;GO:0008328//ionotropic glutamate receptor complex;GO:0008328//ionotropic glutamate receptor complex	-	GO:0051641//cellular localization;GO:0007165//signal transduction;GO:0006873//cellular ion homeostasis;GO:0007270//neuron-neuron synaptic transmission;GO:0051641//cellular localization;GO:0007165//signal transduction;GO:0006873//cellular ion homeostasis;GO:0007270//neuron-neuron synaptic transmission;GO:0051641//cellular localization;GO:0007165//signal transduction;GO:0006873//cellular ion homeos…	gi|767912227|ref|XP_011542403.1|/7.06271e-79/PREDICTED: protein cornichon homolog 3 isoform X1 [Homo sapiens]
1586	1895	0	1	0.01	0.06	2.58496	Up	0.707324	0.808255	CYP17A1	3	K00512|1|0.0|966|hsa:1586|steroid 17alpha-monooxygenase / 17alpha-hydroxyprogesterone aldolase [EC:1.14.14.19 4.1.2.30]	GO:0043231//intracellular membrane-bounded organelle;GO:0043005//neuron projection;GO:0044297//cell body;GO:0031090//organelle membrane	GO:0005506//iron ion binding;GO:0008395//steroid hydroxylase activity	GO:0006700//C21-steroid hormone biosynthetic process;GO:0033189//response to vitamin A;GO:0003006//developmental process involved in reproduction;GO:0010033//response to organic substance	gi|4503195|ref|NP_000093.1|/0/steroid 17-alpha-hydroxylase/17,20 lyase precursor [Homo sapiens]
113451	1849	0	1	0.01	0.06	2.58496	Up	0.707324	0.808	AZIN2	1	K01583|1|0.0|926|hsa:113451|arginine decarboxylase [EC:4.1.1.19]	GO:0043231//intracellular membrane-bounded organelle;GO:0044444//cytoplasmic part;GO:0043231//intracellular membrane-bounded organelle;GO:0044444//cytoplasmic part;GO:0043231//intracellular membrane-bounded organelle;GO:0044444//cytoplasmic part;GO:0043231//intracellular membrane-bounded organelle;GO:0044444//cytoplasmic part;GO:0043231//intracellular membrane-bounded organelle;GO:0044444//cytopl…	GO:0008047//enzyme activator activity;GO:0016831//carboxy-lyase activity;GO:0008047//enzyme activator activity;GO:0016831//carboxy-lyase activity;GO:0008047//enzyme activator activity;GO:0016831//carboxy-lyase activity;GO:0008047//enzyme activator activity;GO:0016831//carboxy-lyase activity;GO:0008047//enzyme activator activity;GO:0016831//carboxy-lyase activity;GO:0008047//enzyme activator activ…	GO:0006595//polyamine metabolic process;GO:0006520//cellular amino acid metabolic process;GO:0048232//male gamete generation;GO:0006595//polyamine metabolic process;GO:0006520//cellular amino acid metabolic process;GO:0048232//male gamete generation;GO:0006595//polyamine metabolic process;GO:0006520//cellular amino acid metabolic process;GO:0048232//male gamete generation;GO:0006595//polyamine me…	gi|119627876|gb|EAX07471.1|/0/arginine decarboxylase, isoform CRA_c [Homo sapiens]
23237	2948	2	18	0.11	0.66	2.58496	Up	0.00410898	0.0103658	ARC	4	K15867|1|0.0|854|ggo:101141663|activity-regulated cytoskeleton-associated protein	GO:0030425//dendrite;GO:0044459;GO:0030141//secretory granule;GO:0044430	-	GO:0016192//vesicle-mediated transport;GO:0003002//regionalization;GO:0009888//tissue development;GO:0007611//learning or memory;GO:0048167//regulation of synaptic plasticity	gi|426360861|ref|XP_004047647.1|/0/PREDICTED: activity-regulated cytoskeleton-associated protein [Gorilla gorilla gorilla]
284749	3610	0	2	0.01	0.06	2.58496	Up	0.420642	0.543576	LINC00494	1	-	-	-	-	gi|119596094|gb|EAW75688.1|/1.11267e-72/hCG2019726 [Homo sapiens]
100506237	1775	0	1	0.01	0.06	2.58496	Up	0.707324	0.807593	NKX2-1-AS1	1	K09342|1|2e-19|99.8|ngi:103732258|homeobox protein Nkx-2.1	-	-	-	gi|28071122|emb|CAD61942.1|/4.99421e-38/unnamed protein product [Homo sapiens]
101927815	1705	0	1	0.01	0.06	2.58496	Up	0.707324	0.807491	LOC101927815	1	-	-	-	-	gi|119611463|gb|EAW91057.1|/5.77432e-13/hCG1813079 [Homo sapiens]
401109	1828	0	1	0.01	0.06	2.58496	Up	0.707324	0.807083	LINC00885	1	-	-	-	-	gi|34526058|dbj|BAC85170.1|/1.96122e-61/unnamed protein product [Homo sapiens]
55273	1771	0	1	0.01	0.06	2.58496	Up	0.707324	0.806677	TMEM100	2	-	GO:0016020//membrane;GO:0016020//membrane	-	-	gi|795620745|ref|XP_011731253.1|/2.03768e-42/PREDICTED: transmembrane protein 100 [Macaca nemestrina]
6854	3348	0	2	0.01	0.06	2.58496	Up	0.420642	0.543072	SYN2	4	K19941|1|0.0|783|ptr:749839|synapsin	GO:0008021//synaptic vesicle;GO:0044459	GO:0005515//protein binding;GO:0003824//catalytic activity;GO:0032559//adenyl ribonucleotide binding	GO:0050804//modulation of synaptic transmission;GO:0001505//regulation of neurotransmitter levels	gi|3511273|gb|AAC33789.1|/0/synapsin IIb [Homo sapiens]
119395	1699	0	1	0.01	0.06	2.58496	Up	0.707324	0.804143	CALHM3	1	K19740|1|8e-176|619|hsa:119395|calcium homeostasis modulator protein 3	GO:0031224//intrinsic component of membrane	-	-	gi|795629903|ref|XP_011733754.1|/0/PREDICTED: calcium homeostasis modulator protein 3 [Macaca nemestrina]
375686	1925	0	1	0.01	0.06	2.58496	Up	0.707324	0.803789	SPATC1	1	K01469|1|3e-10|69.7|shr:100922788|5-oxoprolinase (ATP-hydrolysing) [EC:3.5.2.9]	GO:0005815//microtubule organizing center;GO:0005815//microtubule organizing center	GO:0015631//tubulin binding;GO:0015631//tubulin binding	-	gi|197276670|ref|NP_001127846.1|/0/speriolin isoform 2 [Homo sapiens]
1269	1789	0	1	0.01	0.06	2.58496	Up	0.707324	0.803083	CNR2	2	K04278|1|0.0|707|hsa:1269|cannabinoid receptor 2 (macrophage)	GO:0009898//cytoplasmic side of plasma membrane;GO:0043005//neuron projection;GO:0016021//integral component of membrane;GO:0043025//neuronal cell body	GO:0004930//G-protein coupled receptor activity	GO:0001508//action potential;GO:0007600//sensory perception;GO:0031348//negative regulation of defense response;GO:0002695//negative regulation of leukocyte activation;GO:0007186//G-protein coupled receptor signaling pathway;GO:0032769//negative regulation of monooxygenase activity;GO:0002237//response to molecule of bacterial origin;GO:0032228//regulation of synaptic transmission, GABAergic;GO:0…	gi|4502929|ref|NP_001832.1|/0/cannabinoid receptor 2 [Homo sapiens]
100287098	1196	1.02	9.15	0.14	0.84	2.58496	Up	0.055915	0.105554	TONSL-AS1	1	K09257|1|6e-31|137|hsa:4796|NF-kappa-B inhibitor-like protein 2	GO:0008023//transcription elongation factor complex;GO:0005657//replication fork	GO:0005515//protein binding	GO:0000725//recombinational repair	gi|221042288|dbj|BAH12821.1|/2.03163e-108/unnamed protein product [Homo sapiens]
105376331	1918	0	1	0.01	0.06	2.58496	Up	0.707324	0.801926	LOC105376331	1	K16349|1|5e-17|92.0|rro:104667630|natural cytotoxicity triggering receptor 3 ligand 1	-	-	-	gi|34534936|dbj|BAC87158.1|/2.03243e-48/unnamed protein product [Homo sapiens]
440173	2018	0	1.16	0.01	0.06	2.58496	Up	0.707324	0.801826	LOC440173	1	K03363|1|1e-32|144|ggo:101147028|cell division cycle 20, cofactor of APC complex;K01064|2|5e-07|58.9|mcc:716877|wingless-type MMTV integration site family, member 9	-	-	-	gi|119583126|gb|EAW62722.1|/1.39307e-55/hCG1984907 [Homo sapiens]
54937	1936	0	1	0.01	0.06	2.58496	Up	0.707324	0.801725	SOHLH2	1	-	GO:0043231//intracellular membrane-bounded organelle;GO:0043231//intracellular membrane-bounded organelle	GO:0003676//nucleic acid binding;GO:0003676//nucleic acid binding	GO:0007292//female gamete generation;GO:0048232//male gamete generation;GO:0048869//cellular developmental process;GO:0007292//female gamete generation;GO:0048232//male gamete generation;GO:0048869//cellular developmental process	gi|531034779|ref|NP_001269076.1|/3.88785e-124/spermatogenesis- and oogenesis-specific basic helix-loop-helix-containing protein 2 isoform 2 [Homo sapiens]
100126270	1741	0	1	0.01	0.06	2.58496	Up	0.707324	0.801525	FMR1-AS1	3	-	-	-	-	gi|426397659|ref|XP_004065026.1|/3.47755e-16/PREDICTED: uncharacterized protein LOC101145721 [Gorilla gorilla gorilla]
284344	1721	0	1	0.01	0.06	2.58496	Up	0.707324	0.801023	LOC284344	1	K06499|1|2e-49|178|nle:101178471|carcinoembryonic antigen-related cell adhesion molecule	GO:0016021//integral component of membrane;GO:0044421	-	GO:0002376//immune system process	gi|441678019|ref|XP_004092784.1|/8.35201e-72/PREDICTED: carcinoembryonic antigen-related cell adhesion molecule 8-like [Nomascus leucogenys]
102724190	1817	0	1	0.01	0.06	2.58496	Up	0.707324	0.800522	LOC102724190	1	-	-	-	-	-
56944	1854	0	1	0.01	0.06	2.58496	Up	0.707324	0.800322	OLFML3	1	K19909|1|4e-61|238|ngi:103748885|synaptotagmin-9;K04593|3|1e-28|130|mze:101471113|latrophilin 2	-	-	GO:0032501//multicellular organismal process;GO:0032501//multicellular organismal process;GO:0032501//multicellular organismal process	gi|556503432|ref|NP_001273281.1|/0/olfactomedin-like protein 3 isoform 2 [Homo sapiens]
220136	1864	0	1	0.01	0.06	2.58496	Up	0.707324	0.800172	CFAP53	4	K11589|1|0.0|682|chx:102168507|methyl-CpG-binding domain protein 1;K16811|3|2e-15|86.7|mze:101481122|trichoplein keratin filament-binding protein;K18626|5|3e-13|79.3|umr:103667492|trichohyalin	-	-	-	gi|675786710|ref|XP_003827259.2|/0/PREDICTED: cilia- and flagella-associated protein 53 [Pan paniscus]
646903	1964	0	1	0.01	0.06	2.58496	Up	0.707324	0.799023	LOC646903	1	-	GO:0044424	GO:0005488//binding	GO:0030036//actin cytoskeleton organization	gi|119599255|gb|EAW78849.1|/3.7732e-66/hCG2022540, partial [Homo sapiens]
11248	5553	0	3	0.01	0.06	2.58496	Up	0.250154	0.372616	NXPH3	2	K16658|1|1e-154|551|ptr:104002950|neurexophilin-3	-	GO:0005515//protein binding	GO:0007186//G-protein coupled receptor signaling pathway	gi|694968847|ref|XP_009431218.1|/9.2351e-154/PREDICTED: neurexophilin-3 [Pan troglodytes]
643387	2660	0	1.53	0.01	0.06	2.58496	Up	0.707324	0.798176	LOC643387	1	-	GO:0031981//nuclear lumen	GO:0003729//mRNA binding;GO:0001071//nucleic acid binding transcription factor activity;GO:0043566//structure-specific DNA binding	GO:0006396//RNA processing;GO:0032897//negative regulation of viral transcription;GO:0048255//mRNA stabilization;GO:0006351//transcription, DNA-templated	gi|795134087|ref|XP_011791191.1|/3.47818e-127/PREDICTED: TAR DNA-binding protein 43 isoform X1 [Colobus angolensis palliatus]
3929	1894	0	1	0.01	0.06	2.58496	Up	0.707324	0.797679	LBP	4	K05399|1|0.0|863|hsa:3929|lipopolysaccharide-binding protein	GO:0044421	GO:0005515//protein binding	GO:0002699//positive regulation of immune effector process;GO:0007166//cell surface receptor signaling pathway;GO:0032496//response to lipopolysaccharide;GO:0034123//positive regulation of toll-like receptor signaling pathway;GO:0002526//acute inflammatory response;GO:0070391;GO:0015774//polysaccharide transport;GO:0001818//negative regulation of cytokine production;GO:0002690//positive regulatio…	gi|31652249|ref|NP_004130.2|/0/lipopolysaccharide-binding protein precursor [Homo sapiens]
101927156	1765	0	1	0.01	0.06	2.58496	Up	0.707324	0.79753	LOC101927156	1	-	-	-	-	-
100289473	747	0	0.42	0.01	0.06	2.58496	Up	0.81061	0.861952	LOC100289473	1	K06551|1|6e-15|83.2|lve:103083900|signal-regulatory protein alpha/beta1/gamma	-	-	-	gi|119631018|gb|EAX10613.1|/8.53551e-121/hCG2019710, isoform CRA_b [Homo sapiens]
1573	1739	0	1	0.01	0.06	2.58496	Up	0.707324	0.797381	CYP2J2	1	K07418|1|0.0|784|hsa:1573|cytochrome P450, family 2, subfamily J [EC:1.14.14.1]	GO:0043231//intracellular membrane-bounded organelle;GO:0031090//organelle membrane;GO:0043231//intracellular membrane-bounded organelle;GO:0031090//organelle membrane;GO:0043231//intracellular membrane-bounded organelle;GO:0031090//organelle membrane	GO:0008392//arachidonic acid epoxygenase activity;GO:0016712//oxidoreductase activity, acting on paired donors, with incorporation or reduction of molecular oxygen, reduced flavin or flavoprotein as one donor, and incorporation of one atom of oxygen;GO:0005506//iron ion binding;GO:0008392//arachidonic acid epoxygenase activity;GO:0016712//oxidoreductase activity, acting on paired donors, with inc…	GO:0019369//arachidonic acid metabolic process;GO:0001676//long-chain fatty acid metabolic process;GO:0044057;GO:0019369//arachidonic acid metabolic process;GO:0001676//long-chain fatty acid metabolic process;GO:0044057;GO:0019369//arachidonic acid metabolic process;GO:0001676//long-chain fatty acid metabolic process;GO:0044057	gi|18874077|dbj|BAB85489.1|/0/cytochrome P450 2J2 [Homo sapiens]
100507346	1957	0	1	0.01	0.06	2.58496	Up	0.707324	0.796686	LOC100507346	1	K06225|1|1e-66|256|pon:100432417|patched 1	-	-	-	gi|565310548|gb|ETE63715.1|/1.2839e-76/Protein patched-like 1, partial [Ophiophagus hannah]
143662	3364.4	0	2	0.01	0.06	2.58496	Up	0.420642	0.540412	MUC15	1	K19498|1|2e-32|144|nle:101178934|anoctamin-3	GO:0031224//intrinsic component of membrane	-	-	gi|767965420|ref|XP_011518210.1|/0/PREDICTED: mucin-15 isoform X1 [Homo sapiens]
27283	1804	0	1	0.01	0.06	2.58496	Up	0.707324	0.795201	TINAG	3	K01363|1|3e-39|166|isc:IscW_ISCW000080|cathepsin B [EC:3.4.22.1]	GO:0005578//proteinaceous extracellular matrix	GO:0004175//endopeptidase activity;GO:0001871;GO:0004888//transmembrane signaling receptor activity	GO:0019538//protein metabolic process;GO:0048598//embryonic morphogenesis;GO:0002376//immune system process;GO:0009987//cellular process	gi|224586907|ref|NP_055279.3|/0/tubulointerstitial nephritis antigen [Homo sapiens]
7288	1791	0	1	0.01	0.06	2.58496	Up	0.707324	0.79456	TULP2	2	K19600|1|4e-88|328|cmk:103183893|tubby-related protein 1	GO:0044424	-	GO:0050953//sensory perception of light stimulus	gi|238859545|ref|NP_003314.2|/0/tubby-related protein 2 [Homo sapiens]
100287898	1775	0	1	0.01	0.06	2.58496	Up	0.707324	0.793427	TTC34	1	-	-	-	-	gi|336455091|ref|NP_001229601.1|/0/tetratricopeptide repeat protein 34 [Homo sapiens]
84532	3519	0	2	0.01	0.06	2.58496	Up	0.420642	0.539645	ACSS1	1	K01895|1|0.0|1276|hsa:84532|acetyl-CoA synthetase [EC:6.2.1.1]	GO:0044429;GO:0044429;GO:0044429;GO:0044429	GO:0016405//CoA-ligase activity;GO:0032559//adenyl ribonucleotide binding;GO:0016405//CoA-ligase activity;GO:0032559//adenyl ribonucleotide binding;GO:0016405//CoA-ligase activity;GO:0032559//adenyl ribonucleotide binding;GO:0016405//CoA-ligase activity;GO:0032559//adenyl ribonucleotide binding	GO:0006067//ethanol metabolic process;GO:0006084//acetyl-CoA metabolic process;GO:0006067//ethanol metabolic process;GO:0006084//acetyl-CoA metabolic process;GO:0006067//ethanol metabolic process;GO:0006084//acetyl-CoA metabolic process;GO:0006067//ethanol metabolic process;GO:0006084//acetyl-CoA metabolic process	gi|358248217|ref|NP_001239606.1|/0/acetyl-coenzyme A synthetase 2-like, mitochondrial isoform 4 precursor [Homo sapiens]
340602	1939	0	1	0.01	0.06	2.58496	Up	0.707324	0.792788	CXorf67	2	K10802|1|5e-13|79.0|ngi:103749581|high mobility group protein B1	-	-	-	gi|42821110|ref|NP_981952.1|/0/uncharacterized protein CXorf67 [Homo sapiens]
131890	1746	0	1	0.01	0.06	2.58496	Up	0.707324	0.791954	GRK7	2	K00909|1|0.0|1025|hsa:131890|rhodopsin kinase [EC:2.7.11.14]	GO:0044464	GO:0060089;GO:0004674//protein serine/threonine kinase activity;GO:0032559//adenyl ribonucleotide binding	GO:0006464//cellular protein modification process;GO:0050953//sensory perception of light stimulus	gi|21166359|ref|NP_631948.1|/0/G protein-coupled receptor kinase 7 [Homo sapiens]
388942	1825	0	1	0.01	0.06	2.58496	Up	0.707324	0.791416	LOC388942	1	-	-	-	-	gi|50949842|emb|CAH10471.1|/8.82525e-46/hypothetical protein [Homo sapiens]
101929378	1823	0	1.01	0.01	0.06	2.58496	Up	0.707324	0.791367	LOC101929378	2	-	-	-	-	gi|16741012|gb|AAH16355.1|/4.26264e-16/Unknown (protein for IMAGE:4092501), partial [Homo sapiens]
8842	3857	0	2	0.01	0.06	2.58496	Up	0.420642	0.539301	PROM1	1	K06532|1|0.0|1568|hsa:8842|prominin 1	GO:0016021//integral component of membrane;GO:0044459;GO:0005902//microvillus;GO:0031513//nonmotile primary cilium;GO:0044421;GO:0016021//integral component of membrane;GO:0044459;GO:0005902//microvillus;GO:0031513//nonmotile primary cilium;GO:0044421;GO:0016021//integral component of membrane;GO:0044459;GO:0005902//microvillus;GO:0031513//nonmotile primary cilium;GO:0044421;GO:0016021//integral …	-	GO:0003407//neural retina development;GO:0050953//sensory perception of light stimulus;GO:0001754//eye photoreceptor cell differentiation;GO:0003407//neural retina development;GO:0050953//sensory perception of light stimulus;GO:0001754//eye photoreceptor cell differentiation;GO:0003407//neural retina development;GO:0050953//sensory perception of light stimulus;GO:0001754//eye photoreceptor cell d…	gi|224994199|ref|NP_001139324.1|/0/prominin-1 isoform 4 precursor [Homo sapiens]
57574	4466	0	2.67	0.01	0.06	2.58496	Up	0.420642	0.538843	2020-03-04	2	K10659|1|0.0|659|hsa:57574|E3 ubiquitin-protein ligase MARCH4/9/11 [EC:2.3.2.27]	GO:0012505//endomembrane system;GO:0044431//Golgi apparatus part;GO:0031224//intrinsic component of membrane	GO:0046914//transition metal ion binding;GO:0019787//ubiquitin-like protein transferase activity	-	gi|57977325|ref|NP_065865.1|/0/E3 ubiquitin-protein ligase MARCH4 precursor [Homo sapiens]
57821	1925	0	1	0.01	0.06	2.58496	Up	0.707324	0.789074	CCDC181	1	K18625|1|3e-06|56.6|mze:101463724|protein Shroom;K16753|2|4e-06|56.2|aqu:105313816|coiled-coil domain-containing protein 34	-	-	-	gi|675779942|ref|XP_008976531.1|/0/PREDICTED: LOW QUALITY PROTEIN: coiled-coil domain-containing protein 181 [Pan paniscus]
7436	5066	0	3	0.01	0.06	2.58496	Up	0.250154	0.371668	VLDLR	1	K20053|1|0.0|1616|ggo:101139335|very low-density lipoprotein receptor	GO:0031224//intrinsic component of membrane;GO:0034385;GO:0012505//endomembrane system;GO:0031224//intrinsic component of membrane;GO:0034385;GO:0012505//endomembrane system;GO:0031224//intrinsic component of membrane;GO:0034385;GO:0012505//endomembrane system;GO:0031224//intrinsic component of membrane;GO:0034385;GO:0012505//endomembrane system	GO:0046872//metal ion binding;GO:0030169//low-density lipoprotein particle binding;GO:0005515//protein binding;GO:0030228//lipoprotein particle receptor activity;GO:0046872//metal ion binding;GO:0030169//low-density lipoprotein particle binding;GO:0005515//protein binding;GO:0030228//lipoprotein particle receptor activity;GO:0046872//metal ion binding;GO:0030169//low-density lipoprotein particle …	GO:0016192//vesicle-mediated transport;GO:0048731//system development;GO:0007611//learning or memory;GO:0023052//signaling;GO:0016125//sterol metabolic process;GO:0010876//lipid localization;GO:0033674//positive regulation of kinase activity;GO:0034381//plasma lipoprotein particle clearance;GO:0016192//vesicle-mediated transport;GO:0048731//system development;GO:0007611//learning or memory;GO:002…	gi|65301164|ref|NP_001018066.1|/0/very low-density lipoprotein receptor isoform b precursor [Homo sapiens]
145165	1599	0	0.85	0.01	0.06	2.58496	Up	0.81061	0.860637	ST13P4	1	K09560|1|8e-149|529|ggo:101150126|suppressor of tumorigenicity protein 13	GO:0005737//cytoplasm	GO:0005515//protein binding	GO:0042026//protein refolding	gi|19923193|ref|NP_003923.2|/6.72636e-148/hsc70-interacting protein isoform 1 [Homo sapiens]
4935	1711	0	1	0.01	0.06	2.58496	Up	0.707324	0.786408	GPR143	2	K08470|1|0.0|702|hsa:4935|Ocular albinism type 1 protein	GO:0031224//intrinsic component of membrane;GO:0005764//lysosome;GO:0030659//cytoplasmic vesicle membrane;GO:0044459;GO:0048770	GO:0008188//neuropeptide receptor activity;GO:0072341//modified amino acid binding	GO:0042441//eye pigment metabolic process;GO:0050953//sensory perception of light stimulus;GO:0048017//inositol lipid-mediated signaling;GO:0048753//pigment granule organization;GO:0009966//regulation of signal transduction;GO:0007166//cell surface receptor signaling pathway;GO:0019722//calcium-mediated signaling;GO:0032401//establishment of melanosome localization	gi|1113125|emb|CAA88742.1|/0/OA1 [Homo sapiens]
353149	1883	0	1	0.01	0.06	2.58496	Up	0.707324	0.78636	TBC1D26	4	K20134|1|3e-122|441|pps:103783465|TBC1 domain family member 3	GO:0044464	-	-	gi|966994712|ref|XP_014974133.1|/6.10625e-174/PREDICTED: TBC1 domain family member 3G-like isoform X1 [Macaca mulatta]
283887	1943	0	1	0.01	0.06	2.58496	Up	0.707324	0.785973	LOC283887	1	K09228|1|6e-08|62.0|mcc:704279|KRAB domain-containing zinc finger protein;K13403|2|5e-07|58.9|ggo:101146809|methylenetetrahydrofolate dehydrogenase(NAD+) / 5,10-methenyltetrahydrofolate cyclohydrolase [EC:1.5.1.15 3.5.4.9];K12581|3|7e-07|58.5|nle:100584332|CCR4-NOT transcription complex subunit 7/8;K07994|4|2e-06|57.0|rro:104674670|matrix metalloproteinase-13 (collagenase 3) [EC:3.4.24.-];K14416|…	-	-	-	gi|426381609|ref|XP_004057429.1|/2.05268e-80/PREDICTED: uncharacterized protein LOC101151421 [Gorilla gorilla gorilla]
64714	1726	0	1	0.01	0.06	2.58496	Up	0.707324	0.785925	PDIA2	2	K09581|1|0.0|931|hsa:64714|protein disulfide isomerase family A, member 2 [EC:5.3.4.1]	GO:0044432	GO:0016862//intramolecular oxidoreductase activity, interconverting keto- and enol-groups;GO:0008289//lipid binding;GO:0015036//disulfide oxidoreductase activity	GO:0012501//programmed cell death;GO:0035437//maintenance of protein localization in endoplasmic reticulum;GO:0044267//cellular protein metabolic process;GO:0019725//cellular homeostasis;GO:0018904;GO:0006950//response to stress	gi|133923361|gb|ABO43034.1|/0/protein disulfide isomerase family A, member 2 variant [Homo sapiens]
101929743	1825	0	1	0.01	0.06	2.58496	Up	0.707324	0.785298	LINC01586	1	-	-	-	-	gi|119622413|gb|EAX02008.1|/4.8516e-60/hCG2038477, partial [Homo sapiens]
92747	1734	0	1	0.01	0.06	2.58496	Up	0.707324	0.784144	BPIFB1	2	-	GO:0044421	GO:0005488//binding	-	gi|332248852|ref|XP_003273579.1|/0/PREDICTED: BPI fold-containing family B member 1 [Nomascus leucogenys]
64211	2084	2	17	0.15	0.89	2.56884	Up	0.0062989	0.0153511	LHX5	2	K18493|1|0.0|671|ggo:101135725|LIM homeobox protein 5	GO:0043231//intracellular membrane-bounded organelle	GO:0046914//transition metal ion binding;GO:0001071//nucleic acid binding transcription factor activity;GO:0003677//DNA binding	GO:0022037//metencephalon development;GO:0021543//pallium development;GO:0007267//cell-cell signaling;GO:0021533//cell differentiation in hindbrain;GO:0021872//forebrain generation of neurons;GO:0006351//transcription, DNA-templated;GO:0008283//cell proliferation	gi|11641283|ref|NP_071758.1|/0/LIM/homeobox protein Lhx5 [Homo sapiens]
27324	4711.18	3	26	0.1	0.59	2.56071	Up	0.00051107	0.00153771	TOX3	3	K18808|1|2e-32|144|bfo:BRAFLDRAFT_68489|toll-like receptor 13	-	GO:0042802//identical protein binding;GO:0042802//identical protein binding	-	gi|114662470|ref|XP_001165206.1|/4.99031e-169/PREDICTED: TOX high mobility group box family member 3 isoform X3 [Pan troglodytes]
55113	2710	4.09	34.77	0.24	1.39	2.53398	Up	6.62e-05	0.000232102	XKR8	3	K01128|1|9e-48|194|clv:102091645|sphingomyelin phosphodiesterase acid-like 3 [EC:3.1.4.-]	GO:0031224//intrinsic component of membrane	-	-	gi|24431977|ref|NP_060523.2|/1.97567e-180/XK-related protein 8 [Homo sapiens]
5308	2337	1	11	0.09	0.51	2.5025	Up	0.0229474	0.0485279	PITX2	1	K04686|1|2e-112|410|myb:102249343|paired-like homeodomain transcription factor 2	GO:0043231//intracellular membrane-bounded organelle;GO:0043234//protein complex;GO:0043231//intracellular membrane-bounded organelle;GO:0043234//protein complex;GO:0043231//intracellular membrane-bounded organelle;GO:0043234//protein complex;GO:0043231//intracellular membrane-bounded organelle;GO:0043234//protein complex;GO:0043231//intracellular membrane-bounded organelle;GO:0043234//protein co…	GO:0001071//nucleic acid binding transcription factor activity;GO:0003677//DNA binding;GO:0005515//protein binding;GO:0001071//nucleic acid binding transcription factor activity;GO:0003677//DNA binding;GO:0005515//protein binding;GO:0001071//nucleic acid binding transcription factor activity;GO:0003677//DNA binding;GO:0005515//protein binding;GO:0001071//nucleic acid binding transcription factor …	GO:0009855//determination of bilateral symmetry;GO:0006351//transcription, DNA-templated;GO:0009653//anatomical structure morphogenesis;GO:0009855//determination of bilateral symmetry;GO:0006351//transcription, DNA-templated;GO:0009653//anatomical structure morphogenesis;GO:0009855//determination of bilateral symmetry;GO:0006351//transcription, DNA-templated;GO:0009653//anatomical structure morph…	gi|21361183|ref|NP_000316.2|/1.24511e-143/pituitary homeobox 2 isoform c [Homo sapiens]
111	5123	1	8	0.03	0.17	2.5025	Up	0.0864814	0.154903	ADCY5	1	K08045|1|0.0|1746|ggo:101150181|adenylate cyclase 5 [EC:4.6.1.1]	GO:0031224//intrinsic component of membrane;GO:0031224//intrinsic component of membrane	GO:0032559//adenyl ribonucleotide binding;GO:0043169//cation binding;GO:0009975//cyclase activity;GO:0032559//adenyl ribonucleotide binding;GO:0043169//cation binding;GO:0009975//cyclase activity	GO:0035588;GO:0015980//energy derivation by oxidation of organic compounds;GO:0007267//cell-cell signaling;GO:0007193//adenylate cyclase-inhibiting G-protein coupled receptor signaling pathway;GO:0033762//response to glucagon;GO:0032147//activation of protein kinase activity;GO:0010863//positive regulation of phospholipase C activity;GO:0007610//behavior;GO:0007169//transmembrane receptor protein…	gi|34486092|ref|NP_899200.1|/0/adenylate cyclase type 5 isoform 1 [Homo sapiens]
6543	5111	1	8	0.03	0.17	2.5025	Up	0.0864814	0.154888	SLC8A2	2	K05849|1|0.0|1539|mcc:718243|solute carrier family 8 (sodium/calcium exchanger)	GO:0031224//intrinsic component of membrane	GO:0015081//sodium ion transmembrane transporter activity;GO:0005515//protein binding;GO:0015291//secondary active transmembrane transporter activity	GO:0007599//hemostasis;GO:0001775//cell activation;GO:0070838//divalent metal ion transport	gi|635040063|ref|XP_007995551.1|/0/PREDICTED: sodium/calcium exchanger 2 isoform X1 [Chlorocebus sabaeus]
101927667	922.57	3.08	13.14	0.28	1.58	2.49643	Up	0.0847148	0.152206	LINC01535	1	-	-	-	-	gi|426388586|ref|XP_004060715.1|/7.7215e-52/PREDICTED: uncharacterized protein LOC101140767 [Gorilla gorilla gorilla]
125050	332	14.03	114.81	7.4	41.47	2.48647	Up	1.69e-13	1.46e-12	RN7SK	2	K17570|1|2e-09|63.2|ssc:100624841|hydrocephalus-inducing protein;K17896|2|1e-06|53.5|umr:103660578|GATA-binding protein 5	-	-	-	gi|432116232|gb|ELK37276.1|/2.64654e-36/hypothetical protein MDA_GLEAN10012073 [Myotis davidii]
641373	2730	1.48	12.58	0.09	0.5	2.47393	Up	0.01459	0.0324664	NRON	1	-	-	-	-	gi|767958672|ref|XP_011517479.1|/3.3348e-18/PREDICTED: multivesicular body subunit 12B isoform X3 [Homo sapiens]
92737	3272	9	72	0.43	2.37	2.46248	Up	6.99e-09	3.99e-08	DNER	3	K02599|1|6e-80|301|bfo:BRAFLDRAFT_73991|Notch	GO:0031224//intrinsic component of membrane;GO:0043005//neuron projection;GO:0044297//cell body;GO:0005768//endosome	GO:0046872//metal ion binding;GO:0004872//receptor activity;GO:0005102//receptor binding	GO:0016477//cell migration;GO:0016192//vesicle-mediated transport;GO:0044267//cellular protein metabolic process;GO:0048747//muscle fiber development;GO:0007399//nervous system development;GO:0007166//cell surface receptor signaling pathway	gi|116235485|ref|NP_620711.3|/0/delta and Notch-like epidermal growth factor-related receptor precursor [Homo sapiens]
646960	2158	3	24	0.22	1.21	2.45943	Up	0.0011807	0.00332427	PRSS56	1	K09640|1|1e-52|210|acs:100565216|transmembrane protease serine 9 [EC:3.4.21.-];K01362|5|5e-51|205|cmy:102936073|ovochymase [EC:3.4.21.-]	-	-	-	gi|304376266|ref|NP_001182058.1|/0/serine protease 56 precursor [Homo sapiens]
11247	1821	11	88	0.96	5.26	2.45396	Up	1.36e-10	9.16e-10	NXPH4	3	K00600|1|2e-73|279|aam:106482143|glycine hydroxymethyltransferase [EC:2.1.2.1];K04550|2|3e-69|265|asn:102370838|low-density lipoprotein receptor-related protein 1 (alpha-2-macroglobulin receptor);K16657|3|1e-54|216|acs:100553225|neurexophilin-2	-	-	GO:0007186//G-protein coupled receptor signaling pathway	gi|39930315|ref|NP_009155.1|/9.17275e-128/neurexophilin-4 precursor [Homo sapiens]
9182	1796	1	8	0.09	0.49	2.44478	Up	0.0864814	0.154796	RASSF9	3	K09856|1|0.0|830|pps:100993308|Ras association domain-containing protein 9/10	GO:0030658//transport vesicle membrane	GO:0005488//binding	GO:0016192//vesicle-mediated transport;GO:0006886//intracellular protein transport;GO:0023052//signaling	gi|114155158|ref|NP_005438.2|/0/ras association domain-containing protein 9 [Homo sapiens]
80045	1153	1	8	0.14	0.76	2.44057	Up	0.0864814	0.154918	GPR157	4	K08467|1|6e-153|542|hsa:80045|G protein-coupled receptor 157	GO:0031224//intrinsic component of membrane	GO:0004888//transmembrane signaling receptor activity	-	gi|93204873|ref|NP_079256.4|/4.80527e-152/probable G-protein coupled receptor 157 [Homo sapiens]
80054	2281	1	8	0.07	0.38	2.44057	Up	0.0864814	0.154857	CEBPA-AS1	1	-	-	-	-	gi|10433810|dbj|BAB14032.1|/7.09895e-19/unnamed protein product [Homo sapiens]
5596	3604.53	22	188	1.04	5.62	2.43399	Up	4.84e-22	7.42e-21	MAPK4	1	K06855|1|7e-128|461|nle:100597336|mitogen-activated protein kinase 4/6 [EC:2.7.11.24]	-	GO:0004702//receptor signaling protein serine/threonine kinase activity;GO:0032559//adenyl ribonucleotide binding;GO:0004702//receptor signaling protein serine/threonine kinase activity;GO:0032559//adenyl ribonucleotide binding;GO:0004702//receptor signaling protein serine/threonine kinase activity;GO:0032559//adenyl ribonucleotide binding	GO:0006464//cellular protein modification process;GO:0006464//cellular protein modification process;GO:0006464//cellular protein modification process	gi|194383290|dbj|BAG64616.1|/0/unnamed protein product [Homo sapiens]
56978	3150	1	8	0.05	0.27	2.43296	Up	0.0864814	0.154826	PRDM8	3	K16660|1|7e-23|112|dgr:Dgri_GH14523|reticulon-4 receptor-like 1;K12463|2|2e-06|58.5|tru:101079614|PR domain zinc finger protein 4	-	-	-	gi|767932370|ref|XP_011530436.1|/0/PREDICTED: PR domain zinc finger protein 8 isoform X3 [Homo sapiens]
5507	2594	3	23	0.18	0.96	2.41504	Up	0.00178514	0.00485973	PPP1R3C	6	K07189|1|0.0|664|hsa:5507|protein phosphatase 1 regulatory subunit 3A/B/C/D/E	GO:0044444//cytoplasmic part	GO:0005515//protein binding;GO:0004721//phosphoprotein phosphatase activity	GO:0005980//glycogen catabolic process;GO:0005978//glycogen biosynthetic process	gi|4885559|ref|NP_005389.1|/0/protein phosphatase 1 regulatory subunit 3C [Homo sapiens]
389813	2931	5	39	0.27	1.44	2.41504	Up	3.02e-05	0.000111526	C9orf172	2	K19475|1|4e-06|45.8|gga:424143|WAS/WASL-interacting protein	-	-	-	gi|148762978|ref|NP_001073951.2|/0/uncharacterized protein C9orf172 [Homo sapiens]
123264	940	4	31	0.69	3.66	2.40718	Up	0.000229064	0.000738177	SLC51B	3	K14361|1|5e-68|253|mcf:102122048|organic solute transporter subunit beta	GO:0031224//intrinsic component of membrane	-	-	gi|544443949|ref|XP_005559866.1|/3.81756e-67/PREDICTED: organic solute transporter subunit beta isoform X1 [Macaca fascicularis]
4501	468	71.92	552.4	25.99	136.63	2.39425	Up	2.87e-58	1.46e-56	MT1X	3	K14739|1|1e-09|64.3|mcf:101867369|metallothionein 1/2	-	-	-	gi|119603291|gb|EAW82885.1|/3.86673e-18/metallothionein 1X, isoform CRA_a, partial [Homo sapiens]
143282	2564	4	31	0.25	1.31	2.38957	Up	0.000229064	0.000738045	FGFBP3	4	-	-	GO:0005539//glycosaminoglycan binding;GO:0019838//growth factor binding	GO:0043114//regulation of vascular permeability;GO:0009967//positive regulation of signal transduction	gi|635055063|ref|XP_007961726.1|/3.79408e-133/PREDICTED: fibroblast growth factor-binding protein 3 isoform X1 [Chlorocebus sabaeus]
10361	1118	2	15	0.29	1.48	2.35147	Up	0.0145994	0.0324754	NPM2	1	K11277|1|2e-90|335|pps:100983127|nucleophosmin 2	GO:0043231//intracellular membrane-bounded organelle;GO:0000229;GO:0000785//chromatin;GO:0043231//intracellular membrane-bounded organelle;GO:0000785//chromatin;GO:0043231//intracellular membrane-bounded organelle;GO:0000229;GO:0000785//chromatin	GO:0005515//protein binding;GO:0005515//protein binding;GO:0005515//protein binding	GO:0016568//chromatin modification;GO:0009566//fertilization;GO:0007275//multicellular organism development;GO:0003006//developmental process involved in reproduction;GO:0040020//regulation of meiotic nuclear division;GO:0007346//regulation of mitotic cell cycle;GO:0016568//chromatin modification;GO:0009566//fertilization;GO:0007275//multicellular organism development;GO:0003006//developmental pr…	gi|694925908|ref|XP_009453220.1|/8.19392e-109/PREDICTED: nucleoplasmin-2 isoform X1 [Pan troglodytes]
2119	4102	11	81	0.42	2.13	2.34239	Up	2.27e-09	1.36e-08	ETV5	2	K15593|1|0.0|1004|nle:100592153|ets translocation variant 5	GO:0043231//intracellular membrane-bounded organelle	GO:0001071//nucleic acid binding transcription factor activity;GO:0043565//sequence-specific DNA binding	GO:0006979//response to oxidative stress;GO:0060688//regulation of morphogenesis of a branching structure;GO:0006351//transcription, DNA-templated	gi|821006232|ref|XP_003256646.3|/0/PREDICTED: ETS translocation variant 5 isoform X1 [Nomascus leucogenys]
55151	3558	17	124	0.75	3.76	2.32577	Up	1.32e-13	1.15e-12	TMEM38B	2	-	GO:0005789//endoplasmic reticulum membrane;GO:0005635//nuclear envelope;GO:0031224//intrinsic component of membrane	GO:0005261//cation channel activity	GO:0034220//ion transmembrane transport;GO:0030001//metal ion transport	gi|635072163|ref|XP_007966706.1|/1.64621e-161/PREDICTED: trimeric intracellular cation channel type B [Chlorocebus sabaeus]
283761	2366	0	1	0.01	0.05	2.32193	Up	0.707324	0.811226	LINC00928	1	-	-	-	-	-
344875	2249	0	1	0.01	0.05	2.32193	Up	0.707324	0.811021	COL6A4P1	1	K06238|1|0.0|499|lve:103088616|collagen, type VI, alpha	-	-	-	gi|795125989|ref|XP_011833351.1|/0/PREDICTED: collagen alpha-4(VI) chain-like [Mandrillus leucophaeus]
164684	2330	0	1	0.01	0.05	2.32193	Up	0.707324	0.810456	WBP2NL	2	K09228|1|4e-15|86.3|cmk:103189828|KRAB domain-containing zinc finger protein	GO:0005856//cytoskeleton	GO:0019904//protein domain specific binding	GO:0001775//cell activation;GO:0006997//nucleus organization	gi|795131543|ref|XP_011834504.1|/1.89683e-124/PREDICTED: LOW QUALITY PROTEIN: postacrosomal sheath WW domain-binding protein [Mandrillus leucophaeus]
338442	2082	0	1	0.01	0.05	2.32193	Up	0.707324	0.809943	HCAR2	3	K08402|1|0.0|682|rro:104666306|G protein-coupled receptor 109	GO:0016021//integral component of membrane	GO:0001608	GO:0001781//neutrophil apoptotic process;GO:0009895;GO:0046887//positive regulation of hormone secretion;GO:0007166//cell surface receptor signaling pathway	gi|724850481|ref|XP_010366667.1|/0/PREDICTED: LOW QUALITY PROTEIN: hydroxycarboxylic acid receptor 2-like [Rhinopithecus roxellana]
3695	2117	0	1	0.01	0.05	2.32193	Up	0.707324	0.809636	ITGB7	1	K06590|1|0.0|826|ggo:101145271|integrin beta 7	GO:0005887//integral component of plasma membrane;GO:0005887//integral component of plasma membrane	GO:0043169//cation binding;GO:0004871//signal transducer activity;GO:0005515//protein binding;GO:0043169//cation binding;GO:0004871//signal transducer activity;GO:0005515//protein binding	GO:0002682//regulation of immune system process;GO:0032501//multicellular organismal process;GO:0031589//cell-substrate adhesion;GO:0007166//cell surface receptor signaling pathway;GO:0002682//regulation of immune system process;GO:0032501//multicellular organismal process;GO:0031589//cell-substrate adhesion;GO:0007166//cell surface receptor signaling pathway	gi|4504777|ref|NP_000880.1|/0/integrin beta-7 precursor [Homo sapiens]
100288123	1698	1	7	0.09	0.45	2.32193	Up	0.13274	0.222747	LOC100288123	1	-	-	-	-	gi|119589858|gb|EAW69452.1|/2.66326e-41/hCG2045262 [Homo sapiens]
3859	1992	0	1	0.01	0.05	2.32193	Up	0.707324	0.808511	KRT12	3	K07604|1|0.0|648|pps:100991477|type I keratin, acidic	GO:0043234//protein complex	-	GO:0050953//sensory perception of light stimulus	gi|4557699|ref|NP_000214.1|/0/keratin, type I cytoskeletal 12 [Homo sapiens]
23231	4390	0	2	0.01	0.05	2.32193	Up	0.420642	0.543615	SEL1L3	4	K14026|1|2e-28|131|crg:105345138|SEL1 protein	GO:0031224//intrinsic component of membrane;GO:0031224//intrinsic component of membrane;GO:0031224//intrinsic component of membrane	-	-	gi|154689719|ref|NP_056002.2|/0/protein sel-1 homolog 3 isoform 1 [Homo sapiens]
51310	2027	0	1	0.01	0.05	2.32193	Up	0.707324	0.807694	SLC22A17	1	K08213|1|3e-112|302|ngi:103739459|MFS transporter, OCT family, solute carrier family 22 (organic cation transporter), member 17	GO:0031090//organelle membrane;GO:0043231//intracellular membrane-bounded organelle;GO:0016021//integral component of membrane;GO:0031090//organelle membrane;GO:0043231//intracellular membrane-bounded organelle;GO:0016021//integral component of membrane;GO:0031090//organelle membrane;GO:0043231//intracellular membrane-bounded organelle;GO:0016021//integral component of membrane;GO:0031090//organe…	GO:0004872//receptor activity;GO:0004872//receptor activity	GO:0015688//iron chelate transport;GO:0015688//iron chelate transport;GO:0015688//iron chelate transport;GO:0015688//iron chelate transport	gi|84040235|gb|AAI11016.1|/1.84589e-140/SLC22A17 protein, partial [Homo sapiens]
9077	1984	0	1	0.01	0.05	2.32193	Up	0.707324	0.807033	DIRAS3	3	K07842|1|3e-120|434|pps:100990882|DIRAS family, GTP-binding Ras-like 3	GO:0016020//membrane	GO:0017111//nucleoside-triphosphatase activity;GO:0032561//guanyl ribonucleotide binding	GO:0035556//intracellular signal transduction;GO:0051726//regulation of cell cycle;GO:0040029//regulation of gene expression, epigenetic;GO:0009207	gi|767906689|ref|XP_006711090.2|/0/PREDICTED: GTP-binding protein Di-Ras3 isoform X1 [Homo sapiens]
55506	2181	0	1	0.01	0.05	2.32193	Up	0.707324	0.806422	H2AFY2	2	K11251|1|3e-174|614|myd:102767298|histone H2A	GO:0000228//nuclear chromosome;GO:0000785//chromatin	GO:0003676//nucleic acid binding	GO:0040029//regulation of gene expression, epigenetic;GO:0034728//nucleosome organization	gi|8923920|ref|NP_061119.1|/2.36334e-173/core histone macro-H2A.2 [Homo sapiens]
348807	2086	0	1	0.01	0.05	2.32193	Up	0.707324	0.806372	CFAP100	2	-	-	-	-	gi|217272874|ref|NP_872434.2|/0/coiled-coil domain-containing protein 37 [Homo sapiens]
9900	2394	0	1	0.01	0.05	2.32193	Up	0.707324	0.806321	SV2A	1	K06258|1|0.0|1293|nle:100597057|MFS transporter, VNT family, synaptic vesicle glycoprotein 2	GO:0044459;GO:0008021//synaptic vesicle;GO:0031224//intrinsic component of membrane;GO:0044459;GO:0008021//synaptic vesicle;GO:0031224//intrinsic component of membrane;GO:0044459;GO:0008021//synaptic vesicle;GO:0031224//intrinsic component of membrane;GO:0044459;GO:0008021//synaptic vesicle;GO:0031224//intrinsic component of membrane	-	GO:0006810//transport;GO:0006875//cellular metal ion homeostasis;GO:0006810//transport;GO:0006875//cellular metal ion homeostasis;GO:0006810//transport;GO:0006875//cellular metal ion homeostasis;GO:0006810//transport;GO:0006875//cellular metal ion homeostasis	gi|523498712|ref|NP_001265648.1|/2.5277e-91/synaptic vesicle glycoprotein 2A isoform 2 [Homo sapiens]
202309	2284	0	1	0.01	0.05	2.32193	Up	0.707324	0.80561	GAPT	1	-	GO:0031224//intrinsic component of membrane;GO:0031224//intrinsic component of membrane;GO:0031224//intrinsic component of membrane;GO:0031224//intrinsic component of membrane	-	GO:0046649//lymphocyte activation;GO:0046649//lymphocyte activation;GO:0046649//lymphocyte activation;GO:0046649//lymphocyte activation	gi|826318749|ref|XP_012508607.1|/3.23833e-76/PREDICTED: protein GAPT isoform X2 [Propithecus coquereli]
9413	2107	0	1	0.01	0.05	2.32193	Up	0.707324	0.805408	FAM189A2	3	-	GO:0031224//intrinsic component of membrane;GO:0031224//intrinsic component of membrane	-	-	gi|530391770|ref|XP_005252364.1|/0/PREDICTED: protein FAM189A2 isoform X1 [Homo sapiens]
7122	2332	0	1	0.01	0.05	2.32193	Up	0.707324	0.805104	CLDN5	1	K06087|1|2e-125|452|hsa:7122|claudin	GO:0043296//apical junction complex;GO:0043296//apical junction complex	GO:0005515//protein binding;GO:0005515//protein binding	GO:0016337//single organismal cell-cell adhesion;GO:0016337//single organismal cell-cell adhesion	gi|195947372|ref|NP_003268.2|/8.78764e-125/claudin-5 [Homo sapiens]
441116	2143	0	1	0.01	0.05	2.32193	Up	0.707324	0.804345	FLJ16171	1	-	-	-	-	-
161394	2025	0	1	0.01	0.05	2.32193	Up	0.707324	0.802429	SAMD15	1	K14721|1|1e-09|67.8|phu:Phum_PHUM540970|DNA-directed RNA polymerase III subunit RPC5;K00901|4|1e-08|64.7|cmk:103186638|diacylglycerol kinase (ATP) [EC:2.7.1.107];K04574|5|2e-08|63.5|lcm:102362710|neurofilament heavy polypeptide	-	-	-	gi|58082089|ref|NP_001010860.1|/0/sterile alpha motif domain-containing protein 15 [Homo sapiens]
169355	2294	0	1	0.01	0.05	2.32193	Up	0.707324	0.802228	IDO2	2	K00463|1|0.0|829|hsa:169355|indoleamine 2,3-dioxygenase [EC:1.13.11.52]	GO:0044444//cytoplasmic part	GO:0005506//iron ion binding;GO:0016702//oxidoreductase activity, acting on single donors with incorporation of molecular oxygen, incorporation of two atoms of oxygen	GO:0006569//tryptophan catabolic process	gi|148539554|ref|NP_919270.2|/0/indoleamine 2,3-dioxygenase 2 [Homo sapiens]
8529	2406	0	1	0.01	0.05	2.32193	Up	0.707324	0.802178	CYP4F2	4	K17726|1|0.0|1026|pps:100967411|leukotriene-B4 20-monooxygenase / phylloquinone omega-hydroxylase [EC:1.14.13.30 1.14.13.194]	GO:0043231//intracellular membrane-bounded organelle;GO:0031090//organelle membrane	GO:0016709//oxidoreductase activity, acting on paired donors, with incorporation or reduction of molecular oxygen, NAD(P)H as one donor, and incorporation of one atom of oxygen;GO:0016713;GO:0005506//iron ion binding	GO:0006690//icosanoid metabolic process	gi|45768599|gb|AAH67437.1|/0/Cytochrome P450, family 4, subfamily F, polypeptide 2 [Homo sapiens]
2888	2165	0	1	0.01	0.05	2.32193	Up	0.707324	0.802127	GRB14	1	K20064|1|6e-159|563|lcm:102352775|growth factor receptor-bound protein 10	GO:0043231//intracellular membrane-bounded organelle;GO:0044444//cytoplasmic part;GO:0031090//organelle membrane;GO:0012505//endomembrane system;GO:0043231//intracellular membrane-bounded organelle;GO:0044444//cytoplasmic part;GO:0031090//organelle membrane	GO:0030674//protein binding, bridging;GO:0030674//protein binding, bridging	GO:0009968//negative regulation of signal transduction;GO:0002376//immune system process;GO:0007599//hemostasis;GO:0009968//negative regulation of signal transduction;GO:0002376//immune system process;GO:0007599//hemostasis	gi|119631748|gb|EAX11343.1|/0/growth factor receptor-bound protein 14, isoform CRA_b [Homo sapiens]
143630	2350	0	1	0.01	0.05	2.32193	Up	0.707324	0.802077	UBQLNL	4	K04523|1|0.0|798|pon:100461158|ubiquilin	-	-	-	gi|395743133|ref|XP_002822160.2|/0/PREDICTED: LOW QUALITY PROTEIN: ubiquilin-like protein [Pongo abelii]
1436	3760	1	7	0.04	0.2	2.32193	Up	0.13274	0.222706	CSF1R	1	K05090|1|0.0|1329|hsa:1436|macrophage colony-stimulating factor 1 receptor [EC:2.7.10.1]	GO:0043234//protein complex;GO:0016021//integral component of membrane;GO:0043234//protein complex;GO:0016021//integral component of membrane	GO:0042802//identical protein binding;GO:0004714//transmembrane receptor protein tyrosine kinase activity;GO:0032559//adenyl ribonucleotide binding;GO:0042802//identical protein binding;GO:0004714//transmembrane receptor protein tyrosine kinase activity;GO:0032559//adenyl ribonucleotide binding	GO:0007167//enzyme linked receptor protein signaling pathway;GO:0032501//multicellular organismal process;GO:0006464//cellular protein modification process;GO:0007167//enzyme linked receptor protein signaling pathway;GO:0032501//multicellular organismal process;GO:0006464//cellular protein modification process	gi|355750324|gb|EHH54662.1|/0/hypothetical protein EGM_15545 [Macaca fascicularis]
57453	6917	0	3	0.01	0.05	2.32193	Up	0.250154	0.372862	DSCAML1	3	K06768|1|0.0|3998|hsa:57453|Down syndrome cell adhesion molecule-like protein 1	GO:0031224//intrinsic component of membrane	GO:0042802//identical protein binding	GO:0007417//central nervous system development;GO:0008038//neuron recognition;GO:0003002//regionalization;GO:0016337//single organismal cell-cell adhesion;GO:0048667//cell morphogenesis involved in neuron differentiation;GO:0045165//cell fate commitment;GO:0048562//embryonic organ morphogenesis	gi|21359935|ref|NP_065744.2|/0/Down syndrome cell adhesion molecule-like protein 1 [Homo sapiens]
400591	3997	0	2	0.01	0.05	2.32193	Up	0.420642	0.541912	C17orf102	2	-	-	-	-	gi|149944524|ref|NP_997337.2|/1.3272e-82/uncharacterized protein C17orf102 [Homo sapiens]
150483	2218	0	1	0.01	0.05	2.32193	Up	0.707324	0.800472	TEKT4	1	K18631|1|3e-151|538|hsa:150483|tektin-4	GO:0005930//axoneme;GO:0015630//microtubule cytoskeleton;GO:0005930//axoneme;GO:0015630//microtubule cytoskeleton	-	GO:0007010//cytoskeleton organization;GO:0007010//cytoskeleton organization	gi|21389613|ref|NP_653306.1|/2.19724e-150/tektin-4 isoform 1 [Homo sapiens]
2299	2011	0	1	0.01	0.05	2.32193	Up	0.707324	0.799722	FOXI1	2	K09401|1|2e-101|372|pon:100455511|forkhead box protein I	GO:0043231//intracellular membrane-bounded organelle;GO:0043234//protein complex;GO:0043231//intracellular membrane-bounded organelle;GO:0043234//protein complex	GO:0005515//protein binding;GO:0000981//RNA polymerase II transcription factor activity, sequence-specific DNA binding;GO:0043565//sequence-specific DNA binding;GO:0043566//structure-specific DNA binding;GO:0005515//protein binding;GO:0000981//RNA polymerase II transcription factor activity, sequence-specific DNA binding;GO:0043565//sequence-specific DNA binding;GO:0043566//structure-specific DNA…	GO:0030916//otic vesicle formation;GO:0000122//negative regulation of transcription from RNA polymerase II promoter;GO:0001708//cell fate specification;GO:0030916//otic vesicle formation;GO:0000122//negative regulation of transcription from RNA polymerase II promoter;GO:0001708//cell fate specification	gi|21618327|ref|NP_036320.2|/0/forkhead box protein I1 isoform a [Homo sapiens]
594842	2300	0	1	0.01	0.05	2.32193	Up	0.707324	0.799622	HAS2-AS1	2	-	-	-	-	gi|795095187|ref|XP_011828413.1|/1.17714e-101/PREDICTED: uncharacterized protein LOC105534316 [Mandrillus leucophaeus]
100505782	2176	0	1	0.01	0.05	2.32193	Up	0.707324	0.799123	LOC100505782	1	K07604|1|3e-11|73.2|rro:104658504|type I keratin, acidic	GO:0043234//protein complex	-	-	gi|795355808|ref|XP_011785166.1|/2.54847e-10/PREDICTED: keratin, type I cuticular Ha7-like [Colobus angolensis palliatus]
55259	2330	0	1	0.01	0.05	2.32193	Up	0.707324	0.798874	CASC1	2	K17580|1|0.0|1203|hsa:55259|cancer susceptibility candidate protein 1	-	-	-	gi|131888105|ref|NP_060742.3|/0/protein CASC1 isoform a [Homo sapiens]
9119	2125	0	1	0.01	0.05	2.32193	Up	0.707324	0.798525	KRT75	2	K07605|1|0.0|745|ptr:466991|type II keratin, basic	GO:0005882//intermediate filament	-	-	gi|194386492|dbj|BAG61056.1|/0/unnamed protein product [Homo sapiens]
150147	2141	0	1	0.01	0.05	2.32193	Up	0.707324	0.797281	UMODL1-AS1	1	-	-	-	-	gi|92087835|sp|Q8N2C9.3|UMAS1_HUMAN/3.40798e-92/RecName: Full=Uncharacterized protein UMODL1-AS1; AltName: Full=UMODL1 antisense RNA 1; AltName: Full=UMODL1 antisense gene protein 1
101929244	1563	0	0.71	0.01	0.05	2.32193	Up	0.81061	0.861749	CASC20	1	K14443|1|7e-06|54.7|ptr:749692|protein Tob/BTG	-	-	-	gi|62088182|dbj|BAD92538.1|/5.37114e-09/SLC2A11 protein variant [Homo sapiens]
79679	2304	0	1	0.01	0.05	2.32193	Up	0.707324	0.796785	VTCN1	1	K06747|1|2e-44|183|hsa:79679|immune costimulatory protein B7-H4	GO:0031224//intrinsic component of membrane;GO:0031224//intrinsic component of membrane;GO:0031224//intrinsic component of membrane;GO:0031224//intrinsic component of membrane;GO:0031224//intrinsic component of membrane	-	-	gi|359718944|ref|NP_001240778.1|/1.54451e-43/V-set domain-containing T-cell activation inhibitor 1 isoform 2 [Homo sapiens]
199786	2105	0	1	0.01	0.05	2.32193	Up	0.707324	0.79619	FAM129C	1	-	-	-	-	gi|31542207|ref|NP_775815.2|/0/niban-like protein 2 isoform a [Homo sapiens]
146325	2245	0	1	0.01	0.05	2.32193	Up	0.707324	0.796091	PRR35	2	K08582|1|4e-35|152|ptg:102952205|calpain-15 [EC:3.4.22.-];K02184|2|5e-06|40.0|tgu:100220308|formin 2	-	-	-	gi|21687188|ref|NP_660313.1|/0/proline-rich protein 35 [Homo sapiens]
201780	2118	0	1	0.01	0.05	2.32193	Up	0.707324	0.794215	SLC10A4	3	K14344|1|0.0|699|hsa:201780|solute carrier family 10 (sodium/bile acid cotransporter), member 4	GO:0031224//intrinsic component of membrane	GO:0005343//organic acid:sodium symporter activity	GO:0030001//metal ion transport	gi|24308414|ref|NP_689892.1|/0/sodium/bile acid cotransporter 4 [Homo sapiens]
1744	3021	0.45	2.74	0.02	0.1	2.32193	Up	0.420642	0.539952	DLSTP1	1	K00658|1|5e-170|601|pps:100983465|2-oxoglutarate dehydrogenase E2 component (dihydrolipoamide succinyltransferase) [EC:2.3.1.61]	GO:0043234//protein complex;GO:0044429;GO:0016020//membrane	GO:0005515//protein binding	GO:0043648//dicarboxylic acid metabolic process;GO:0006553//lysine metabolic process;GO:0009060//aerobic respiration;GO:0019674//NAD metabolic process	gi|632884|gb|AAB31066.1|/0/alpha-ketoglutarate dehydrogenase complex dihydrolipoyl succinyltransferase [Homo sapiens]
3854	2331	0	1	0.01	0.05	2.32193	Up	0.707324	0.79387	KRT6B	3	K07605|1|0.0|702|hsa:3854|type II keratin, basic	GO:0005882//intermediate filament	GO:0005198//structural molecule activity	GO:0009888//tissue development;GO:0006996//organelle organization	gi|119703753|ref|NP_005546.2|/0/keratin, type II cytoskeletal 6B [Homo sapiens]
283848	2171	0	1	0.01	0.05	2.32193	Up	0.707324	0.793378	CES4A	1	K01044|1|4e-110|332|oaa:100079382|carboxylesterase 1 [EC:3.1.1.1]	-	GO:0003824//catalytic activity;GO:0003824//catalytic activity;GO:0003824//catalytic activity	-	gi|767989785|ref|XP_011521329.1|/0/PREDICTED: carboxylesterase 4A isoform X7 [Homo sapiens]
10877	2178	0	1	0.01	0.05	2.32193	Up	0.707324	0.793132	CFHR4	2	K04004|1|1e-135|486|phd:102328691|complement factor H	-	GO:0022892//substrate-specific transporter activity;GO:0022892//substrate-specific transporter activity;GO:0022892//substrate-specific transporter activity	GO:0010876//lipid localization;GO:0010876//lipid localization;GO:0010876//lipid localization	gi|320089550|ref|NP_001188480.1|/0/complement factor H-related protein 4 isoform 2 precursor [Homo sapiens]
100505588	2146	0	1	0.01	0.05	2.32193	Up	0.707324	0.792003	LOC100505588	1	-	-	-	-	-
199720	2168	0	1	0.01	0.05	2.32193	Up	0.707324	0.791514	GGN	3	-	-	-	-	gi|33286436|ref|NP_689870.3|/6.28089e-110/gametogenetin [Homo sapiens]
257068	2063	0	1	0.01	0.05	2.32193	Up	0.707324	0.791073	PLCXD2	1	-	-	GO:0004620//phospholipase activity;GO:0060089;GO:0004620//phospholipase activity;GO:0060089	GO:0007165//signal transduction;GO:0006629//lipid metabolic process;GO:0007165//signal transduction;GO:0006629//lipid metabolic process	gi|297515471|ref|NP_001172035.1|/5.00232e-168/PI-PLC X domain-containing protein 2 isoform a [Homo sapiens]
240	2495	1	7	0.06	0.3	2.32193	Up	0.13274	0.222664	ALOX5	2	K00461|1|0.0|1171|oas:101117390|arachidonate 5-lipoxygenase [EC:1.13.11.34]	GO:0043005//neuron projection;GO:0034399//nuclear periphery;GO:0044444//cytoplasmic part;GO:0005635//nuclear envelope;GO:0005886//plasma membrane;GO:0043005//neuron projection;GO:0034399//nuclear periphery;GO:0044444//cytoplasmic part;GO:0005635//nuclear envelope;GO:0005886//plasma membrane;GO:0043005//neuron projection;GO:0034399//nuclear periphery;GO:0044444//cytoplasmic part;GO:0005635//nuclea…	GO:0046914//transition metal ion binding;GO:0016702//oxidoreductase activity, acting on single donors with incorporation of molecular oxygen, incorporation of two atoms of oxygen;GO:0046914//transition metal ion binding;GO:0016702//oxidoreductase activity, acting on single donors with incorporation of molecular oxygen, incorporation of two atoms of oxygen;GO:0046914//transition metal ion binding;…	GO:0000038//very long-chain fatty acid metabolic process;GO:0007600//sensory perception;GO:0002538;GO:0031667//response to nutrient levels;GO:0009058//biosynthetic process;GO:0019229//regulation of vasoconstriction;GO:0006691//leukotriene metabolic process;GO:0000038//very long-chain fatty acid metabolic process;GO:0007600//sensory perception;GO:0002538;GO:0031667//response to nutrient levels;GO:…	gi|371877525|ref|NP_001243082.1|/0/arachidonate 5-lipoxygenase isoform 2 [Homo sapiens]
1002	6345	0	3	0.01	0.05	2.32193	Up	0.250154	0.371973	CDH4	2	K06797|1|0.0|1593|hsa:1002|cadherin 4, type 1, R-cadherin	GO:0016021//integral component of membrane;GO:0016021//integral component of membrane;GO:0016021//integral component of membrane	GO:0046872//metal ion binding;GO:0046872//metal ion binding;GO:0046872//metal ion binding	GO:0016337//single organismal cell-cell adhesion;GO:0006935//chemotaxis;GO:0045216//cell-cell junction organization;GO:0030307//positive regulation of cell growth;GO:0016337//single organismal cell-cell adhesion;GO:0006935//chemotaxis;GO:0045216//cell-cell junction organization;GO:0030307//positive regulation of cell growth;GO:0016337//single organismal cell-cell adhesion;GO:0006935//chemotaxis;G…	gi|14589893|ref|NP_001785.2|/0/cadherin-4 isoform 1 preproprotein [Homo sapiens]
56265	2187	0	1	0.01	0.05	2.32193	Up	0.707324	0.789999	CPXM1	1	K08638|1|0.0|1393|hsa:56265|carboxypeptidase X1 [EC:3.4.17.-]	GO:0044421	GO:0046914//transition metal ion binding;GO:0008235//metalloexopeptidase activity	GO:0019538//protein metabolic process;GO:0009987//cellular process	gi|296040431|ref|NP_001171628.1|/0/probable carboxypeptidase X1 isoform 2 precursor [Homo sapiens]
131831	2086	0	1	0.01	0.05	2.32193	Up	0.707324	0.789853	ERICH6	4	-	-	-	-	gi|87298939|ref|NP_689607.2|/0/glutamate-rich protein 6 isoform 1 [Homo sapiens]
127255	2387	0	1	0.01	0.05	2.32193	Up	0.707324	0.789707	LRRIQ3	1	K16717|1|1e-07|61.6|aam:106490677|centrosomal protein CEP97;K16606|3|1e-06|58.2|mdo:100019533|leucine-rich repeat-containing protein 49	-	-	-	gi|157785649|ref|NP_001099129.1|/0/leucine-rich repeat and IQ domain-containing protein 3 [Homo sapiens]
8313	4241	0	2	0.01	0.05	2.32193	Up	0.420642	0.538653	AXIN2	3	K04385|1|0.0|1412|hsa:8313|axin 2	GO:0031410//cytoplasmic vesicle;GO:0043231//intracellular membrane-bounded organelle;GO:0005815//microtubule organizing center;GO:0005874//microtubule;GO:0016020//membrane	GO:0060089;GO:0019900//kinase binding;GO:0008047//enzyme activator activity;GO:0019904//protein domain specific binding;GO:0046332//SMAD binding	GO:0001932//regulation of protein phosphorylation;GO:0007063//regulation of sister chromatid cohesion;GO:0035411//catenin import into nucleus;GO:0014070//response to organic cyclic compound;GO:0033674//positive regulation of kinase activity;GO:0001503//ossification;GO:0001837//epithelial to mesenchymal transition;GO:0045596//negative regulation of cell differentiation;GO:0009798//axis specificati…	gi|195927059|ref|NP_004646.3|/0/axin-2 [Homo sapiens]
2769	2311	0	1	0.01	0.05	2.32193	Up	0.707324	0.78961	GNA15	3	K04637|1|0.0|723|pps:100987012|guanine nucleotide-binding protein subunit alpha-15	GO:0031234//extrinsic component of cytoplasmic side of plasma membrane	GO:0032561//guanyl ribonucleotide binding;GO:0005102//receptor binding;GO:0017111//nucleoside-triphosphatase activity;GO:0060089;GO:0032403//protein complex binding	GO:0007200//phospholipase C-activating G-protein coupled receptor signaling pathway;GO:0007599//hemostasis;GO:0009207;GO:0051480//regulation of cytosolic calcium ion concentration;GO:0006464//cellular protein modification process;GO:0001775//cell activation;GO:0007187//G-protein coupled receptor signaling pathway, coupled to cyclic nucleotide second messenger	gi|597709771|ref|NP_002059.3|/0/guanine nucleotide-binding protein subunit alpha-15 [Homo sapiens]
9388	3947	0	1.98	0.01	0.05	2.32193	Up	0.707324	0.788345	LIPG	1	K01046|1|0.0|1048|hsa:9388|triacylglycerol lipase [EC:3.1.1.3]	GO:0044421	GO:0016298//lipase activity;GO:0005539//glycosaminoglycan binding	GO:0006644//phospholipid metabolic process;GO:0055092//sterol homeostasis;GO:0031323//regulation of cellular metabolic process;GO:0031667//response to nutrient levels;GO:0030301//cholesterol transport;GO:0034369//plasma lipoprotein particle remodeling;GO:0010982	gi|5174497|ref|NP_006024.1|/0/endothelial lipase isoform 1 precursor [Homo sapiens]
283208	2105	0	1	0.01	0.05	2.32193	Up	0.707324	0.7882	P4HA3	1	K00472|1|0.0|1066|rro:104665124|prolyl 4-hydroxylase [EC:1.14.11.2]	GO:0044432;GO:0044432;GO:0044432	GO:0046914//transition metal ion binding;GO:0019842//vitamin binding;GO:0019798//procollagen-proline dioxygenase activity;GO:0016701//oxidoreductase activity, acting on single donors with incorporation of molecular oxygen;GO:0046914//transition metal ion binding;GO:0019842//vitamin binding;GO:0019798//procollagen-proline dioxygenase activity;GO:0016701//oxidoreductase activity, acting on single d…	GO:0008152//metabolic process;GO:0008152//metabolic process;GO:0008152//metabolic process	gi|530396631|ref|XP_005273981.1|/0/PREDICTED: prolyl 4-hydroxylase subunit alpha-3 isoform X3 [Homo sapiens]
150084	2066	0	1	0.01	0.05	2.32193	Up	0.707324	0.788054	IGSF5	1	K06786|1|0.0|674|hsa:150084|junctional adhesion molecule 4	GO:0043296//apical junction complex;GO:0031224//intrinsic component of membrane	-	-	gi|122937285|ref|NP_001073913.1|/0/immunoglobulin superfamily member 5 [Homo sapiens]
645811	2191	0	1	0.01	0.05	2.32193	Up	0.707324	0.787666	CCDC154	1	K16469|1|2e-11|73.9|pon:100439418|rootletin	-	-	-	gi|221136814|ref|NP_001137452.1|/0/coiled-coil domain-containing protein 154 [Homo sapiens]
1551	2099	0	0.98	0.01	0.05	2.32193	Up	0.81061	0.860738	CYP3A7	4	K17691|1|0.0|986|hsa:1551|cytochrome P450, family 3, subfamily A, polypeptide 7 [EC:1.14.14.1]	GO:0031090//organelle membrane;GO:0043231//intracellular membrane-bounded organelle	GO:0005506//iron ion binding;GO:0016712//oxidoreductase activity, acting on paired donors, with incorporation or reduction of molecular oxygen, reduced flavin or flavoprotein as one donor, and incorporation of one atom of oxygen	GO:0044237//cellular metabolic process	gi|608788370|ref|NP_000756.3|/0/cytochrome P450 3A7 [Homo sapiens]
101928476	1831	0	0.76	0.01	0.05	2.32193	Up	0.81061	0.860435	LOC101928476	1	-	GO:0005815//microtubule organizing center	GO:0005488//binding	GO:0016477//cell migration;GO:0016055//Wnt signaling pathway;GO:0007405//neuroblast proliferation	gi|119571630|gb|EAW51245.1|/4.26075e-40/hCG2044997 [Homo sapiens]
151056	4357	0	2	0.01	0.05	2.32193	Up	0.420642	0.538044	PLB1	1	K14621|1|0.0|962|hsa:151056|phospholipase B1, membrane-associated [EC:3.1.1.4 3.1.1.5]	GO:0044459;GO:0031224//intrinsic component of membrane;GO:0044459;GO:0031224//intrinsic component of membrane	-	GO:0016101//diterpenoid metabolic process;GO:0016101//diterpenoid metabolic process	gi|767913953|ref|XP_011530906.1|/0/PREDICTED: phospholipase B1, membrane-associated isoform X23 [Homo sapiens]
84929	3131.92	27	190	1.31	6.55	2.32193	Up	1.18e-19	1.58e-18	FIBCD1	4	K10104|1|3e-66|256|bfo:BRAFLDRAFT_252163|ficolin	GO:0031224//intrinsic component of membrane;GO:0044421;GO:0031224//intrinsic component of membrane;GO:0044421	GO:0030247//polysaccharide binding;GO:0005515//protein binding;GO:0043169//cation binding;GO:0030247//polysaccharide binding;GO:0005515//protein binding;GO:0043169//cation binding	GO:0023052//signaling;GO:0023052//signaling	gi|223029461|ref|NP_001138578.1|/0/fibrinogen C domain-containing protein 1 [Homo sapiens]
54829	2308	0	1	0.01	0.05	2.32193	Up	0.707324	0.786601	ASPN	4	K08120|1|0.0|719|hsa:54829|asporin	GO:0031012//extracellular matrix;GO:0031012//extracellular matrix	GO:0046872//metal ion binding;GO:0046872//metal ion binding	GO:0001503//ossification;GO:0070168//negative regulation of biomineral tissue development;GO:0007179//transforming growth factor beta receptor signaling pathway;GO:0001503//ossification;GO:0070168//negative regulation of biomineral tissue development;GO:0007179//transforming growth factor beta receptor signaling pathway	gi|301069322|ref|NP_060150.4|/0/asporin isoform 1 preproprotein [Homo sapiens]
128025	4371	0	2	0.01	0.05	2.32193	Up	0.420642	0.537892	WDR64	4	K02988|1|4e-43|180|hmg:100211326|small subunit ribosomal protein S5;K19760|2|4e-10|70.5|obi:106882887|dynein assembly factor with WDR repeat domains 1;K10599|3|6e-10|70.1|crg:105318119|pre-mRNA-processing factor 19 [EC:2.3.2.27];K16482|5|6e-09|66.6|tca:662915|centriolar protein POC1	-	-	-	gi|268370094|ref|NP_653226.4|/0/WD repeat-containing protein 64 [Homo sapiens]
102724265	2395	0	1	0.01	0.05	2.32193	Up	0.707324	0.785636	LOC102724265	1	-	-	-	-	gi|985567394|ref|NP_001306586.1|/2.23502e-55/uncharacterized protein LOC102724265 [Homo sapiens]
594855	2012	0	1	0.01	0.05	2.32193	Up	0.707324	0.785395	CPLX3	2	K15295|1|5e-68|261|hsa:594855|complexin-3/4	GO:0044459;GO:0044444//cytoplasmic part	GO:0000149//SNARE binding;GO:0022857//transmembrane transporter activity	GO:0050804//modulation of synaptic transmission;GO:0006887//exocytosis;GO:0030072//peptide hormone secretion	gi|884872268|ref|XP_003463629.2|/4.15904e-68/PREDICTED: complexin-3 [Cavia porcellus]
5793	6648	1	6	0.02	0.1	2.32193	Up	0.201882	0.313404	PTPRG	3	K16667|1|0.0|2789|hsa:5793|receptor-type tyrosine-protein phosphatase gamma [EC:3.1.3.48]	GO:0016021//integral component of membrane;GO:0044421	GO:0004725//protein tyrosine phosphatase activity;GO:0005515//protein binding	GO:0007417//central nervous system development;GO:0007167//enzyme linked receptor protein signaling pathway;GO:0010975//regulation of neuron projection development;GO:0006464//cellular protein modification process	gi|62089328|dbj|BAD93108.1|/0/protein tyrosine phosphatase, receptor type, G precursor variant [Homo sapiens]
101929071	2228	0	1	0.01	0.05	2.32193	Up	0.707324	0.784576	LINC01182	1	-	-	-	-	gi|119613123|gb|EAW92717.1|/9.30508e-24/hCG2038391, partial [Homo sapiens]
100506465	2088	0	1	0.01	0.05	2.32193	Up	0.707324	0.784288	LINC01234	1	-	-	-	-	gi|119618467|gb|EAW98061.1|/1.69006e-25/hCG2015544 [Homo sapiens]
84215	4599	0	2	0.01	0.05	2.32193	Up	0.420642	0.537474	ZNF541	1	K09228|1|7e-16|89.7|bom:102274122|KRAB domain-containing zinc finger protein	GO:0043231//intracellular membrane-bounded organelle	GO:0046914//transition metal ion binding;GO:0003676//nucleic acid binding	GO:0048232//male gamete generation;GO:0048869//cellular developmental process	gi|459215033|ref|NP_001264004.1|/0/zinc finger protein 541 [Homo sapiens]
102723828	752	0.62	4.28	0.13	0.64	2.29956	Up	0.148766	0.242402	LOC102723828	1	-	-	-	-	gi|119584862|gb|EAW64458.1|/3.65525e-33/hCG2038441, partial [Homo sapiens]
102723703	940	1	7	0.17	0.83	2.28758	Up	0.13274	0.222623	LOC102723703	1	-	-	-	-	-
284498	4689	2	15	0.07	0.34	2.28011	Up	0.0145994	0.0324714	C1orf167	1	K16489|1|4e-08|63.9|cmk:103181442|protein SFI1	-	-	-	gi|767903830|ref|XP_011539574.1|/0/PREDICTED: uncharacterized protein C1orf167 isoform X3 [Homo sapiens]
170393	738	1	7	0.22	1.06	2.26849	Up	0.13274	0.222685	C10orf91	2	-	-	-	-	gi|795164502|ref|XP_011797360.1|/4.09079e-70/PREDICTED: uncharacterized protein C10orf91 homolog [Colobus angolensis palliatus]
100287896	2489	3	21	0.19	0.91	2.25987	Up	0.00403248	0.0101799	LOC100287896	1	K03801|1|7e-89|331|pps:100979233|lipoyl(octanoyl) transferase [EC:2.3.1.181]	-	-	-	gi|119595347|gb|EAW74941.1|/0/similar to Cytochrome c, somatic, partial [Homo sapiens]
114792	2537.57	1	8.94	0.08	0.38	2.24793	Up	0.0864814	0.154872	KLHL32	1	K10468|1|2e-113|413|hsa:114792|kelch-like protein 32	-	-	-	gi|119568883|gb|EAW48498.1|/0/KIAA1900, isoform CRA_b [Homo sapiens]
3174	4444	1	8	0.04	0.19	2.24793	Up	0.0864814	0.154811	HNF4G	4	K08037|1|0.0|867|nle:100604125|hepatocyte nuclear factor 4-gamma	GO:0031981//nuclear lumen;GO:0031981//nuclear lumen	GO:0046914//transition metal ion binding;GO:0001071//nucleic acid binding transcription factor activity;GO:0003677//DNA binding;GO:0004879//RNA polymerase II transcription factor activity, ligand-activated sequence-specific DNA binding;GO:0046914//transition metal ion binding;GO:0003677//DNA binding;GO:0004879//RNA polymerase II transcription factor activity, ligand-activated sequence-specific DN…	GO:0031016//pancreas development;GO:0031016//pancreas development	gi|694927314|ref|XP_528171.4|/0/PREDICTED: hepatocyte nuclear factor 4-gamma isoform X1 [Pan troglodytes]
85455	5048	4	27	0.12	0.57	2.24793	Up	0.00114788	0.00323889	DISP2	2	K10649|1|4e-21|107|tsp:Tsp_06730|tripartite motif-containing protein 9/67	GO:0031224//intrinsic component of membrane	-	GO:0007166//cell surface receptor signaling pathway	gi|25121980|ref|NP_277045.1|/0/protein dispatched homolog 2 [Homo sapiens]
763	1084	1	7	0.15	0.71	2.24286	Up	0.13274	0.222726	CA5A	1	K01672|1|0.0|647|hsa:763|carbonic anhydrase [EC:4.2.1.1]	GO:0044429	GO:0046914//transition metal ion binding;GO:0016836//hydro-lyase activity	GO:0044237//cellular metabolic process	gi|4502521|ref|NP_001730.1|/0/carbonic anhydrase 5A, mitochondrial precursor [Homo sapiens]
2657	2564	4.23	28.88	0.26	1.22	2.2303	Up	0.00077117	0.00224564	GDF1	5	K05495|1|5e-159|564|hsa:2657|growth differentiation factor 1/3;K04710|2|6e-157|557|hsa:10715|ceramide synthetase [EC:2.3.1.24]	GO:0012505//endomembrane system;GO:0031090//organelle membrane;GO:0043231//intracellular membrane-bounded organelle;GO:0031224//intrinsic component of membrane;GO:0005576//extracellular region	GO:0016410//N-acyltransferase activity;GO:0005102//receptor binding	GO:0006672//ceramide metabolic process	gi|110349792|ref|NP_001483.3|/4.45074e-158/embryonic growth/differentiation factor 1 precursor [Homo sapiens]
3750	4720	1	6	0.03	0.14	2.22239	Up	0.201882	0.313996	KCND1	5	K04891|1|0.0|1111|pps:100983577|potassium voltage-gated channel Shal-related subfamily D member 1	GO:0005887//integral component of plasma membrane	GO:0043169//cation binding;GO:0005267//potassium channel activity	GO:0030001//metal ion transport	gi|27436981|ref|NP_004970.3|/0/potassium voltage-gated channel subfamily D member 1 precursor [Homo sapiens]
1959	2723	1	7	0.06	0.28	2.22239	Up	0.13274	0.222768	EGR2	1	K12496|1|0.0|678|cjc:100404818|early growth response protein 2	GO:0043231//intracellular membrane-bounded organelle;GO:0043231//intracellular membrane-bounded organelle;GO:0043231//intracellular membrane-bounded organelle;GO:0043231//intracellular membrane-bounded organelle;GO:0043231//intracellular membrane-bounded organelle	GO:0001071//nucleic acid binding transcription factor activity;GO:0046872//metal ion binding;GO:0001085//RNA polymerase II transcription factor binding;GO:0019899//enzyme binding;GO:0001071//nucleic acid binding transcription factor activity;GO:0003676//nucleic acid binding;GO:0046872//metal ion binding;GO:0001085//RNA polymerase II transcription factor binding;GO:0019899//enzyme binding;GO:00010…	GO:0042221//response to chemical;GO:0006366//transcription from RNA polymerase II promoter;GO:0021594//rhombomere formation;GO:0065008//regulation of biological quality;GO:0006355//regulation of transcription, DNA-templated;GO:0051239;GO:0007610//behavior;GO:0007422//peripheral nervous system development;GO:0019226//transmission of nerve impulse;GO:0022008//neurogenesis;GO:0042221//response to ch…	gi|426364870|ref|XP_004049515.1|/0/PREDICTED: E3 SUMO-protein ligase EGR2 isoform 3 [Gorilla gorilla gorilla]
23493	2672	5	34	0.3	1.38	2.20163	Up	0.00022488	0.000725598	HEY2	2	K09091|1|2e-122|442|pps:100986179|hairy and enhancer of split related with YRPW motif	-	GO:0001071//nucleic acid binding transcription factor activity;GO:0019899//enzyme binding	GO:0009653//anatomical structure morphogenesis;GO:0048731//system development;GO:0000122//negative regulation of transcription from RNA polymerase II promoter	gi|6912414|ref|NP_036391.1|/1.56558e-121/hairy/enhancer-of-split related with YRPW motif protein 2 [Homo sapiens]
4023	3747	4	27	0.17	0.78	2.19794	Up	0.00114788	0.0032394	LPL	2	K01059|1|0.0|926|hsa:4023|lipoprotein lipase [EC:3.1.1.34]	GO:0031224//intrinsic component of membrane;GO:0034385	GO:0016298//lipase activity;GO:0008289//lipid binding;GO:0005515//protein binding;GO:0005539//glycosaminoglycan binding	GO:0006631//fatty acid metabolic process;GO:0044260;GO:0006641//triglyceride metabolic process;GO:0034370//triglyceride-rich lipoprotein particle remodeling;GO:0019637//organophosphate metabolic process;GO:0042221//response to chemical;GO:0010884//positive regulation of lipid storage;GO:0010742//macrophage derived foam cell differentiation;GO:0055088//lipid homeostasis;GO:0010878//cholesterol sto…	gi|4557727|ref|NP_000228.1|/0/lipoprotein lipase precursor [Homo sapiens]
124590	3512	1	6	0.04	0.18	2.16993	Up	0.201882	0.313915	USH1G	4	K10380|1|7e-14|82.8|cjo:107313591|ankyrin	GO:0005856//cytoskeleton;GO:0005856//cytoskeleton	GO:0042802//identical protein binding;GO:0042802//identical protein binding	GO:0042471//ear morphogenesis;GO:0043954//cellular component maintenance;GO:0050954//sensory perception of mechanical stimulus;GO:0042490//mechanoreceptor differentiation;GO:0042471//ear morphogenesis;GO:0043954//cellular component maintenance;GO:0050954//sensory perception of mechanical stimulus;GO:0042490//mechanoreceptor differentiation	gi|34304383|ref|NP_775748.2|/0/Usher syndrome type-1G protein isoform 1 [Homo sapiens]
285590	7793	7	46	0.14	0.63	2.16993	Up	1.97e-05	7.5e-05	SH3PXD2B	1	K08011|1|1e-52|210|bom:102266557|neutrophil cytosolic factor 1	GO:0044459;GO:0015629//actin cytoskeleton;GO:0044459;GO:0015629//actin cytoskeleton	GO:0035091//phosphatidylinositol binding;GO:0019904//protein domain specific binding;GO:0035091//phosphatidylinositol binding;GO:0019904//protein domain specific binding	GO:0009888//tissue development;GO:0007423//sensory organ development;GO:0045597//positive regulation of cell differentiation;GO:0006461//protein complex assembly;GO:0009888//tissue development;GO:0007423//sensory organ development;GO:0045597//positive regulation of cell differentiation;GO:0006461//protein complex assembly	gi|63055059|ref|NP_001017995.1|/0/SH3 and PX domain-containing protein 2B isoform a [Homo sapiens]
140766	5566	2	14	0.06	0.27	2.16993	Up	0.0220524	0.0468377	ADAMTS14	3	K08628|1|0.0|2409|hsa:140766|a disintegrin and metalloproteinase with thrombospondin motifs 14 [EC:3.4.24.-]	GO:0031012//extracellular matrix;GO:0031012//extracellular matrix	GO:0046914//transition metal ion binding;GO:0004175//endopeptidase activity;GO:0046914//transition metal ion binding;GO:0004175//endopeptidase activity	GO:0032963//collagen metabolic process;GO:0019538//protein metabolic process;GO:0032963//collagen metabolic process;GO:0019538//protein metabolic process	gi|110611167|ref|NP_631894.2|/0/A disintegrin and metalloproteinase with thrombospondin motifs 14 isoform 1 preproprotein [Homo sapiens]
11272	585	1	6.4	0.28	1.24	2.14684	Up	0.201882	0.313969	PRR4	2	-	GO:0005576//extracellular region	-	-	gi|194385588|dbj|BAG65171.1|/9.45781e-54/unnamed protein product [Homo sapiens]
153364	4300	7	46	0.26	1.15	2.14505	Up	1.97e-05	7.49e-05	MBLAC2	1	K14026|1|7e-32|142|ocu:100353303|SEL1 protein	-	GO:0043169//cation binding;GO:0003824//catalytic activity	-	gi|512958873|ref|XP_004841733.1|/2.40751e-154/PREDICTED: metallo-beta-lactamase domain-containing protein 2 [Heterocephalus glaber]
101410541	962	1.9	12.22	0.32	1.41	2.13955	Up	0.01459	0.0324704	LINC00678	1	-	-	-	-	gi|717649095|gb|AIW81554.1|/2.87439e-25/embryonic stem cell related protein, partial [Homo sapiens]
2861	3815	34	218	1.4	6.16	2.1375	Up	7.48e-21	1.06e-19	GPR37	3	K04243|1|0.0|1098|ggo:101152904|G protein-coupled receptor 37 (endothelin receptor type B-like)	GO:0031090//organelle membrane;GO:0043231//intracellular membrane-bounded organelle;GO:0016021//integral component of membrane	GO:0004888//transmembrane signaling receptor activity	GO:0007166//cell surface receptor signaling pathway	gi|426357745|ref|XP_004046194.1|/0/PREDICTED: probable G-protein coupled receptor 37 [Gorilla gorilla gorilla]
4987	2990	1	6	0.05	0.22	2.1375	Up	0.201882	0.313781	OPRL1	1	K04216|1|1e-162|576|hsa:4987|nociceptin receptor	GO:0016021//integral component of membrane;GO:0016021//integral component of membrane;GO:0016021//integral component of membrane;GO:0016021//integral component of membrane;GO:0016021//integral component of membrane;GO:0016021//integral component of membrane	GO:0004985//opioid receptor activity;GO:0004985//opioid receptor activity;GO:0004985//opioid receptor activity;GO:0004985//opioid receptor activity;GO:0004985//opioid receptor activity;GO:0004985//opioid receptor activity	GO:0007188//adenylate cyclase-modulating G-protein coupled receptor signaling pathway;GO:0050877//neurological system process;GO:0051480//regulation of cytosolic calcium ion concentration;GO:0007188//adenylate cyclase-modulating G-protein coupled receptor signaling pathway;GO:0050877//neurological system process;GO:0051480//regulation of cytosolic calcium ion concentration;GO:0007188//adenylate c…	gi|974062106|ref|NP_001305782.1|/1.56867e-177/nociceptin receptor isoform 1x [Homo sapiens]
57458	5881	2	12.17	0.05	0.22	2.1375	Up	0.0493806	0.0954287	TMCC3	3	K16288|1|7e-98|362|oaa:100076390|receptor-interacting serine/threonine-protein kinase 5 [EC:2.7.11.1]	GO:0031224//intrinsic component of membrane;GO:0031224//intrinsic component of membrane	-	-	gi|188497714|ref|NP_065749.2|/0/transmembrane and coiled-coil domains protein 3 isoform 1 [Homo sapiens]
55733	3446	1	7	0.05	0.22	2.1375	Up	0.13274	0.222644	HHAT	3	-	GO:0043231//intracellular membrane-bounded organelle;GO:0044425;GO:0031224//intrinsic component of membrane;GO:0043231//intracellular membrane-bounded organelle;GO:0031090//organelle membrane;GO:0031224//intrinsic component of membrane;GO:0043231//intracellular membrane-bounded organelle;GO:0031090//organelle membrane;GO:0031224//intrinsic component of membrane;GO:0043231//intracellular membrane-…	GO:0016740//transferase activity;GO:0000166//nucleotide binding;GO:0032561//guanyl ribonucleotide binding;GO:0032561//guanyl ribonucleotide binding;GO:0032561//guanyl ribonucleotide binding;GO:0032561//guanyl ribonucleotide binding	GO:0009987//cellular process;GO:0032501//multicellular organismal process;GO:0006497//protein lipidation;GO:0007166//cell surface receptor signaling pathway;GO:0032501//multicellular organismal process;GO:0006497//protein lipidation;GO:0007166//cell surface receptor signaling pathway;GO:0032501//multicellular organismal process;GO:0006497//protein lipidation;GO:0007166//cell surface receptor sign…	gi|282398133|ref|NP_001164058.1|/0/protein-cysteine N-palmitoyltransferase HHAT isoform 4 [Homo sapiens]
728492	945.88	95.1	300.4	8.07	35.25	2.12698	Up	6.22e-12	4.7e-11	SERF1B	2	K17773|1|8e-24|69.3|rro:104675566|mitochondrial import receptor subunit TOM5;K01064|3|2e-21|82.4|mcf:102130297|wingless-type MMTV integration site family, member 9	-	-	GO:0048731//system development;GO:0048731//system development	gi|11415046|ref|NP_068802.1|/1.1487e-35/small EDRK-rich factor 1 isoform 1 [Homo sapiens]
60680	2461.25	1	3	0.03	0.13	2.11548	Up	0.65571	0.766456	CELF5	1	K13207|1|0.0|633|mcc:721694|CUG-BP- and ETR3-like factor	GO:0043231//intracellular membrane-bounded organelle;GO:0043231//intracellular membrane-bounded organelle;GO:0043231//intracellular membrane-bounded organelle	GO:0003676//nucleic acid binding;GO:0003676//nucleic acid binding;GO:0003676//nucleic acid binding	GO:0006396//RNA processing;GO:0006396//RNA processing;GO:0006396//RNA processing	gi|955540129|ref|XP_014651439.1|/0/PREDICTED: CUGBP Elav-like family member 5 [Ceratotherium simum simum]
23428	3195	3	20	0.16	0.68	2.08746	Up	0.0060211	0.0147137	SLC7A8	1	K13781|1|2e-96|356|nle:100598082|solute carrier family 7 (L-type amino acid transporter), member 8	GO:0016021//integral component of membrane;GO:0044459;GO:0044424;GO:0016021//integral component of membrane;GO:0044459;GO:0044424;GO:0016021//integral component of membrane;GO:0044459;GO:0044424;GO:0016021//integral component of membrane;GO:0044459	GO:0015171//amino acid transmembrane transporter activity;GO:0008324//cation transmembrane transporter activity;GO:0003823//antigen binding;GO:0015171//amino acid transmembrane transporter activity;GO:0008324//cation transmembrane transporter activity;GO:0003823//antigen binding;GO:0015171//amino acid transmembrane transporter activity;GO:0008324//cation transmembrane transporter activity;GO:0003…	GO:0019752//carboxylic acid metabolic process;GO:0055080//cation homeostasis;GO:0002376//immune system process;GO:0042221//response to chemical;GO:0006807//nitrogen compound metabolic process;GO:0007599//hemostasis;GO:0006812//cation transport;GO:0006865//amino acid transport;GO:0019752//carboxylic acid metabolic process;GO:0055080//cation homeostasis;GO:0002376//immune system process;GO:0042221/…	gi|388423198|ref|NP_001253965.1|/0/large neutral amino acids transporter small subunit 2 isoform c [Homo sapiens]
29947	1721.5	1	6	0.09	0.38	2.078	Up	0.201882	0.313511	DNMT3L	3	K17400|1|0.0|738|hsa:29947|DNA (cytosine-5)-methyltransferase 3-like	GO:0043231//intracellular membrane-bounded organelle;GO:0044444//cytoplasmic part;GO:0043231//intracellular membrane-bounded organelle;GO:0044444//cytoplasmic part	GO:0046914//transition metal ion binding;GO:0005515//protein binding;GO:0030234//enzyme regulator activity;GO:0046914//transition metal ion binding;GO:0005515//protein binding;GO:0030234//enzyme regulator activity	GO:0006305;GO:0040029//regulation of gene expression, epigenetic;GO:0048232//male gamete generation;GO:0006305;GO:0040029//regulation of gene expression, epigenetic;GO:0048232//male gamete generation	gi|28872780|ref|NP_787063.1|/0/DNA (cytosine-5)-methyltransferase 3-like isoform 2 [Homo sapiens]
1755	6159.47	5	34	0.14	0.59	2.07529	Up	0.00022488	0.000725468	DMBT1	2	K13912|1|0.0|5073|hsa:1755|deleted in malignant brain tumors 1 protein	GO:0030666//endocytic vesicle membrane;GO:0044425;GO:0030667//secretory granule membrane;GO:0030666//endocytic vesicle membrane;GO:0044425;GO:0030667//secretory granule membrane;GO:0030666//endocytic vesicle membrane;GO:0044425;GO:0030667//secretory granule membrane	GO:0019899//enzyme binding;GO:0004888//transmembrane signaling receptor activity;GO:0019899//enzyme binding;GO:0004888//transmembrane signaling receptor activity;GO:0019899//enzyme binding;GO:0004888//transmembrane signaling receptor activity	GO:0006810//transport;GO:0019731//antibacterial humoral response;GO:0002758//innate immune response-activating signal transduction;GO:0032501//multicellular organismal process;GO:0030154//cell differentiation;GO:0006810//transport;GO:0019731//antibacterial humoral response;GO:0002758//innate immune response-activating signal transduction;GO:0032501//multicellular organismal process;GO:0030154//ce…	gi|148539844|ref|NP_060049.2|/0/deleted in malignant brain tumors 1 protein isoform c precursor [Homo sapiens]
3172	3636.69	4	38	0.27	1.13	2.06529	Up	1.22e-05	4.76e-05	HNF4A	1	K07292|1|0.0|789|hsa:3172|hepatocyte nuclear factor 4-alpha	GO:0031981//nuclear lumen;GO:0031981//nuclear lumen;GO:0031981//nuclear lumen;GO:0031981//nuclear lumen;GO:0031981//nuclear lumen;GO:0031981//nuclear lumen;GO:0031981//nuclear lumen;GO:0031981//nuclear lumen;GO:0031981//nuclear lumen;GO:0031981//nuclear lumen	GO:0046914//transition metal ion binding;GO:0000982//transcription factor activity, RNA polymerase II core promoter proximal region sequence-specific binding;GO:0004879//RNA polymerase II transcription factor activity, ligand-activated sequence-specific DNA binding;GO:0042802//identical protein binding;GO:0043565//sequence-specific DNA binding;GO:0008289//lipid binding;GO:0008134//transcription f…	GO:0032846;GO:0007599//hemostasis;GO:0031016//pancreas development;GO:0055088//lipid homeostasis;GO:0033500//carbohydrate homeostasis;GO:0008283//cell proliferation;GO:0006629//lipid metabolic process;GO:0006520//cellular amino acid metabolic process;GO:0030073//insulin secretion;GO:0009966//regulation of signal transduction;GO:0009746;GO:0016049//cell growth;GO:0032846;GO:0007599//hemostasis;GO:…	gi|667294668|ref|XP_008578995.1|/0/PREDICTED: hepatocyte nuclear factor 4-alpha isoform X1 [Galeopterus variegatus]
7023	2147	45.95	281.02	3.4	14.21	2.0633	Up	6.52e-26	1.23e-24	TFAP4	2	K09108|1|5e-123|413|ocu:100337937|transcription factor AP-4	-	-	-	gi|655889180|ref|XP_008247816.1|/4.56969e-122/PREDICTED: LOW QUALITY PROTEIN: transcription factor AP-4 [Oryctolagus cuniculus]
64798	2636	1	6	0.06	0.25	2.05889	Up	0.201882	0.313834	DEPTOR	1	K20402|1|3e-131|471|cfa:482028|DEP domain-containing mTOR-interacting protein	GO:0044464	GO:0005488//binding	GO:0009968//negative regulation of signal transduction;GO:0006915//apoptotic process;GO:0008361//regulation of cell size;GO:0033673//negative regulation of kinase activity	gi|635049913|ref|XP_007999633.1|/0/PREDICTED: DEP domain-containing mTOR-interacting protein isoform X1 [Chlorocebus sabaeus]
132014	2581	1	6	0.06	0.25	2.05889	Up	0.201882	0.313673	IL17RE	1	K05168|1|0.0|1085|hsa:132014|interleukin 17 receptor E	GO:0016020//membrane;GO:0044424;GO:0031224//intrinsic component of membrane;GO:0044424;GO:0031224//intrinsic component of membrane;GO:0044424;GO:0031224//intrinsic component of membrane;GO:0044424;GO:0031224//intrinsic component of membrane	GO:0004871//signal transducer activity;GO:0004871//signal transducer activity;GO:0004871//signal transducer activity;GO:0004871//signal transducer activity	-	gi|301129232|ref|NP_705616.2|/0/interleukin-17 receptor E isoform 5 [Homo sapiens]
101928837	336	1	6	0.52	2.14	2.04103	Up	0.201882	0.313861	LOC101928837	1	-	-	-	-	-
51364	1786	1	6	0.09	0.37	2.03953	Up	0.201882	0.313888	ZMYND10	1	K09592|1|1e-06|57.4|pxy:105384261|hypoxia-inducible factor prolyl hydroxylase [EC:1.14.11.29];K17656|2|7e-06|55.1|mze:101480763|mitochondrial splicing suppressor protein 51	GO:0044424	GO:0046914//transition metal ion binding	-	gi|37594444|ref|NP_056980.2|/0/zinc finger MYND domain-containing protein 10 isoform 1 [Homo sapiens]
100287082	835	2	12	0.39	1.6	2.03653	Up	0.0493806	0.0954491	GACAT2	1	-	-	-	-	-
114757	2166	3	18	0.22	0.9	2.03242	Up	0.0132253	0.0296632	CYGB	4	K13826|1|3e-16|89.7|cmy:102945818|hemoglobin subunit zeta;K13825|5|3e-15|86.3|shr:100919393|hemoglobin subunit epsilon	GO:0044424	GO:0005506//iron ion binding;GO:0016209//antioxidant activity;GO:0022892//substrate-specific transporter activity	GO:0006950//response to stress;GO:0015669	gi|148702641|gb|EDL34588.1|/4.95495e-101/cytoglobin [Mus musculus]
400892	2334	2.05	12.27	0.14	0.57	2.02554	Up	0.0493806	0.0954389	BCRP2	1	K08878|1|9e-41|171|rro:104672516|breakpoint cluster region protein [EC:2.7.11.1]	GO:0044444//cytoplasmic part	GO:0005088//Ras guanyl-nucleotide exchange factor activity;GO:0008047//enzyme activator activity;GO:0004672//protein kinase activity;GO:0032559//adenyl ribonucleotide binding	GO:0006464//cellular protein modification process;GO:0007266//Rho protein signal transduction;GO:0009966//regulation of signal transduction	gi|34530875|dbj|BAC86000.1|/1.95378e-80/unnamed protein product [Homo sapiens]
23109	3744	4	24	0.17	0.69	2.02106	Up	0.00369688	0.00939693	DDN	1	-	GO:0032589//neuron projection membrane;GO:0031090//organelle membrane;GO:0043231//intracellular membrane-bounded organelle;GO:0043025//neuronal cell body	-	-	gi|194272140|ref|NP_055901.2|/0/dendrin [Homo sapiens]
6690	623	1	6	0.27	1.09	2.0133	Up	0.201882	0.313377	SPINK1	4	K06254|1|3e-06|53.9|bfo:BRAFLDRAFT_118439|agrin	-	GO:0005488//binding;GO:0004866//endopeptidase inhibitor activity	GO:0010466//negative regulation of peptidase activity	gi|45505132|ref|NP_003113.2|/3.09335e-33/serine protease inhibitor Kazal-type 1 precursor [Homo sapiens]
10815	2200	22	129	1.59	6.36	2	Up	5.1e-12	3.89e-11	CPLX1	3	K15294|1|6e-47|191|aml:100481365|complexin-1/2	GO:0043005//neuron projection;GO:0031201//SNARE complex;GO:0044444//cytoplasmic part;GO:0044297//cell body	GO:0019905//syntaxin binding;GO:0022857//transmembrane transporter activity	GO:0030072//peptide hormone secretion;GO:0001505//regulation of neurotransmitter levels;GO:0006887//exocytosis	gi|752420454|ref|XP_002924450.2|/4.98482e-46/PREDICTED: complexin-1 [Ailuropoda melanoleuca]
100192386	7650	0	3	0.01	0.04	2	Up	0.250154	0.373415	FLJ16779	1	K12495|1|3e-14|85.1|fpg:106112055|IQ motif and SEC7 domain-containing protein;K03254|5|3e-13|81.6|pon:100452747|translation initiation factor 3 subunit A	-	-	-	gi|808879926|gb|KKF27900.1|/3.16992e-51/Foot protein 1 variant 2, partial [Larimichthys crocea]
56099	4765	0	1.74	0.01	0.04	2	Up	0.707324	0.810764	PCDHGB7	3	K16496|1|0.0|1727|hsa:56099|protocadherin gamma subfamily B	GO:0031224//intrinsic component of membrane	GO:0046872//metal ion binding	GO:0016337//single organismal cell-cell adhesion	gi|11128027|ref|NP_061750.1|/0/protocadherin gamma-B7 isoform 1 precursor [Homo sapiens]
400957	1705	0	0.6	0.01	0.04	2	Up	0.81061	0.863525	LINC01185	1	-	-	-	-	-
89	2952	0	1	0.01	0.04	2	Up	0.707324	0.81061	ACTN3	2	K05699|1|0.0|1679|hsa:89|actinin alpha	GO:0005924//cell-substrate adherens junction;GO:0042995//cell projection;GO:0044444//cytoplasmic part;GO:0015629//actin cytoskeleton;GO:0005924//cell-substrate adherens junction;GO:0042995//cell projection;GO:0044444//cytoplasmic part;GO:0015629//actin cytoskeleton;GO:0005924//cell-substrate adherens junction;GO:0042995//cell projection;GO:0044444//cytoplasmic part;GO:0015629//actin cytoskeleton	GO:0008092//cytoskeletal protein binding;GO:0046872//metal ion binding;GO:0042802//identical protein binding;GO:0005102//receptor binding;GO:0005198//structural molecule activity;GO:0008092//cytoskeletal protein binding;GO:0046872//metal ion binding;GO:0042802//identical protein binding;GO:0005102//receptor binding;GO:0005198//structural molecule activity;GO:0008092//cytoskeletal protein binding;…	GO:0006915//apoptotic process;GO:0007044//cell-substrate junction assembly;GO:0006936//muscle contraction;GO:0006915//apoptotic process;GO:0007044//cell-substrate junction assembly;GO:0006936//muscle contraction;GO:0006915//apoptotic process;GO:0007044//cell-substrate junction assembly;GO:0006936//muscle contraction	gi|585866354|ref|NP_001095.2|/0/alpha-actinin-3 isoform 1 [Homo sapiens]
126393	1480	1	6	0.11	0.44	2	Up	0.201882	0.313942	HSPB6	2	K09545|1|5e-60|234|rro:104667080|heat shock protein beta-6	GO:0043231//intracellular membrane-bounded organelle	GO:0042802//identical protein binding;GO:0005198//structural molecule activity	GO:0006936//muscle contraction;GO:0006950//response to stress	gi|194388432|dbj|BAG60184.1|/7.60269e-70/unnamed protein product [Homo sapiens]
728577	6379	0	2.19	0.01	0.04	2	Up	0.420642	0.543925	CNTNAP3B	2	K07380|1|0.0|1170|dre:559157|contactin associated protein-like 2	GO:0031224//intrinsic component of membrane	GO:0005515//protein binding	GO:0023052//signaling;GO:0009987//cellular process	gi|597955308|ref|NP_001188309.2|/0/contactin-associated protein-like 3B precursor [Homo sapiens]
56833	2973	0	1	0.01	0.04	2	Up	0.707324	0.809892	SLAMF8	1	K16853|1|9e-83|311|hsa:56833|SLAM family member 8	GO:0031224//intrinsic component of membrane;GO:0031224//intrinsic component of membrane	-	-	gi|9910342|ref|NP_064510.1|/4.77146e-139/SLAM family member 8 precursor [Homo sapiens]
148345	2779	0	1	0.01	0.04	2	Up	0.707324	0.809738	C1orf127	1	-	-	-	-	gi|282721090|ref|NP_001164225.1|/0/uncharacterized protein C1orf127 precursor [Homo sapiens]
66000	2499	0	1	0.01	0.04	2	Up	0.707324	0.809073	TMEM108	1	-	GO:0031224//intrinsic component of membrane	-	-	gi|45387951|ref|NP_076432.1|/0/transmembrane protein 108 isoform 1 precursor [Homo sapiens]
100271835	3219	0	1.07	0.01	0.04	2	Up	0.707324	0.808766	LIMS3-LOC440895	2	K16897|1|5e-31|122|cjc:100398516|two pore calcium channel protein 3;K05760|3|5e-31|89.7|dwi:Dwil_GK23838|paxillin	-	-	-	gi|530368981|ref|XP_005263620.1|/0/PREDICTED: LIM and senescent cell antigen-like-containing domain protein 3-like isoform X1 [Homo sapiens]
7535	2450	0	1	0.01	0.04	2	Up	0.707324	0.808613	ZAP70	3	K07360|1|0.0|657|hsa:7535|tyrosine-protein kinase ZAP-70 [EC:2.7.10.2]	GO:0043235//receptor complex;GO:0044444//cytoplasmic part;GO:0016020//membrane;GO:0043235//receptor complex;GO:0044444//cytoplasmic part;GO:0016020//membrane	GO:0004713//protein tyrosine kinase activity;GO:0032559//adenyl ribonucleotide binding;GO:0004713//protein tyrosine kinase activity;GO:0032559//adenyl ribonucleotide binding	GO:0035556//intracellular signal transduction;GO:0043368//positive T cell selection;GO:0050851//antigen receptor-mediated signaling pathway;GO:0045580//regulation of T cell differentiation;GO:0006464//cellular protein modification process;GO:0035556//intracellular signal transduction;GO:0043368//positive T cell selection;GO:0050851//antigen receptor-mediated signaling pathway;GO:0045580//regulati…	gi|119622324|gb|EAX01919.1|/0/zeta-chain (TCR) associated protein kinase 70kDa, isoform CRA_b [Homo sapiens]
257044	3050	0	1	0.01	0.04	2	Up	0.707324	0.808153	C1orf101	4	K16895|1|2e-15|87.4|cjc:103789740|cation channel sperm-associated protein subunit delta	GO:0031224//intrinsic component of membrane;GO:0031224//intrinsic component of membrane;GO:0031224//intrinsic component of membrane	-	-	gi|767912308|ref|XP_011542440.1|/0/PREDICTED: uncharacterized protein C1orf101 isoform X2 [Homo sapiens]
778	6037	0	2	0.01	0.04	2	Up	0.420642	0.543459	CACNA1F	2	K04853|1|0.0|3231|hsa:778|voltage-dependent calcium channel L type alpha-1F	GO:0034704//calcium channel complex;GO:0034704//calcium channel complex;GO:0034704//calcium channel complex	GO:0005488//binding;GO:0005262//calcium channel activity;GO:0005488//binding;GO:0005262//calcium channel activity;GO:0005488//binding;GO:0005262//calcium channel activity	GO:0050953//sensory perception of light stimulus;GO:0006935//chemotaxis;GO:0032412//regulation of ion transmembrane transporter activity;GO:0006875//cellular metal ion homeostasis;GO:0009584//detection of visible light;GO:0048812//neuron projection morphogenesis;GO:0050953//sensory perception of light stimulus;GO:0006935//chemotaxis;GO:0032412//regulation of ion transmembrane transporter activity…	gi|377823715|ref|NP_001243718.1|/0/voltage-dependent L-type calcium channel subunit alpha-1F isoform 2 [Homo sapiens]
2890	5336	0	2	0.01	0.04	2	Up	0.420642	0.543033	GRIA1	1	K05197|1|0.0|1726|pale:102897005|glutamate receptor 1	GO:0043005//neuron projection;GO:0044297//cell body;GO:0030139//endocytic vesicle;GO:0031090//organelle membrane;GO:0008328//ionotropic glutamate receptor complex;GO:0043005//neuron projection;GO:0044297//cell body;GO:0030139//endocytic vesicle;GO:0031090//organelle membrane;GO:0008328//ionotropic glutamate receptor complex;GO:0043005//neuron projection;GO:0044297//cell body;GO:0030139//endocytic…	GO:0004970//ionotropic glutamate receptor activity;GO:0005231//excitatory extracellular ligand-gated ion channel activity;GO:0019904//protein domain specific binding;GO:0004970//ionotropic glutamate receptor activity;GO:0005231//excitatory extracellular ligand-gated ion channel activity;GO:0019904//protein domain specific binding;GO:0004970//ionotropic glutamate receptor activity;GO:0005231//exci…	GO:0006810//transport;GO:0007267//cell-cell signaling;GO:0006810//transport;GO:0007267//cell-cell signaling;GO:0006810//transport;GO:0007267//cell-cell signaling;GO:0006810//transport;GO:0007267//cell-cell signaling;GO:0006810//transport;GO:0007267//cell-cell signaling;GO:0006810//transport;GO:0006810//transport;GO:0007267//cell-cell signaling	gi|384381488|ref|NP_001244950.1|/0/glutamate receptor 1 isoform 5 [Homo sapiens]
56103	2436	0	1	0.01	0.04	2	Up	0.707324	0.806219	PCDHGB2	2	K16496|1|0.0|1539|hsa:56103|protocadherin gamma subfamily B	GO:0031224//intrinsic component of membrane;GO:0031224//intrinsic component of membrane	GO:0046872//metal ion binding;GO:0046872//metal ion binding	GO:0016337//single organismal cell-cell adhesion;GO:0016337//single organismal cell-cell adhesion	gi|11128035|ref|NP_061746.1|/0/protocadherin gamma-B2 isoform 1 precursor [Homo sapiens]
8787	2531	0	1	0.01	0.04	2	Up	0.707324	0.805965	RGS9	3	K13765|1|0.0|1297|hsa:8787|regulator of G-protein signaling 9	GO:0043231//intracellular membrane-bounded organelle;GO:0031234//extrinsic component of cytoplasmic side of plasma membrane;GO:0043231//intracellular membrane-bounded organelle;GO:0031234//extrinsic component of cytoplasmic side of plasma membrane;GO:0043231//intracellular membrane-bounded organelle;GO:0031234//extrinsic component of cytoplasmic side of plasma membrane	GO:0008047//enzyme activator activity;GO:0060089;GO:0005515//protein binding;GO:0008047//enzyme activator activity;GO:0060089;GO:0005515//protein binding;GO:0008047//enzyme activator activity;GO:0060089;GO:0005515//protein binding	GO:0048731//system development;GO:0048545//response to steroid hormone;GO:0007186//G-protein coupled receptor signaling pathway;GO:0050953//sensory perception of light stimulus;GO:0048731//system development;GO:0048545//response to steroid hormone;GO:0007186//G-protein coupled receptor signaling pathway;GO:0050953//sensory perception of light stimulus;GO:0048731//system development;GO:0048545//re…	gi|126365761|ref|NP_003826.2|/0/regulator of G-protein signaling 9 isoform 1 [Homo sapiens]
1124	2530	0	1	0.01	0.04	2	Up	0.707324	0.805763	CHN2	1	K13736|1|1e-09|68.2|cmk:103185494|Rho GTPase-activating protein 10;K20071|4|8e-09|65.5|oaa:100079944|Rho GTPase-activating protein 26	GO:0044444//cytoplasmic part;GO:0044444//cytoplasmic part;GO:0044444//cytoplasmic part;GO:0044444//cytoplasmic part;GO:0044444//cytoplasmic part;GO:0044444//cytoplasmic part;GO:0044444//cytoplasmic part;GO:0044444//cytoplasmic part;GO:0044444//cytoplasmic part;GO:0044444//cytoplasmic part;GO:0044444//cytoplasmic part;GO:0044444//cytoplasmic part	GO:0008047//enzyme activator activity;GO:0043169//cation binding;GO:0030674//protein binding, bridging;GO:0008047//enzyme activator activity;GO:0043169//cation binding;GO:0008047//enzyme activator activity;GO:0043169//cation binding;GO:0008047//enzyme activator activity;GO:0043169//cation binding;GO:0008047//enzyme activator activity;GO:0043169//cation binding;GO:0030674//protein binding, bridgin…	GO:0035556//intracellular signal transduction;GO:0009966//regulation of signal transduction;GO:0009966//regulation of signal transduction;GO:0035556//intracellular signal transduction;GO:0009966//regulation of signal transduction;GO:0035556//intracellular signal transduction;GO:0009966//regulation of signal transduction;GO:0035556//intracellular signal transduction;GO:0035556//intracellular signa…	gi|795614993|ref|XP_011729588.1|/0/PREDICTED: beta-chimaerin isoform X9 [Macaca nemestrina]
140290	2730	0	1	0.01	0.04	2	Up	0.707324	0.805053	TCP10L	5	K11502|1|7e-21|105|pss:102452998|centromere protein J	-	-	-	gi|821035277|ref|XP_012357346.1|/1.41647e-132/PREDICTED: LOW QUALITY PROTEIN: uncharacterized protein LOC100581038 [Nomascus leucogenys]
793	2551	0	1	0.01	0.04	2	Up	0.707324	0.804749	CALB1	3	K14757|1|5e-148|527|nle:100586057|calbindin D28	GO:0043231//intracellular membrane-bounded organelle;GO:0044444//cytoplasmic part	GO:0046872//metal ion binding;GO:0005496//steroid binding	GO:0072027;GO:0050804//modulation of synaptic transmission;GO:0001657//ureteric bud development;GO:0001656//metanephros development;GO:0072025;GO:0007610//behavior	gi|4826655|ref|NP_004920.1|/4.59022e-147/calbindin [Homo sapiens]
221395	5762	0	2	0.01	0.04	2	Up	0.420642	0.542607	ADGRF5	4	K08458|1|0.0|2554|hsa:221395|G protein-coupled receptor 116	GO:0031224//intrinsic component of membrane;GO:0031224//intrinsic component of membrane	GO:0004888//transmembrane signaling receptor activity;GO:0004888//transmembrane signaling receptor activity	GO:0007186//G-protein coupled receptor signaling pathway;GO:0007186//G-protein coupled receptor signaling pathway	gi|119624714|gb|EAX04309.1|/0/G protein-coupled receptor 116, isoform CRA_b [Homo sapiens]
10586	2785	0	1	0.01	0.04	2	Up	0.707324	0.803739	MAB21L2	4	K17834|1|5e-16|89.4|cge:100758179|cyclic GMP-AMP synthase [EC:2.7.7.86]	GO:0043231//intracellular membrane-bounded organelle	-	GO:0010171//body morphogenesis;GO:0008283//cell proliferation;GO:0001654//eye development	gi|432096492|gb|ELK27201.1|/0/Protein mab-21-like 1 [Myotis davidii]
100287216	2810	0	0.99	0.01	0.04	2	Up	0.81061	0.862712	SH3RF3-AS1	1	K12171|1|4e-50|202|hsa:344558|E3 ubiquitin-protein ligase SH3RF [EC:2.3.2.27]	-	-	-	gi|675690238|ref|XP_008957445.1|/1.15523e-97/PREDICTED: LOW QUALITY PROTEIN: Krueppel-like factor 16 [Pan paniscus]
10044	2557	0	1	0.01	0.04	2	Up	0.707324	0.803184	SH2D3C	3	K08889|1|3e-11|73.6|rno:301737|tyrosine-protein kinase Fer [EC:2.7.10.2]	GO:0044424;GO:0044424;GO:0044424;GO:0044424;GO:0044424;GO:0044424;GO:0044424	GO:0030674//protein binding, bridging;GO:0030695//GTPase regulator activity;GO:0030674//protein binding, bridging;GO:0030695//GTPase regulator activity;GO:0030674//protein binding, bridging;GO:0030695//GTPase regulator activity;GO:0030674//protein binding, bridging;GO:0030695//GTPase regulator activity;GO:0030674//protein binding, bridging;GO:0030695//GTPase regulator activity;GO:0030674//protein…	GO:0000165//MAPK cascade;GO:0000165//MAPK cascade;GO:0000165//MAPK cascade;GO:0000165//MAPK cascade;GO:0000165//MAPK cascade;GO:0000165//MAPK cascade;GO:0000165//MAPK cascade	gi|767956002|ref|XP_011516416.1|/0/PREDICTED: SH2 domain-containing protein 3C isoform X2 [Homo sapiens]
6480	3947	1	6	0.04	0.16	2	Up	0.201882	0.313754	ST6GAL1	2	K00778|1|3e-121|439|hsa:6480|beta-galactoside alpha-2,6-sialyltransferase (sialyltransferase 1) [EC:2.4.99.1]	GO:0031228//intrinsic component of Golgi membrane;GO:0031228//intrinsic component of Golgi membrane;GO:0031228//intrinsic component of Golgi membrane	GO:0008373//sialyltransferase activity;GO:0008373//sialyltransferase activity;GO:0008373//sialyltransferase activity	GO:0006955//immune response;GO:0006487//protein N-linked glycosylation;GO:0006955//immune response;GO:0006487//protein N-linked glycosylation;GO:0006955//immune response;GO:0006487//protein N-linked glycosylation	gi|831230751|ref|XP_012662385.1|/2.23306e-123/PREDICTED: beta-galactoside alpha-2,6-sialyltransferase 1 isoform X3 [Otolemur garnettii]
7691	3048	0	1	0.01	0.04	2	Up	0.707324	0.802983	ZNF132	3	K09228|1|0.0|1484|hsa:7691|KRAB domain-containing zinc finger protein	GO:0043231//intracellular membrane-bounded organelle	GO:0046914//transition metal ion binding;GO:0003676//nucleic acid binding;GO:0001071//nucleic acid binding transcription factor activity	GO:0006351//transcription, DNA-templated	gi|154800449|ref|NP_003424.3|/0/zinc finger protein 132 [Homo sapiens]
7412	2944	0	1	0.01	0.04	2	Up	0.707324	0.802681	VCAM1	1	K06527|1|0.0|1123|pps:100992007|vascular cell adhesion molecule 1	GO:0015629//actin cytoskeleton;GO:0009986//cell surface;GO:0031224//intrinsic component of membrane;GO:0043234//protein complex;GO:0042995//cell projection;GO:0044421;GO:0005886//plasma membrane;GO:0015629//actin cytoskeleton;GO:0009986//cell surface;GO:0031224//intrinsic component of membrane;GO:0043234//protein complex;GO:0042995//cell projection;GO:0044421;GO:0005886//plasma membrane;GO:001562…	GO:0005102//receptor binding;GO:0005102//receptor binding;GO:0005102//receptor binding	GO:0022406//membrane docking;GO:0019221//cytokine-mediated signaling pathway;GO:0006954//inflammatory response;GO:0007159//leukocyte cell-cell adhesion;GO:0009314//response to radiation;GO:0051704;GO:0030098//lymphocyte differentiation;GO:0002682//regulation of immune system process;GO:0048598//embryonic morphogenesis;GO:0031667//response to nutrient levels;GO:0042098//T cell proliferation;GO:002…	gi|4507875|ref|NP_001069.1|/0/vascular cell adhesion protein 1 isoform a precursor [Homo sapiens]
9254	5461	0	2	0.01	0.04	2	Up	0.420642	0.542337	CACNA2D2	3	K04859|1|0.0|2092|ggo:101126134|voltage-dependent calcium channel alpha-2/delta-2	GO:0031224//intrinsic component of membrane;GO:0034704//calcium channel complex;GO:0031224//intrinsic component of membrane;GO:0031224//intrinsic component of membrane	GO:0043169//cation binding;GO:0005262//calcium channel activity;GO:0005262//calcium channel activity;GO:0043169//cation binding;GO:0043169//cation binding;GO:0005262//calcium channel activity;GO:0043169//cation binding;GO:0005262//calcium channel activity	GO:0030073//insulin secretion;GO:0015980//energy derivation by oxidation of organic compounds;GO:0015980//energy derivation by oxidation of organic compounds;GO:0048741//skeletal muscle fiber development;GO:0006816//calcium ion transport;GO:0032412//regulation of ion transmembrane transporter activity;GO:0045927//positive regulation of growth;GO:0030073//insulin secretion;GO:0050804//modulation o…	gi|54112392|ref|NP_001005505.1|/0/voltage-dependent calcium channel subunit alpha-2/delta-2 isoform a precursor [Homo sapiens]
158434	2662	0	1	0.01	0.04	2	Up	0.707324	0.80253	LOC158434	1	-	-	-	-	gi|119613049|gb|EAW92643.1|/4.62988e-65/hCG2039069, partial [Homo sapiens]
651430	2459	0	1	0.01	0.04	2	Up	0.707324	0.802479	FLJ38576	1	-	-	-	-	gi|21755246|dbj|BAC04644.1|/3.74813e-114/unnamed protein product [Homo sapiens]
2811	2544	0	1	0.01	0.04	2	Up	0.707324	0.800722	GP1BA	6	K06261|1|0.0|939|hsa:2811|platelet glycoprotein Ib alpha chain	GO:0016021//integral component of membrane	GO:0008528//G-protein coupled peptide receptor activity	GO:0001775//cell activation;GO:0007186//G-protein coupled receptor signaling pathway;GO:0072376//protein activation cascade;GO:0030195//negative regulation of blood coagulation	gi|291190772|ref|NP_000164.5|/0/platelet glycoprotein Ib alpha chain precursor [Homo sapiens]
338382	2829	0	1	0.01	0.04	2	Up	0.707324	0.800622	RAB7B	2	K07898|1|5e-109|398|mcc:697383|Ras-related protein Rab-7B	GO:0000323//lytic vacuole;GO:0000323//lytic vacuole	GO:0000166//nucleotide binding;GO:0032561//guanyl ribonucleotide binding;GO:0032561//guanyl ribonucleotide binding	GO:0035556//intracellular signal transduction;GO:0006810//transport;GO:0035556//intracellular signal transduction;GO:0006810//transport	gi|256985158|ref|NP_796377.3|/3.91658e-108/ras-related protein Rab-7b isoform a [Homo sapiens]
5268	2633	0	1	0.01	0.04	2	Up	0.707324	0.800072	SERPINB5	4	K10139|1|0.0|749|hsa:5268|serpin B5	GO:0044424;GO:0044421	GO:0005488//binding;GO:0004866//endopeptidase inhibitor activity	GO:0043062//extracellular structure organization;GO:0048729//tissue morphogenesis;GO:0006508//proteolysis;GO:0010466//negative regulation of peptidase activity;GO:0042127//regulation of cell proliferation;GO:0003006//developmental process involved in reproduction	gi|167860126|ref|NP_002630.2|/0/serpin B5 [Homo sapiens]
80380	2418	0	1	0.01	0.04	2	Up	0.707324	0.800022	PDCD1LG2	3	K06708|1|4e-173|566|rro:104663754|programmed cell death 1 ligand 2	GO:0031224//intrinsic component of membrane	GO:0004871//signal transducer activity	GO:0042098//T cell proliferation;GO:0031294//lymphocyte costimulation	gi|724832656|ref|XP_010363386.1|/3.45485e-172/PREDICTED: programmed cell death 1 ligand 2 isoform X1 [Rhinopithecus roxellana]
10570	2732	0	1	0.01	0.04	2	Up	0.707324	0.799872	DPYSL4	2	K07528|1|0.0|901|phi:102107688|dihydropyrimidinase-like 2	GO:0044444//cytoplasmic part	GO:0016787//hydrolase activity	GO:0006935//chemotaxis;GO:0048731//system development	gi|190194363|ref|NP_006417.2|/0/dihydropyrimidinase-related protein 4 [Homo sapiens]
101927320	4874	0	2	0.01	0.04	2	Up	0.420642	0.541681	ERICH3-AS1	1	-	-	-	-	gi|675771409|ref|XP_008988430.1|/1.24388e-09/PREDICTED: putative uncharacterized protein encoded by LINC00269 [Callithrix jacchus]
51384	2894	0	1	0.01	0.04	2	Up	0.707324	0.799772	WNT16	2	K01558|1|0.0|737|hsa:51384|wingless-type MMTV integration site family, member 16	GO:0016020//membrane;GO:0044424;GO:0031012//extracellular matrix;GO:0016020//membrane;GO:0044424;GO:0031012//extracellular matrix	GO:0001664//G-protein coupled receptor binding;GO:0060089;GO:0001664//G-protein coupled receptor binding;GO:0060089	GO:0043410//positive regulation of MAPK cascade;GO:0000122//negative regulation of transcription from RNA polymerase II promoter;GO:0002072//optic cup morphogenesis involved in camera-type eye development;GO:0001837//epithelial to mesenchymal transition;GO:0090398//cellular senescence;GO:0008283//cell proliferation;GO:0010941//regulation of cell death;GO:0009913//epidermal cell differentiation;GO…	gi|17402916|ref|NP_476509.1|/0/protein Wnt-16 isoform 1 precursor [Homo sapiens]
54660	3197	0	1.15	0.01	0.04	2	Up	0.707324	0.799672	PCDHB18P	2	K16494|1|0.0|1306|ggo:101127374|protocadherin beta	-	-	-	gi|803341881|sp|Q96TA0.2|PCDBI_HUMAN/0/RecName: Full=Putative protocadherin beta-18; Short=PCDH-beta-18; AltName: Full=PCDH-psi2
56963	3058.06	0	1	0.01	0.04	2	Up	0.707324	0.799322	RGMA	1	K06847|1|0.0|768|ptr:453667|RGM domain family	GO:0031224//intrinsic component of membrane;GO:0043231//intracellular membrane-bounded organelle;GO:0031224//intrinsic component of membrane;GO:0043231//intracellular membrane-bounded organelle;GO:0031224//intrinsic component of membrane;GO:0043231//intracellular membrane-bounded organelle;GO:0031224//intrinsic component of membrane;GO:0043231//intracellular membrane-bounded organelle;GO:0031224/…	-	GO:0014020;GO:0006935//chemotaxis;GO:0030509//BMP signaling pathway;GO:0014020;GO:0006935//chemotaxis;GO:0030509//BMP signaling pathway;GO:0014020;GO:0006935//chemotaxis;GO:0030509//BMP signaling pathway;GO:0014020;GO:0006935//chemotaxis;GO:0030509//BMP signaling pathway;GO:0014020;GO:0006935//chemotaxis;GO:0030509//BMP signaling pathway;GO:0014020;GO:0006935//chemotaxis;GO:0030509//BMP signaling…	gi|261878463|ref|NP_001159755.1|/0/repulsive guidance molecule A isoform 1 [Homo sapiens]
11255	2680	0	1	0.01	0.04	2	Up	0.707324	0.799273	HRH3	2	K04151|1|0.0|668|nle:100604546|histamine receptor H3	GO:0016021//integral component of membrane	GO:0008227//G-protein coupled amine receptor activity;GO:0005488//binding	GO:0014047//glutamate secretion;GO:0031280;GO:0007611//learning or memory;GO:0010033//response to organic substance;GO:0048243//norepinephrine secretion;GO:0051480//regulation of cytosolic calcium ion concentration;GO:0008284//positive regulation of cell proliferation;GO:0007186//G-protein coupled receptor signaling pathway;GO:0001505//regulation of neurotransmitter levels;GO:0007631//feeding beh…	gi|5031291|gb|AAD38151.1|AF140538_1/0/histamine H3 receptor [Homo sapiens]
343578	2838	0	1	0.01	0.04	2	Up	0.707324	0.799173	ARHGAP40	1	K20315|1|5e-15|86.3|aec:105149722|Rho GTPase-activating protein 21/23;K08878|2|1e-14|85.1|xma:102227595|breakpoint cluster region protein [EC:2.7.11.1];K08773|5|7e-14|82.4|bfo:BRAFLDRAFT_80737|RalA-binding protein 1	-	-	-	gi|256574758|ref|NP_001157903.1|/0/rho GTPase-activating protein 40 [Homo sapiens]
440570	2563	0	1	0.01	0.04	2	Up	0.707324	0.797977	LOC440570	1	-	-	-	-	gi|795347261|ref|XP_011930879.1|/2.68558e-107/PREDICTED: uncharacterized protein LOC105592917, partial [Cercocebus atys]
8436	3265	1	6	0.05	0.2	2	Up	0.201882	0.313646	SDPR	5	K19387|1|5e-55|219|mdo:100011303|polymerase I and transcript release factor	GO:0044459;GO:0044444//cytoplasmic part	GO:0005543//phospholipid binding	-	gi|4759082|ref|NP_004648.1|/0/serum deprivation-response protein [Homo sapiens]
4958	2542	0	1	0.01	0.04	2	Up	0.707324	0.79743	OMD	2	K08124|1|0.0|774|hsa:4958|osteomodulin	GO:0031012//extracellular matrix	-	GO:0009987//cellular process	gi|4826876|ref|NP_005005.1|/0/osteomodulin precursor [Homo sapiens]
164395	2784	0	1	0.01	0.04	2	Up	0.707324	0.796537	TTLL9	1	K16603|1|0.0|456|hsa:164395|tubulin polyglutamylase TTLL9 [EC:6.-.-.-]	GO:0005815//microtubule organizing center;GO:0042995//cell projection;GO:0005815//microtubule organizing center;GO:0042995//cell projection	GO:0016881//acid-amino acid ligase activity;GO:0032559//adenyl ribonucleotide binding;GO:0016881//acid-amino acid ligase activity;GO:0032559//adenyl ribonucleotide binding	GO:0043412//macromolecule modification;GO:0043412//macromolecule modification	gi|56606131|ref|NP_001008409.1|/0/probable tubulin polyglutamylase TTLL9 [Homo sapiens]
635	2515	0	1	0.01	0.04	2	Up	0.707324	0.795547	BHMT	2	K00544|1|0.0|891|pps:100985336|betaine-homocysteine S-methyltransferase [EC:2.1.1.5]	GO:0032991//macromolecular complex;GO:0044424	GO:0008172//S-methyltransferase activity;GO:0046914//transition metal ion binding;GO:0005515//protein binding	GO:0000097//sulfur amino acid biosynthetic process;GO:0006730//one-carbon metabolic process;GO:0008213;GO:0031335//regulation of sulfur amino acid metabolic process	gi|635028972|ref|XP_007974482.1|/0/PREDICTED: betaine--homocysteine S-methyltransferase 1 [Chlorocebus sabaeus]
26330	1492	1	6	0.11	0.44	2	Up	0.201882	0.313592	GAPDHS	4	K10705|1|0.0|701|hsa:26330|glyceraldehyde-3-phosphate dehydrogenase, spermatogenic [EC:1.2.1.12]	GO:0044444//cytoplasmic part	GO:0000166//nucleotide binding	GO:0048870//cell motility;GO:0007281//germ cell development;GO:0006110//regulation of glycolytic process	gi|7657116|ref|NP_055179.1|/0/glyceraldehyde-3-phosphate dehydrogenase, testis-specific [Homo sapiens]
4674	2590	0	1	0.01	0.04	2	Up	0.707324	0.794856	NAP1L2	3	K11280|1|0.0|687|hsa:4674|nucleosome assembly protein 1-like 2	GO:0043234//protein complex;GO:0043231//intracellular membrane-bounded organelle	-	-	gi|11415048|ref|NP_068798.1|/0/nucleosome assembly protein 1-like 2 [Homo sapiens]
64218	2999	0	1	0.01	0.04	2	Up	0.707324	0.794708	SEMA4A	1	K06521|1|0.0|1351|hsa:64218|semaphorin 4	GO:0031224//intrinsic component of membrane;GO:0031224//intrinsic component of membrane;GO:0031224//intrinsic component of membrane;GO:0031224//intrinsic component of membrane	GO:0004871//signal transducer activity;GO:0004871//signal transducer activity;GO:0004871//signal transducer activity;GO:0004871//signal transducer activity	GO:0006935//chemotaxis;GO:0048731//system development;GO:0050953//sensory perception of light stimulus;GO:0048869//cellular developmental process;GO:0006935//chemotaxis;GO:0048731//system development;GO:0050953//sensory perception of light stimulus;GO:0048869//cellular developmental process;GO:0006935//chemotaxis;GO:0048731//system development;GO:0050953//sensory perception of light stimulus;GO:0…	gi|685518457|ref|XP_009181589.1|/0/PREDICTED: semaphorin-4A isoform X1 [Papio anubis]
9075	2932	0	1	0.01	0.04	2	Up	0.707324	0.794658	CLDN2	1	K06087|1|3e-92|342|nle:100579352|claudin	GO:0031224//intrinsic component of membrane;GO:0043296//apical junction complex;GO:0031224//intrinsic component of membrane;GO:0043296//apical junction complex;GO:0031224//intrinsic component of membrane;GO:0043296//apical junction complex	GO:0005515//protein binding;GO:0005515//protein binding;GO:0005515//protein binding	GO:0016337//single organismal cell-cell adhesion;GO:0016337//single organismal cell-cell adhesion;GO:0016337//single organismal cell-cell adhesion	gi|426396981|ref|XP_004064707.1|/2.46488e-91/PREDICTED: claudin-2 isoform 1 [Gorilla gorilla gorilla]
2675	2977	0	1	0.01	0.04	2	Up	0.707324	0.794067	GFRA2	4	K19895|1|1e-120|437|cmk:103188960|GDNF family receptor alpha 1	GO:0031224//intrinsic component of membrane;GO:0031224//intrinsic component of membrane;GO:0031224//intrinsic component of membrane	GO:0004896//cytokine receptor activity;GO:0004896//cytokine receptor activity;GO:0004896//cytokine receptor activity	GO:0007167//enzyme linked receptor protein signaling pathway;GO:0007167//enzyme linked receptor protein signaling pathway;GO:0007167//enzyme linked receptor protein signaling pathway	gi|47078235|ref|NP_001486.4|/0/GDNF family receptor alpha-2 isoform a preproprotein [Homo sapiens]
8320	2658	0	1	0.01	0.04	2	Up	0.707324	0.793821	EOMES	1	K10173|1|0.0|1046|hsa:8320|eomesodermin protein	GO:0043231//intracellular membrane-bounded organelle	GO:0003676//nucleic acid binding;GO:0003676//nucleic acid binding;GO:0001071//nucleic acid binding transcription factor activity;GO:0003676//nucleic acid binding	GO:0007417//central nervous system development;GO:0001837//epithelial to mesenchymal transition;GO:0002293;GO:0001704//formation of primary germ layer;GO:0007417//central nervous system development;GO:0001837//epithelial to mesenchymal transition;GO:0006351//transcription, DNA-templated;GO:0002293;GO:0001704//formation of primary germ layer;GO:0007417//central nervous system development;GO:000183…	gi|795310723|ref|XP_011816904.1|/0/PREDICTED: eomesodermin homolog isoform X2 [Colobus angolensis palliatus]
1306	5422	0	2	0.01	0.04	2	Up	0.420642	0.539837	COL15A1	4	K08135|1|0.0|1880|hsa:1306|collagen, type XV, alpha	GO:0031224//intrinsic component of membrane;GO:0005581//collagen trimer	GO:0005198//structural molecule activity	GO:0032502//developmental process;GO:0032501//multicellular organismal process;GO:0009987//cellular process;GO:0023052//signaling	gi|116008152|ref|NP_001846.3|/0/collagen alpha-1(XV) chain precursor [Homo sapiens]
5732	2494	0	1	0.01	0.04	2	Up	0.707324	0.793083	PTGER2	3	K04259|1|4e-150|534|hsa:5732|prostaglandin E receptor 2	GO:0016021//integral component of membrane	GO:0004930//G-protein coupled receptor activity	GO:0007166//cell surface receptor signaling pathway	gi|31881630|ref|NP_000947.2|/3.6476e-149/prostaglandin E2 receptor EP2 subtype [Homo sapiens]
1579	2007	1	6	0.08	0.32	2	Up	0.201882	0.313565	CYP4A11	1	K07425|1|0.0|412|ssc:100522145|alkane 1-monooxygenase [EC:1.14.15.3];K17687|3|4e-160|567|hsa:1579|alkane 1-monooxygenase [EC:1.14.15.3]	GO:0031090//organelle membrane;GO:0043231//intracellular membrane-bounded organelle;GO:0031090//organelle membrane;GO:0043231//intracellular membrane-bounded organelle;GO:0031090//organelle membrane;GO:0043231//intracellular membrane-bounded organelle;GO:0031090//organelle membrane;GO:0043231//intracellular membrane-bounded organelle;GO:0031090//organelle membrane;GO:0043231//intracellular membra…	GO:0005506//iron ion binding;GO:0016713;GO:0005506//iron ion binding;GO:0016713;GO:0005506//iron ion binding;GO:0016713;GO:0005506//iron ion binding;GO:0016713;GO:0005506//iron ion binding;GO:0016713;GO:0005506//iron ion binding;GO:0016713;GO:0005506//iron ion binding;GO:0016713;GO:0005506//iron ion binding;GO:0016713;GO:0005506//iron ion binding;GO:0016713	GO:0006631//fatty acid metabolic process;GO:0006631//fatty acid metabolic process;GO:0006631//fatty acid metabolic process;GO:0006631//fatty acid metabolic process;GO:0006631//fatty acid metabolic process;GO:0006631//fatty acid metabolic process;GO:0006631//fatty acid metabolic process;GO:0006631//fatty acid metabolic process;GO:0006631//fatty acid metabolic process	gi|767902702|ref|XP_011539129.1|/0/PREDICTED: cytochrome P450 4A11 isoform X2 [Homo sapiens]
6663	2882	0	1	0.01	0.04	2	Up	0.707324	0.792886	SOX10	3	K09270|1|0.0|823|pps:100970122|transcription factor SOX7/8/10/18 (SOX group E/F)	GO:0043231//intracellular membrane-bounded organelle	GO:0003712//transcription cofactor activity;GO:0000981//RNA polymerase II transcription factor activity, sequence-specific DNA binding;GO:0043565//sequence-specific DNA binding;GO:0005515//protein binding	GO:0050931//pigment cell differentiation;GO:0006357//regulation of transcription from RNA polymerase II promoter;GO:0043009//chordate embryonic development;GO:0040007//growth;GO:0010001//glial cell differentiation;GO:0009653//anatomical structure morphogenesis;GO:0021700//developmental maturation	gi|823426640|ref|XP_004410836.2|/0/PREDICTED: LOW QUALITY PROTEIN: transcription factor SOX-10 [Odobenus rosmarus divergens]
113730	3008	0	1	0.01	0.04	2	Up	0.707324	0.792837	KLHDC7B	3	K10476|1|9e-91|337|tru:101073581|kelch repeat and BTB domain-containing protein 11	-	-	-	gi|206597556|ref|NP_612442.2|/0/kelch domain-containing protein 7B [Homo sapiens]
59341	2871	0	1	0.01	0.04	2	Up	0.707324	0.792543	TRPV4	1	K04973|1|0.0|1289|umr:103678292|transient receptor potential cation channel subfamily V member 4	GO:0030427//site of polarized growth;GO:0015629//actin cytoskeleton;GO:0005874//microtubule;GO:0001726//ruffle;GO:0005924//cell-substrate adherens junction;GO:0031224//intrinsic component of membrane;GO:0030427//site of polarized growth;GO:0015629//actin cytoskeleton;GO:0005874//microtubule;GO:0001726//ruffle;GO:0005924//cell-substrate adherens junction;GO:0031224//intrinsic component of membrane…	GO:0019901//protein kinase binding;GO:0005261//cation channel activity;GO:0003779//actin binding;GO:0015631//tubulin binding;GO:0004888//transmembrane signaling receptor activity;GO:0019901//protein kinase binding;GO:0005261//cation channel activity;GO:0003779//actin binding;GO:0015631//tubulin binding;GO:0004888//transmembrane signaling receptor activity;GO:0019901//protein kinase binding;GO:000…	GO:0009605//response to external stimulus;GO:0010975//regulation of neuron projection development;GO:0006972//hyperosmotic response;GO:0030036//actin cytoskeleton organization;GO:0051480//regulation of cytosolic calcium ion concentration;GO:0080134//regulation of response to stress;GO:0034329//cell junction assembly;GO:0007165//signal transduction;GO:0030865//cortical cytoskeleton organization;GO…	gi|294459971|ref|NP_001170902.1|/0/transient receptor potential cation channel subfamily V member 4 isoform d [Homo sapiens]
57818	2980	0	1	0.01	0.04	2	Up	0.707324	0.792445	G6PC2	2	K01084|1|4e-180|333|hsa:57818|glucose-6-phosphatase [EC:3.1.3.9]	GO:0031224//intrinsic component of membrane;GO:0043231//intracellular membrane-bounded organelle;GO:0031090//organelle membrane;GO:0031224//intrinsic component of membrane;GO:0043231//intracellular membrane-bounded organelle;GO:0031090//organelle membrane	GO:0019203//carbohydrate phosphatase activity;GO:0019203//carbohydrate phosphatase activity	GO:0008645//hexose transport;GO:0030073//insulin secretion;GO:0006006//glucose metabolic process;GO:0033500//carbohydrate homeostasis;GO:0008645//hexose transport;GO:0030073//insulin secretion;GO:0006006//glucose metabolic process;GO:0033500//carbohydrate homeostasis	gi|10863975|ref|NP_066999.1|/3.87937e-179/glucose-6-phosphatase 2 isoform 1 [Homo sapiens]
56130	3061	0	1.19	0.01	0.04	2	Up	0.707324	0.792396	PCDHB6	1	K16494|1|0.0|1541|nle:100585730|protocadherin beta	GO:0016021//integral component of membrane	GO:0046872//metal ion binding	GO:0016337//single organismal cell-cell adhesion;GO:0007399//nervous system development;GO:0007267//cell-cell signaling	gi|820972754|ref|XP_012360027.1|/0/PREDICTED: LOW QUALITY PROTEIN: uncharacterized protein LOC100585730 [Nomascus leucogenys]
8639	2412	0	1	0.01	0.04	2	Up	0.707324	0.792101	AOC3	1	K00276|1|0.0|1060|hsa:8639|primary-amine oxidase [EC:1.4.3.21]	GO:0031224//intrinsic component of membrane;GO:0031224//intrinsic component of membrane;GO:0031224//intrinsic component of membrane;GO:0031224//intrinsic component of membrane	GO:0042802//identical protein binding;GO:0046914//transition metal ion binding;GO:0048037//cofactor binding;GO:0016641//oxidoreductase activity, acting on the CH-NH2 group of donors, oxygen as acceptor;GO:0042802//identical protein binding;GO:0046914//transition metal ion binding;GO:0048037//cofactor binding;GO:0016641//oxidoreductase activity, acting on the CH-NH2 group of donors, oxygen as acce…	GO:0006952//defense response;GO:0006807//nitrogen compound metabolic process;GO:0009987//cellular process;GO:0006952//defense response;GO:0006807//nitrogen compound metabolic process;GO:0009987//cellular process;GO:0006952//defense response;GO:0006807//nitrogen compound metabolic process;GO:0009987//cellular process;GO:0006952//defense response;GO:0006807//nitrogen compound metabolic process;GO:0…	gi|480306390|ref|NP_001264660.1|/0/membrane primary amine oxidase isoform 2 [Homo sapiens]
9708	4241.74	0	1.44	0.01	0.04	2	Up	0.707324	0.791563	PCDHGA8	2	K16495|1|0.0|1712|hsa:9708|protocadherin gamma subfamily A	GO:0031224//intrinsic component of membrane;GO:0031224//intrinsic component of membrane	GO:0046872//metal ion binding;GO:0046872//metal ion binding	GO:0016337//single organismal cell-cell adhesion;GO:0016337//single organismal cell-cell adhesion	gi|7662056|ref|NP_054723.1|/0/protocadherin gamma-A8 isoform 2 precursor [Homo sapiens]
101928885	2427	0	1	0.01	0.04	2	Up	0.707324	0.79122	LOC101928885	1	K06588|1|1e-06|57.8|nle:100592156|integrin beta 5;K04460|2|4e-06|56.2|pps:103785929|serine/threonine-protein phosphatase 5 [EC:3.1.3.16];K04135|4|6e-06|55.8|ptr:472723|adrenergic receptor alpha-1A;K18666|5|6e-06|55.8|hsa:51008|activating signal cointegrator complex subunit 1	-	-	-	gi|432119850|gb|ELK38641.1|/5.16203e-12/Nuclear prelamin A recognition factor [Myotis davidii]
10349	6348	1	5	0.02	0.08	2	Up	0.303614	0.439409	ABCA10	3	K05652|1|0.0|2983|hsa:10349|ATP-binding cassette, subfamily A (ABC1), member 10	GO:0031224//intrinsic component of membrane	GO:0017111//nucleoside-triphosphatase activity;GO:0032559//adenyl ribonucleotide binding	GO:0051234//establishment of localization	gi|153792144|ref|NP_525021.3|/0/ATP-binding cassette sub-family A member 10 [Homo sapiens]
161497	5515	0	2	0.01	0.04	2	Up	0.420642	0.539149	STRC	2	-	GO:0044464	-	GO:0050954//sensory perception of mechanical stimulus	gi|767983421|ref|XP_011519579.1|/0/PREDICTED: stereocilin isoform X1 [Homo sapiens]
399821	2527	0	1	0.01	0.04	2	Up	0.707324	0.790634	FLJ37035	1	-	-	-	-	gi|21753398|dbj|BAC04337.1|/2.54465e-65/unnamed protein product [Homo sapiens]
1308	5610	0	2	0.01	0.04	2	Up	0.420642	0.53911	COL17A1	3	K07603|1|0.0|972|hsa:1308|collagen, type XVII, alpha	GO:0030054//cell junction;GO:0016021//integral component of membrane	-	GO:0031589//cell-substrate adhesion;GO:0009888//tissue development;GO:0007044//cell-substrate junction assembly	gi|179517|gb|AAA35605.1|/0/autoantigen, partial [Homo sapiens]
56110	2442	0	1	0.01	0.04	2	Up	0.707324	0.790146	PCDHGA5	2	K16495|1|0.0|1485|hsa:56110|protocadherin gamma subfamily A	GO:0031224//intrinsic component of membrane;GO:0031224//intrinsic component of membrane	GO:0046872//metal ion binding;GO:0046872//metal ion binding	GO:0016337//single organismal cell-cell adhesion;GO:0016337//single organismal cell-cell adhesion	gi|14196471|ref|NP_114443.1|/0/protocadherin gamma-A5 isoform 2 precursor [Homo sapiens]
79865	3840	0	1.48	0.01	0.04	2	Up	0.707324	0.789951	TREML2	3	K14364|1|0.0|711|ggo:101125206|trem-like transcript 2 protein	-	-	-	gi|119624440|gb|EAX04035.1|/0/triggering receptor expressed on myeloid cells-like 2, isoform CRA_a [Homo sapiens]
401097	2606	0	1	0.01	0.04	2	Up	0.707324	0.789902	C3orf80	1	K19928|1|9e-07|58.5|xma:102216634|zona pellucida sperm-binding protein 3	-	-	-	gi|270265902|ref|NP_001161686.1|/1.30927e-72/uncharacterized membrane protein C3orf80 precursor [Homo sapiens]
55808	2730	0	1	0.01	0.04	2	Up	0.707324	0.789463	ST6GALNAC1	1	K03479|1|0.0|835|hsa:55808|alpha-N-acetylgalactosaminide alpha-2,6-sialyltransferase (sialyltransferase 7A) [EC:2.4.99.3]	GO:0031228//intrinsic component of Golgi membrane;GO:0031228//intrinsic component of Golgi membrane;GO:0031228//intrinsic component of Golgi membrane	GO:0008373//sialyltransferase activity;GO:0008373//sialyltransferase activity;GO:0008373//sialyltransferase activity	GO:0006464//cellular protein modification process;GO:0006464//cellular protein modification process;GO:0006464//cellular protein modification process	gi|21264332|ref|NP_060884.1|/0/alpha-N-acetylgalactosaminide alpha-2,6-sialyltransferase 1 isoform 1 [Homo sapiens]
79974	2844	0	1	0.01	0.04	2	Up	0.707324	0.789026	CPED1	4	-	GO:0043231//intracellular membrane-bounded organelle;GO:0043231//intracellular membrane-bounded organelle	-	-	gi|157671945|ref|NP_079189.4|/0/cadherin-like and PC-esterase domain-containing protein 1 isoform 1 precursor [Homo sapiens]
389602	2536	0	1	0.01	0.04	2	Up	0.707324	0.788734	LOC389602	1	-	-	-	-	gi|51094664|gb|EAL23914.1|/0/hypothetical gene supported by AK124321 [Homo sapiens]
1144	2652	0	1	0.01	0.04	2	Up	0.707324	0.788491	CHRND	1	K04816|1|0.0|709|rro:104655166|nicotinic acetylcholine receptor delta	GO:0005887//integral component of plasma membrane;GO:0005887//integral component of plasma membrane;GO:0005887//integral component of plasma membrane;GO:0005887//integral component of plasma membrane	GO:0004871//signal transducer activity;GO:0005231//excitatory extracellular ligand-gated ion channel activity;GO:0004871//signal transducer activity;GO:0005231//excitatory extracellular ligand-gated ion channel activity;GO:0004871//signal transducer activity;GO:0005231//excitatory extracellular ligand-gated ion channel activity;GO:0004871//signal transducer activity;GO:0005231//excitatory extrace…	GO:0006810//transport;GO:0007267//cell-cell signaling;GO:0003012//muscle system process;GO:0050879//multicellular organismal movement;GO:0048589//developmental growth;GO:0050877//neurological system process;GO:0006810//transport;GO:0007267//cell-cell signaling;GO:0003012//muscle system process;GO:0050879//multicellular organismal movement;GO:0048589//developmental growth;GO:0050877//neurological …	gi|795136935|ref|XP_011835614.1|/0/PREDICTED: acetylcholine receptor subunit delta isoform X1 [Mandrillus leucophaeus]
27329	2951	0	1	0.01	0.04	2	Up	0.707324	0.788151	ANGPTL3	3	K08767|1|5e-78|295|lcm:102364081|angiopoietin-like 4	GO:0044421	GO:0005102//receptor binding;GO:0055102//lipase inhibitor activity	GO:0016477//cell migration;GO:0006644//phospholipid metabolic process;GO:0055092//sterol homeostasis;GO:0009896;GO:0009719;GO:0051004;GO:0032787//monocarboxylic acid metabolic process;GO:0016125//sterol metabolic process;GO:0010517//regulation of phospholipase activity;GO:0010876//lipid localization;GO:0019400;GO:0045765//regulation of angiogenesis;GO:0007166//cell surface receptor signaling path…	gi|7656888|ref|NP_055310.1|/0/angiopoietin-related protein 3 preproprotein [Homo sapiens]
100132813	3075	0	1	0.01	0.04	2	Up	0.707324	0.787957	LOC100132813	1	-	-	-	-	gi|982265664|ref|XP_015310602.1|/4.54378e-68/PREDICTED: uncharacterized protein LOC107130672 [Macaca fascicularis]
27065	2418	0	1	0.01	0.04	2	Up	0.707324	0.787909	NSG1	1	K15493|1|6e-15|85.9|rro:104677643|neuron-specific vesicular protein calcyon	GO:0012505//endomembrane system;GO:0043231//intracellular membrane-bounded organelle;GO:0031224//intrinsic component of membrane;GO:0012505//endomembrane system;GO:0043231//intracellular membrane-bounded organelle;GO:0031224//intrinsic component of membrane;GO:0012505//endomembrane system;GO:0043231//intracellular membrane-bounded organelle;GO:0031224//intrinsic component of membrane;GO:0012505//…	GO:0001664//G-protein coupled receptor binding;GO:0001664//G-protein coupled receptor binding;GO:0001664//G-protein coupled receptor binding;GO:0001664//G-protein coupled receptor binding	GO:0007186//G-protein coupled receptor signaling pathway;GO:0007186//G-protein coupled receptor signaling pathway;GO:0007186//G-protein coupled receptor signaling pathway;GO:0007186//G-protein coupled receptor signaling pathway	gi|119602836|gb|EAW82430.1|/6.53261e-87/DNA segment on chromosome 4 (unique) 234 expressed sequence, isoform CRA_a [Homo sapiens]
171389	2760.01	0	1	0.01	0.04	2	Up	0.707324	0.78786	NLRP6	1	K12800|1|3e-107|392|cmy:102943481|NACHT, LRR and PYD domains-containing protein 3	GO:0044424;GO:0044424	GO:0032559//adenyl ribonucleotide binding;GO:0032559//adenyl ribonucleotide binding	-	gi|452085173|ref|NP_001263629.1|/0/NACHT, LRR and PYD domains-containing protein 6 isoform 2 [Homo sapiens]
146212	2911	0	1	0.01	0.04	2	Up	0.707324	0.787763	KCTD19	1	-	GO:0005887//integral component of plasma membrane	GO:0005267//potassium channel activity	GO:0030001//metal ion transport	gi|155369221|ref|NP_001094385.1|/0/BTB/POZ domain-containing protein KCTD19 [Homo sapiens]
221458	2445	0	1	0.01	0.04	2	Up	0.707324	0.787569	KIF6	1	K10397|1|0.0|1530|hsa:221458|kinesin family member 6/9	GO:0015630//microtubule cytoskeleton;GO:0015630//microtubule cytoskeleton;GO:0015630//microtubule cytoskeleton;GO:0015630//microtubule cytoskeleton	GO:0003774//motor activity;GO:0032559//adenyl ribonucleotide binding;GO:0003774//motor activity;GO:0032559//adenyl ribonucleotide binding;GO:0003774//motor activity;GO:0032559//adenyl ribonucleotide binding;GO:0003774//motor activity;GO:0032559//adenyl ribonucleotide binding	GO:0007017//microtubule-based process;GO:0007017//microtubule-based process;GO:0007017//microtubule-based process;GO:0007017//microtubule-based process	gi|157502184|ref|NP_659464.3|/0/kinesin-like protein KIF6 isoform 1 [Homo sapiens]
57653	5797	0	2.13	0.01	0.04	2	Up	0.420642	0.538158	LOC100499484-C9ORF174	1	K00722|1|1e-51|208|mgp:100540036|globoside alpha-N-acetylgalactosaminyltransferase [EC:2.4.1.88];K11536|2|9e-11|73.2|lcm:102355116|pyrimidine nucleoside transport protein;K12795|3|6e-10|70.5|cjc:100409060|suppressor of G2 allele of SKP1	GO:0031224//intrinsic component of membrane;GO:0031224//intrinsic component of membrane;GO:0031224//intrinsic component of membrane	-	-	gi|219518305|gb|AAI44522.1|/0/KIAA1529 protein [Homo sapiens]
441251	1064	0	0.4	0.01	0.04	2	Up	0.81061	0.860486	SPDYE7P	2	K08694|1|1e-121|438|hsa:100505767|speedy	-	-	-	gi|768043721|ref|XP_011544803.1|/1.12984e-120/PREDICTED: putative speedy protein-like protein 2 isoform X2 [Homo sapiens]
10562	2935	0	1	0.01	0.04	2	Up	0.707324	0.787037	OLFM4	4	K04594|1|1e-29|134|cmk:103186726|latrophilin 3;K04593|2|2e-29|134|mze:101471113|latrophilin 2	GO:0044421	-	GO:0009987//cellular process	gi|32313593|ref|NP_006409.3|/0/olfactomedin-4 precursor [Homo sapiens]
143879	3986	1	6	0.04	0.16	2	Up	0.201882	0.313457	KBTBD3	1	K10471|1|0.0|1074|pps:100988318|kelch repeat and BTB domain-containing protein 3	-	-	-	gi|34921839|sp|Q8NAB2.2|KBTB3_HUMAN/0/RecName: Full=Kelch repeat and BTB domain-containing protein 3; AltName: Full=BTB and kelch domain-containing protein 3
64240	2740	0	1	0.01	0.04	2	Up	0.707324	0.786456	ABCG5	2	K05683|1|0.0|1231|hsa:64240|ATP-binding cassette, subfamily G (WHITE), member 5 (sterolin 1)	GO:0031224//intrinsic component of membrane;GO:0044459	GO:0017111//nucleoside-triphosphatase activity;GO:0015248//sterol transporter activity;GO:0046983//protein dimerization activity;GO:0032559//adenyl ribonucleotide binding	GO:0009314//response to radiation;GO:0055092//sterol homeostasis;GO:0030300//regulation of intestinal cholesterol absorption;GO:0031667//response to nutrient levels;GO:0009207;GO:0042221//response to chemical;GO:0032372	gi|11967969|ref|NP_071881.1|/0/ATP-binding cassette sub-family G member 5 [Homo sapiens]
101928399	2906	0	1	0.01	0.04	2	Up	0.707324	0.785058	TCONS_00029157	1	-	-	-	-	-
92340	2894	0	1	0.01	0.04	2	Up	0.707324	0.784913	PRR29	1	K06523|1|6e-60|174|rro:104675450|intercellular adhesion molecule 2	GO:0031254//cell trailing edge;GO:0016021//integral component of membrane	GO:0005102//receptor binding	GO:0002682//regulation of immune system process;GO:0007155//cell adhesion	gi|300388156|ref|NP_001177958.1|/3.94404e-108/proline-rich protein 29 isoform 1 [Homo sapiens]
150356	2533	0	1	0.01	0.04	2	Up	0.707324	0.784865	CHADL	1	K06248|1|3e-52|209|myd:102768490|chondroadherin	-	-	-	gi|46250034|gb|AAH68590.1|/0/CHADL protein, partial [Homo sapiens]
2066	11893	1	4	0.01	0.04	2	Up	0.450242	0.567048	ERBB4	1	K05085|1|0.0|2678|pps:100996186|receptor tyrosine-protein kinase erbB-4 [EC:2.7.10.1]	GO:0031981//nuclear lumen;GO:0044430;GO:0031224//intrinsic component of membrane;GO:0044459;GO:0031981//nuclear lumen;GO:0044430;GO:0031224//intrinsic component of membrane;GO:0044459	GO:0004871//signal transducer activity;GO:0004713//protein tyrosine kinase activity;GO:0032559//adenyl ribonucleotide binding;GO:0004871//signal transducer activity;GO:0004713//protein tyrosine kinase activity;GO:0032559//adenyl ribonucleotide binding	GO:0032228//regulation of synaptic transmission, GABAergic;GO:0048732//gland development;GO:0030900//forebrain development;GO:0048545//response to steroid hormone;GO:0000302//response to reactive oxygen species;GO:0021700//developmental maturation;GO:0007167//enzyme linked receptor protein signaling pathway;GO:0008284//positive regulation of cell proliferation;GO:0048869//cellular developmental p…	gi|397482688|ref|XP_003812551.1|/0/PREDICTED: receptor tyrosine-protein kinase erbB-4 isoform X3 [Pan paniscus]
201798	2472	0	1	0.01	0.04	2	Up	0.707324	0.78448	TIGD4	3	K11496|1|8e-51|204|oaa:100077513|centromere protein B;K19326|4|2e-45|186|lcm:102349340|nesprin-1	GO:0043231//intracellular membrane-bounded organelle;GO:0044427	GO:0003676//nucleic acid binding	-	gi|22219477|ref|NP_663772.1|/0/tigger transposable element-derived protein 4 [Homo sapiens]
2268	2442	0	1	0.01	0.04	2	Up	0.707324	0.784096	FGR	1	K08891|1|0.0|1093|hsa:2268|tyrosine-protein kinase Fgr [EC:2.7.10.2]	GO:0044444//cytoplasmic part;GO:0044444//cytoplasmic part;GO:0044444//cytoplasmic part	GO:0004713//protein tyrosine kinase activity;GO:0032559//adenyl ribonucleotide binding;GO:0004713//protein tyrosine kinase activity;GO:0032559//adenyl ribonucleotide binding;GO:0004713//protein tyrosine kinase activity;GO:0032559//adenyl ribonucleotide binding	GO:0007599//hemostasis;GO:0042742//defense response to bacterium;GO:0001775//cell activation;GO:0006464//cellular protein modification process;GO:0007599//hemostasis;GO:0042742//defense response to bacterium;GO:0001775//cell activation;GO:0006464//cellular protein modification process;GO:0007599//hemostasis;GO:0042742//defense response to bacterium;GO:0001775//cell activation;GO:0006464//cellular…	gi|4885235|ref|NP_005239.1|/0/tyrosine-protein kinase Fgr [Homo sapiens]
653645	1945	0	0.74	0.01	0.04	2	Up	0.81061	0.85983	TBC1D3P1-DHX40P1	3	K18711|1|2e-116|422|shr:100913682|ATP-dependent RNA helicase DHX40 [EC:3.6.4.13]	-	-	-	gi|767995912|ref|XP_011523555.1|/1.20709e-157/PREDICTED: probable ATP-dependent RNA helicase DHX40 isoform X2 [Homo sapiens]
7852	1691	80	459	7.47	29.61	1.9869	Up	1.93e-38	6.03e-37	CXCR4	2	K04189|1|0.0|679|pps:100968161|C-X-C chemokine receptor type 4	GO:0030427//site of polarized growth;GO:0031224//intrinsic component of membrane;GO:0031410//cytoplasmic vesicle;GO:0030427//site of polarized growth;GO:0031224//intrinsic component of membrane;GO:0031410//cytoplasmic vesicle	GO:0032182//ubiquitin-like protein binding;GO:0017022//myosin binding;GO:0019899//enzyme binding;GO:0004950//chemokine receptor activity;GO:0032182//ubiquitin-like protein binding;GO:0017022//myosin binding;GO:0019899//enzyme binding;GO:0004950//chemokine receptor activity	GO:0007411//axon guidance;GO:0044409//entry into host;GO:0001525//angiogenesis;GO:0007166//cell surface receptor signaling pathway;GO:0032101;GO:0007417//central nervous system development;GO:0012501//programmed cell death;GO:0003006//developmental process involved in reproduction;GO:0051707//response to other organism;GO:0042110//T cell activation;GO:0051480//regulation of cytosolic calcium ion …	gi|56790927|ref|NP_001008540.1|/0/C-X-C chemokine receptor type 4 isoform a [Homo sapiens]
2118	2128.95	20	146	1.88	7.45	1.98651	Up	8.44e-16	8.72e-15	ETV4	1	K15592|1|0.0|981|hsa:2118|ets translocation variant 4	GO:0031981//nuclear lumen;GO:0031981//nuclear lumen;GO:0031981//nuclear lumen;GO:0031981//nuclear lumen;GO:0031981//nuclear lumen	GO:0001071//nucleic acid binding transcription factor activity;GO:0003677//DNA binding;GO:0001071//nucleic acid binding transcription factor activity;GO:0003677//DNA binding;GO:0001071//nucleic acid binding transcription factor activity;GO:0003677//DNA binding;GO:0001071//nucleic acid binding transcription factor activity;GO:0003677//DNA binding;GO:0001071//nucleic acid binding transcription fact…	GO:0007411//axon guidance;GO:0060688//regulation of morphogenesis of a branching structure;GO:0033598//mammary gland epithelial cell proliferation;GO:0006351//transcription, DNA-templated;GO:0007411//axon guidance;GO:0060688//regulation of morphogenesis of a branching structure;GO:0033598//mammary gland epithelial cell proliferation;GO:0006351//transcription, DNA-templated;GO:0007411//axon guidan…	gi|602288|gb|AAA95991.1|/0/adenovirus E1A enhancer binding protein, partial [Homo sapiens]
730394	1842	10.11	57.66	0.87	3.41	1.97068	Up	7.43e-06	2.99e-05	GTF2H2C_2	3	K03142|1|0.0|774|hsa:728340|transcription initiation factor TFIIH subunit 2	GO:0005667//transcription factor complex	GO:0046914//transition metal ion binding;GO:0005515//protein binding;GO:0001071//nucleic acid binding transcription factor activity;GO:0004674//protein serine/threonine kinase activity;GO:0003723//RNA binding;GO:0042623//ATPase activity, coupled	GO:0006397//mRNA processing;GO:0006352//DNA-templated transcription, initiation;GO:0002029//desensitization of G-protein coupled receptor protein signaling pathway;GO:0006353//DNA-templated transcription, termination;GO:0006289//nucleotide-excision repair;GO:0006354//DNA-templated transcription, elongation;GO:0009416//response to light stimulus;GO:0045935	gi|109809737|ref|NP_001035955.1|/0/general transcription factor IIH subunit 2-like protein [Homo sapiens]
4139	2747	2	9	0.09	0.35	1.95936	Up	0.155892	0.252018	MARK1	1	K08798|1|0.0|1521|hsa:4139|MAP/microtubule affinity-regulating kinase [EC:2.7.11.1]	GO:0005856//cytoskeleton;GO:0005856//cytoskeleton;GO:0005856//cytoskeleton;GO:0005856//cytoskeleton;GO:0005856//cytoskeleton	GO:0046872//metal ion binding;GO:0004672//protein kinase activity;GO:0032559//adenyl ribonucleotide binding;GO:0046872//metal ion binding;GO:0004672//protein kinase activity;GO:0032559//adenyl ribonucleotide binding;GO:0046872//metal ion binding;GO:0004672//protein kinase activity;GO:0032559//adenyl ribonucleotide binding;GO:0046872//metal ion binding;GO:0004672//protein kinase activity;GO:003255…	GO:0035556//intracellular signal transduction;GO:0006464//cellular protein modification process;GO:0007010//cytoskeleton organization;GO:0035556//intracellular signal transduction;GO:0006464//cellular protein modification process;GO:0007010//cytoskeleton organization;GO:0035556//intracellular signal transduction;GO:0006464//cellular protein modification process;GO:0007010//cytoskeleton organizati…	gi|554790324|ref|NP_001273055.1|/0/serine/threonine-protein kinase MARK1 isoform 3 [Homo sapiens]
10468	1888.83	7	41	0.61	2.36	1.95191	Up	0.00013253	0.000441882	FST	2	K04661|1|0.0|686|ptr:461879|follistatin	-	GO:0060089;GO:0032403//protein complex binding;GO:0043394//proteoglycan binding;GO:0060089;GO:0032403//protein complex binding;GO:0043394//proteoglycan binding	GO:0030097//hemopoiesis;GO:0032277//negative regulation of gonadotropin secretion;GO:0006357//regulation of transcription from RNA polymerase II promoter;GO:0045684//positive regulation of epidermis development;GO:0008283//cell proliferation;GO:0042476//odontogenesis;GO:0008406//gonad development;GO:0001942//hair follicle development;GO:0019953//sexual reproduction;GO:0045595//regulation of cell …	gi|7242222|ref|NP_037541.1|/0/follistatin isoform FST344 precursor [Homo sapiens]
256472	2546	14	79	0.87	3.36	1.94937	Up	1.31e-07	6.56e-07	TMEM151A	3	K06757|1|0.0|813|chx:102181063|neurofascin	GO:0031224//intrinsic component of membrane	-	-	gi|296218842|ref|XP_002755604.1|/0/PREDICTED: transmembrane protein 151A [Callithrix jacchus]
6536	2979.55	123	697	6.55	25.28	1.94843	Up	6.95e-57	3.45e-55	SLC6A9	1	K05038|1|0.0|845|ocu:100351167|solute carrier family 6 (neurotransmitter transporter, amino acid) member 5/7/9/14	GO:0016021//integral component of membrane;GO:0016021//integral component of membrane;GO:0016021//integral component of membrane;GO:0016021//integral component of membrane;GO:0016021//integral component of membrane;GO:0016021//integral component of membrane;GO:0016021//integral component of membrane;GO:0016021//integral component of membrane	GO:0005283//sodium:amino acid symporter activity;GO:0005326//neurotransmitter transporter activity;GO:0005283//sodium:amino acid symporter activity;GO:0005326//neurotransmitter transporter activity;GO:0015175//neutral amino acid transmembrane transporter activity;GO:0005283//sodium:amino acid symporter activity;GO:0005326//neurotransmitter transporter activity;GO:0005283//sodium:amino acid sympor…	GO:0015837//amine transport;GO:0015837//amine transport;GO:0015804//neutral amino acid transport;GO:0035725//sodium ion transmembrane transport;GO:0015837//amine transport;GO:0015837//amine transport;GO:0015837//amine transport;GO:0015804//neutral amino acid transport;GO:0035725//sodium ion transmembrane transport;GO:0015837//amine transport	gi|67782317|ref|NP_001020016.1|/0/sodium- and chloride-dependent glycine transporter 1 isoform 3 [Homo sapiens]
158801	2434	1.01	6.16	0.07	0.27	1.94753	Up	0.201882	0.313807	NKAPP1	1	-	-	-	-	gi|821036405|ref|XP_003262316.3|/1.39282e-57/PREDICTED: uncharacterized protein LOC100589933 [Nomascus leucogenys]
3625	3219	11	62	0.54	2.08	1.94555	Up	3.23e-06	1.37e-05	INHBB	3	K04667|1|0.0|711|rro:104672615|inhibin, beta	GO:0044444//cytoplasmic part	GO:0005102//receptor binding;GO:0042802//identical protein binding	GO:0032868//response to insulin;GO:0007178//transmembrane receptor protein serine/threonine kinase signaling pathway;GO:0032277//negative regulation of gonadotropin secretion;GO:0022602//ovulation cycle process;GO:0050796//regulation of insulin secretion;GO:0031669//cellular response to nutrient levels;GO:0070723//response to cholesterol;GO:0006915//apoptotic process;GO:0051240;GO:0007281//germ c…	gi|186423|gb|AAA59170.1|/0/inhibin beta-B-subunit precursor, partial [Homo sapiens]
284339	1779	3	17	0.27	1.04	1.94555	Up	0.0194385	0.0419956	TMEM145	2	-	GO:0031224//intrinsic component of membrane	-	-	gi|947204530|ref|XP_014438017.1|/0/PREDICTED: transmembrane protein 145 [Tupaia chinensis]
7846	1930	3.04	12.93	0.19	0.73	1.9419	Up	0.119885	0.204686	TUBA1A	1	K07374|1|0.0|847|pale:102888100|tubulin alpha	GO:0005874//microtubule;GO:0044444//cytoplasmic part;GO:0005874//microtubule;GO:0044444//cytoplasmic part;GO:0005874//microtubule;GO:0044444//cytoplasmic part	GO:0017111//nucleoside-triphosphatase activity;GO:0032561//guanyl ribonucleotide binding;GO:0046983//protein dimerization activity;GO:0017111//nucleoside-triphosphatase activity;GO:0032561//guanyl ribonucleotide binding;GO:0046983//protein dimerization activity;GO:0017111//nucleoside-triphosphatase activity;GO:0032561//guanyl ribonucleotide binding;GO:0046983//protein dimerization activity	GO:0022402//cell cycle process;GO:0043623//cellular protein complex assembly;GO:0009207;GO:0007017//microtubule-based process;GO:0006458//'de novo' protein folding;GO:0022402//cell cycle process;GO:0043623//cellular protein complex assembly;GO:0009207;GO:0007017//microtubule-based process;GO:0006458//'de novo' protein folding;GO:0022402//cell cycle process;GO:0043623//cellular protein complex ass…	gi|989976244|ref|XP_015448635.1|/0/PREDICTED: tubulin alpha-1C chain [Pteropus alecto]
100134444	2196	48.63	270.54	3.51	13.37	1.92946	Up	8.07e-23	1.3e-21	KCNJ18	2	K05005|1|0.0|825|ptr:746628|potassium inwardly-rectifying channel subfamily J member 12;K19468|4|0.0|811|hsa:100134444|potassium inwardly-rectifying channel subfamily J member 18	-	-	-	gi|530430174|ref|XP_005276976.1|/0/PREDICTED: inward rectifier potassium channel 18 isoform X1 [Homo sapiens]
2743	2783	1	5	0.05	0.19	1.926	Up	0.303614	0.43969	GLRB	4	K05196|1|0.0|882|hsa:2743|glycine receptor beta	GO:0044459;GO:0034702//ion channel complex;GO:0044459;GO:0034702//ion channel complex;GO:0044459;GO:0034702//ion channel complex	GO:0004871//signal transducer activity;GO:0005231//excitatory extracellular ligand-gated ion channel activity;GO:0016597//amino acid binding;GO:0005237//inhibitory extracellular ligand-gated ion channel activity;GO:0004871//signal transducer activity;GO:0005231//excitatory extracellular ligand-gated ion channel activity;GO:0016597//amino acid binding;GO:0005237//inhibitory extracellular ligand-ga…	GO:0060004//reflex;GO:0048731//system development;GO:0008344//adult locomotory behavior;GO:0051259//protein oligomerization;GO:0007186//G-protein coupled receptor signaling pathway;GO:0050953//sensory perception of light stimulus;GO:0007270//neuron-neuron synaptic transmission;GO:0015698//inorganic anion transport;GO:0006873//cellular ion homeostasis;GO:0007338//single fertilization;GO:0060004//r…	gi|4504023|ref|NP_000815.1|/0/glycine receptor subunit beta isoform A precursor [Homo sapiens]
9992	809	2	11	0.4	1.52	1.926	Up	0.0730916	0.133847	KCNE2	1	K04896|1|4e-66|244|mcf:102122390|potassium voltage-gated channel Isk-related subfamily E member 2	GO:0000323//lytic vacuole;GO:0005887//integral component of plasma membrane	GO:0016247//channel regulator activity;GO:0005267//potassium channel activity	GO:0003012//muscle system process;GO:0003013//circulatory system process;GO:0030001//metal ion transport;GO:0044057	gi|795587293|ref|XP_011724465.1|/7.02327e-66/PREDICTED: potassium voltage-gated channel subfamily E member 2 isoform X2 [Macaca nemestrina]
101927503	1211	5.93	33.02	0.79	3	1.92504	Up	0.000333016	0.00103449	LOC101927503	1	-	-	-	-	gi|767891707|ref|XP_011547717.1|/6.9445e-80/PREDICTED: collagen alpha-1(III) chain-like [Homo sapiens]
144608	1139	2	11	0.28	1.06	1.92057	Up	0.0730916	0.133874	C12orf60	3	-	-	-	-	gi|821033438|ref|XP_003265586.2|/1.13244e-129/PREDICTED: uncharacterized protein C12orf60 homolog [Nomascus leucogenys]
139886	4112	22	121	0.84	3.17	1.91602	Up	9.22e-11	6.3e-10	SPIN4	2	-	-	-	GO:0019953//sexual reproduction	gi|119625828|gb|EAX05423.1|/7.08766e-172/hCG1639823 [Homo sapiens]
100874363	548	8	44	2.44	9.18	1.91161	Up	0.000119029	0.00039959	HOXC-AS1	1	-	-	-	-	-
10331	2720	28.81	157.78	1.67	6.27	1.90862	Up	8.27e-14	7.35e-13	B3GNT3	3	K07970|1|0.0|746|hsa:10331|beta-1,3-N-acetylglucosaminyltransferase 3 [EC:2.4.1.-]	GO:0012505//endomembrane system;GO:0043231//intracellular membrane-bounded organelle;GO:0016021//integral component of membrane	GO:0016758//transferase activity, transferring hexosyl groups	GO:0006464//cellular protein modification process	gi|92091604|ref|NP_055071.2|/0/N-acetyllactosaminide beta-1,3-N-acetylglucosaminyltransferase 3 [Homo sapiens]
101927583	2459	0.61	3.44	0.04	0.15	1.90689	Up	0.250154	0.373354	LOC101927583	1	K14707|1|6e-37|158|hsa:65012|solute carrier family 26, member 10	GO:0031224//intrinsic component of membrane	GO:0015291//secondary active transmembrane transporter activity	GO:0006810//transport	gi|119617442|gb|EAW97036.1|/7.72845e-46/hCG2015932, isoform CRA_a [Homo sapiens]
728378	4337	1.05	6.05	0.04	0.15	1.90689	Up	0.201882	0.313538	POTEF	2	K17299|1|0.0|2163|hsa:728378|POTE ankyrin domain family protein	GO:0044444//cytoplasmic part	GO:0032559//adenyl ribonucleotide binding	-	gi|153791352|ref|NP_001093241.1|/0/POTE ankyrin domain family member F [Homo sapiens]
54894	4808.54	9	52	0.31	1.16	1.90378	Up	1.71e-05	6.54e-05	RNF43	5	K15694|1|0.0|1358|hsa:54894|RING finger protein 43 [EC:2.3.2.27]	GO:0012505//endomembrane system;GO:0031090//organelle membrane;GO:0043231//intracellular membrane-bounded organelle;GO:0031224//intrinsic component of membrane;GO:0012505//endomembrane system;GO:0031090//organelle membrane;GO:0043231//intracellular membrane-bounded organelle;GO:0031224//intrinsic component of membrane;GO:0012505//endomembrane system;GO:0031090//organelle membrane;GO:0043231//intr…	GO:0046914//transition metal ion binding;GO:0003824//catalytic activity;GO:0046914//transition metal ion binding;GO:0003824//catalytic activity;GO:0046914//transition metal ion binding;GO:0003824//catalytic activity	-	gi|56711322|ref|NP_060233.3|/0/E3 ubiquitin-protein ligase RNF43 isoform 1 precursor [Homo sapiens]
7104	1624	5	27	0.49	1.82	1.89308	Up	0.00325744	0.00841226	TM4SF4	3	-	GO:0031224//intrinsic component of membrane	-	GO:0009888//tissue development	gi|4759240|ref|NP_004608.1|/4.24449e-89/transmembrane 4 L6 family member 4 [Homo sapiens]
59335	2492	2	11	0.13	0.48	1.88452	Up	0.0730916	0.133901	PRDM12	2	K12463|1|2e-31|140|obi:106879018|PR domain zinc finger protein 4	GO:0043231//intracellular membrane-bounded organelle	GO:0046914//transition metal ion binding;GO:0003676//nucleic acid binding	GO:0007399//nervous system development	gi|15042949|ref|NP_067632.2|/0/PR domain zinc finger protein 12 [Homo sapiens]
23415	3923	6	32	0.24	0.88	1.87447	Up	0.00136341	0.00379733	KCNH4	2	K04907|1|0.0|1771|hsa:23415|potassium voltage-gated channel Eag-related subfamily H member 4	GO:0005887//integral component of plasma membrane	GO:0004673//protein histidine kinase activity;GO:0005267//potassium channel activity	GO:0006351//transcription, DNA-templated;GO:0030001//metal ion transport	gi|6912446|ref|NP_036417.1|/0/potassium voltage-gated channel subfamily H member 4 [Homo sapiens]
2115	6114	1	6	0.03	0.11	1.87447	Up	0.201882	0.3137	ETV1	1	K09431|1|0.0|931|nle:100594736|ets translocation variant 1	GO:0043231//intracellular membrane-bounded organelle;GO:0043231//intracellular membrane-bounded organelle;GO:0043231//intracellular membrane-bounded organelle	GO:0003677//DNA binding;GO:0001071//nucleic acid binding transcription factor activity;GO:0003677//DNA binding;GO:0001071//nucleic acid binding transcription factor activity;GO:0003677//DNA binding;GO:0001071//nucleic acid binding transcription factor activity	GO:0006351//transcription, DNA-templated;GO:0006351//transcription, DNA-templated;GO:0006351//transcription, DNA-templated	gi|253683429|ref|NP_001156620.1|/0/ETS translocation variant 1 isoform c [Homo sapiens]
55529	2420	5	27	0.33	1.21	1.87447	Up	0.00325744	0.00841106	TMEM55A	2	K13084|1|2e-149|532|ggo:101129459|phosphatidylinositol-4,5-bisphosphate 4-phosphatase [EC:3.1.3.78]	GO:0005764//lysosome;GO:0031224//intrinsic component of membrane;GO:0005770//late endosome	GO:0003824//catalytic activity	-	gi|24308165|ref|NP_061180.1|/1.33709e-148/type 2 phosphatidylinositol 4,5-bisphosphate 4-phosphatase [Homo sapiens]
5383	1231.95	10.67	58.27	1.43	5.2	1.8625	Up	5.14e-06	2.12e-05	PMS2P5	2	K10858|1|2e-53|212|nle:100604767|DNA mismatch repair protein PMS2	GO:0032300//mismatch repair complex;GO:0032300//mismatch repair complex;GO:0032300//mismatch repair complex	GO:0016772//transferase activity, transferring phosphorus-containing groups;GO:0017111//nucleoside-triphosphatase activity;GO:0003690//double-stranded DNA binding;GO:0032559//adenyl ribonucleotide binding;GO:0016772//transferase activity, transferring phosphorus-containing groups;GO:0017111//nucleoside-triphosphatase activity;GO:0003690//double-stranded DNA binding;GO:0032559//adenyl ribonucleoti…	GO:0006310//DNA recombination;GO:0006281//DNA repair;GO:0002566//somatic diversification of immune receptors via somatic mutation;GO:0009207;GO:0006310//DNA recombination;GO:0006281//DNA repair;GO:0002566//somatic diversification of immune receptors via somatic mutation;GO:0009207;GO:0006310//DNA recombination;GO:0006281//DNA repair;GO:0002566//somatic diversification of immune receptors via soma…	gi|1304125|dbj|BAA07514.1|/2.94098e-113/PMS4 [Homo sapiens]
285819	2925	0.97	5	0.05	0.18	1.848	Up	0.0884702	0.157113	LOC285819	1	K06712|1|4e-55|159|ssc:100153328|butyrophilin	-	-	-	gi|927153706|ref|XP_013844397.1|/3.09312e-54/PREDICTED: butyrophilin subfamily 1 member A1 isoform X1 [Sus scrofa]
5791	3663.5	1	6	0.05	0.18	1.848	Up	0.201882	0.313431	PTPRE	1	K18033|1|0.0|1092|hsa:5791|receptor-type tyrosine-protein phosphatase epsilon [EC:3.1.3.48]	GO:0031224//intrinsic component of membrane;GO:0043231//intracellular membrane-bounded organelle;GO:0005856//cytoskeleton;GO:0031224//intrinsic component of membrane;GO:0043231//intracellular membrane-bounded organelle;GO:0005856//cytoskeleton;GO:0031224//intrinsic component of membrane;GO:0043231//intracellular membrane-bounded organelle;GO:0005856//cytoskeleton;GO:0031224//intrinsic component o…	GO:0042802//identical protein binding;GO:0004725//protein tyrosine phosphatase activity;GO:0042802//identical protein binding;GO:0004725//protein tyrosine phosphatase activity;GO:0042802//identical protein binding;GO:0004725//protein tyrosine phosphatase activity;GO:0042802//identical protein binding;GO:0004725//protein tyrosine phosphatase activity;GO:0042802//identical protein binding;GO:000472…	GO:0009968//negative regulation of signal transduction;GO:0002694;GO:0007167//enzyme linked receptor protein signaling pathway;GO:0006464//cellular protein modification process;GO:0009968//negative regulation of signal transduction;GO:0002694;GO:0007167//enzyme linked receptor protein signaling pathway;GO:0006464//cellular protein modification process;GO:0009968//negative regulation of signal tra…	gi|767963373|ref|XP_011538295.1|/0/PREDICTED: receptor-type tyrosine-protein phosphatase epsilon isoform X2 [Homo sapiens]
6469	2210	1	5	0.07	0.25	1.8365	Up	0.303614	0.43976	SHH	1	K11988|1|4e-47|190|rro:104666156|sonic hedgehog	GO:0044425;GO:0044421;GO:0016023//cytoplasmic, membrane-bounded vesicle	GO:0043236//laminin binding;GO:0046914//transition metal ion binding;GO:0016787//hydrolase activity;GO:0030247//polysaccharide binding;GO:0005102//receptor binding;GO:0060089	GO:0048665//neuron fate specification;GO:0003156//regulation of organ formation;GO:0051146//striated muscle cell differentiation;GO:0045687//positive regulation of glial cell differentiation;GO:0031330;GO:0009611//response to wounding;GO:0048562//embryonic organ morphogenesis;GO:0009855//determination of bilateral symmetry;GO:0002244//hematopoietic progenitor cell differentiation;GO:0010226//resp…	gi|881717124|ref|NP_001297391.1|/6.34385e-96/sonic hedgehog protein isoform 2 [Homo sapiens]
1838	2191	2	10	0.14	0.5	1.8365	Up	0.107267	0.185754	DTNB	3	K10366|1|3e-50|202|lgi:LOTGIDRAFT_169302|dystrophin	GO:0044424;GO:0044424;GO:0044424;GO:0044424;GO:0044424;GO:0044424;GO:0044424;GO:0044424;GO:0044424;GO:0044424;GO:0044424;GO:0044424	GO:0046914//transition metal ion binding;GO:0046914//transition metal ion binding;GO:0046914//transition metal ion binding;GO:0046914//transition metal ion binding;GO:0046914//transition metal ion binding;GO:0046914//transition metal ion binding;GO:0046914//transition metal ion binding;GO:0046914//transition metal ion binding;GO:0046914//transition metal ion binding;GO:0046914//transition metal i…	-	gi|817277222|ref|XP_012308721.1|/0/PREDICTED: dystrobrevin beta isoform X24 [Aotus nancymaae]
644285	5214	2.21	12.36	0.07	0.25	1.8365	Up	0.0493806	0.0954185	LOC644285	1	K08824|1|1e-09|69.3|ggo:101154446|cyclin-dependent kinase-like [EC:2.7.11.22]	-	-	-	gi|441598441|ref|XP_004087455.1|/2.22384e-109/PREDICTED: uncharacterized protein LOC101178825 [Nomascus leucogenys]
83468	2132	5	26	0.37	1.32	1.83494	Up	0.00469518	0.0117075	GLT8D2	1	-	GO:0031224//intrinsic component of membrane;GO:0031224//intrinsic component of membrane	GO:0016740//transferase activity;GO:0016740//transferase activity	-	gi|537254196|gb|ERE88872.1|/0/glycosyltransferase 8 domain-containing protein 2 [Cricetulus griseus]
101805492	1419	2.19	11.58	0.25	0.89	1.83188	Up	0.0730916	0.133888	CASC9	1	-	-	-	-	gi|119607445|gb|EAW87039.1|/4.80735e-62/hCG1645339 [Homo sapiens]
53346	1706	1	5	0.09	0.32	1.83007	Up	0.303614	0.439831	TM6SF1	3	K06853|1|7e-94|347|apla:101804041|hyaluronan and proteoglycan link protein 4	GO:0031224//intrinsic component of membrane;GO:0031224//intrinsic component of membrane;GO:0031224//intrinsic component of membrane	-	-	gi|222136594|ref|NP_001138375.1|/0/transmembrane 6 superfamily member 1 isoform 2 [Homo sapiens]
3868	1720	1.01	5.04	0.09	0.32	1.83007	Up	0.303614	0.439444	KRT16	3	K07604|1|0.0|639|hsa:3868|type I keratin, acidic	GO:0043234//protein complex	GO:0005488//binding;GO:0005198//structural molecule activity	GO:0009888//tissue development;GO:0007010//cytoskeleton organization	gi|795355763|ref|XP_011785156.1|/0/PREDICTED: keratin, type I cytoskeletal 16 [Colobus angolensis palliatus]
53827	914.57	360	1850	63.66	224.85	1.8205	Up	2.99e-134	3.98e-132	FXYD5	5	K13362|1|5e-101|369|ggo:101137230|FXYD domain-containing ion transport regulator 5	GO:0031224//intrinsic component of membrane;GO:0031224//intrinsic component of membrane;GO:0031224//intrinsic component of membrane;GO:0031224//intrinsic component of membrane	GO:0015075//ion transmembrane transporter activity;GO:0008092//cytoskeletal protein binding;GO:0050839//cell adhesion molecule binding;GO:0015075//ion transmembrane transporter activity;GO:0008092//cytoskeletal protein binding;GO:0050839//cell adhesion molecule binding;GO:0015075//ion transmembrane transporter activity;GO:0008092//cytoskeletal protein binding;GO:0050839//cell adhesion molecule bi…	GO:0022408//negative regulation of cell-cell adhesion;GO:0006810//transport;GO:0030031//cell projection assembly;GO:0022408//negative regulation of cell-cell adhesion;GO:0006810//transport;GO:0030031//cell projection assembly;GO:0022408//negative regulation of cell-cell adhesion;GO:0006810//transport;GO:0030031//cell projection assembly;GO:0022408//negative regulation of cell-cell adhesion;GO:000…	gi|675736646|ref|XP_008967456.1|/8.92928e-112/PREDICTED: FXYD domain-containing ion transport regulator 5 isoform X3 [Pan paniscus]
945	1085	1.56	8	0.23	0.81	1.81629	Up	0.0864814	0.154842	CD33	1	K06473|1|1e-111|405|hsa:945|CD33 antigen	GO:0016021//integral component of membrane;GO:0016021//integral component of membrane;GO:0016021//integral component of membrane	GO:0004871//signal transducer activity;GO:0030246//carbohydrate binding;GO:0004871//signal transducer activity;GO:0030246//carbohydrate binding;GO:0004871//signal transducer activity;GO:0030246//carbohydrate binding	GO:0008283//cell proliferation;GO:0023052//signaling;GO:0007154//cell communication;GO:0008283//cell proliferation;GO:0023052//signaling;GO:0007154//cell communication;GO:0008283//cell proliferation;GO:0023052//signaling;GO:0007154//cell communication	gi|768012222|ref|XP_011525833.1|/0/PREDICTED: myeloid cell surface antigen CD33 isoform X2 [Homo sapiens]
8325	3186	10	52	0.5	1.76	1.81558	Up	4.51e-05	0.000162315	FZD8	2	K02375|1|0.0|800|hsa:8325|frizzled 5/8	GO:0043231//intracellular membrane-bounded organelle;GO:0031224//intrinsic component of membrane	GO:0019904//protein domain specific binding;GO:0004888//transmembrane signaling receptor activity	GO:0030217//T cell differentiation;GO:0007417//central nervous system development;GO:0006357//regulation of transcription from RNA polymerase II promoter;GO:0016055//Wnt signaling pathway;GO:0045137//development of primary sexual characteristics;GO:0048667//cell morphogenesis involved in neuron differentiation;GO:0001932//regulation of protein phosphorylation	gi|13994190|ref|NP_114072.1|/0/frizzled-8 precursor [Homo sapiens]
3936	3808	1	5	0.04	0.14	1.80735	Up	0.303614	0.439796	LCP1	4	K17276|1|0.0|1281|ptg:102960827|plastin-2	GO:0001726//ruffle;GO:0044459;GO:0044444//cytoplasmic part;GO:0015629//actin cytoskeleton	GO:0046872//metal ion binding;GO:0003779//actin binding	GO:0007015//actin filament organization;GO:0009887//organ morphogenesis;GO:0002285;GO:0006886//intracellular protein transport	gi|591318376|ref|XP_007085449.1|/0/PREDICTED: plastin-2 isoform X1 [Panthera tigris altaica]
144535	9799	1	6	0.02	0.07	1.80735	Up	0.201882	0.313619	CFAP54	1	K16547|1|0.0|1654|mgp:100548421|protein NEDD1	-	-	-	gi|807045885|ref|NP_001293013.1|/0/cilia- and flagella-associated protein 54 [Homo sapiens]
6556	3865	4.01	20	0.16	0.56	1.80735	Up	0.0164613	0.0362827	SLC11A1	3	K12347|1|0.0|944|hsa:6556|natural resistance-associated macrophage protein	GO:0000323//lytic vacuole;GO:0019867//outer membrane;GO:0016021//integral component of membrane;GO:0030666//endocytic vesicle membrane;GO:0005770//late endosome;GO:0030667//secretory granule membrane	GO:0022890//inorganic cation transmembrane transporter activity;GO:0042802//identical protein binding;GO:0046873//metal ion transmembrane transporter activity	GO:0006828//manganese ion transport;GO:0015691//cadmium ion transport;GO:0006357//regulation of transcription from RNA polymerase II promoter;GO:0048871//multicellular organismal homeostasis;GO:0002286//T cell activation involved in immune response;GO:0045807//positive regulation of endocytosis;GO:0001562//response to protozoan;GO:0070838//divalent metal ion transport;GO:0042742//defense response…	gi|1000997|dbj|BAA08907.1|/0/Nramp [Homo sapiens]
84958	1946	1	5	0.08	0.28	1.80735	Up	0.303614	0.439338	SYTL1	1	K17598|1|0.0|1010|hsa:84958|synaptotagmin-like protein	GO:0019898//extrinsic component of membrane;GO:0048770;GO:0019898//extrinsic component of membrane;GO:0048770	GO:0005515//protein binding;GO:0005515//protein binding	GO:0016192//vesicle-mediated transport;GO:0015031//protein transport;GO:0016192//vesicle-mediated transport;GO:0015031//protein transport	gi|578799979|ref|XP_006711053.1|/0/PREDICTED: synaptotagmin-like protein 1 isoform X2 [Homo sapiens]
100506804	1297	1	5	0.12	0.42	1.80735	Up	0.303614	0.439233	LOC100506804	1	-	-	-	-	-
85414	3398	17	86	0.79	2.73	1.78898	Up	1.88e-07	9.26e-07	SLC45A3	2	K15379|1|0.0|887|hsa:85414|solute carrier family 45, member 3	GO:0031224//intrinsic component of membrane	-	GO:0006810//transport	gi|14916437|ref|NP_149093.1|/0/solute carrier family 45 member 3 [Homo sapiens]
6751	4343	69	347	2.5	8.6	1.78241	Up	6.41e-26	1.22e-24	SSTR1	2	K04217|1|0.0|658|lve:103085366|somatostatin receptor 1	GO:0016021//integral component of membrane	GO:0008188//neuropeptide receptor activity	GO:0031667//response to nutrient levels;GO:0008283//cell proliferation;GO:0032501//multicellular organismal process;GO:0007186//G-protein coupled receptor signaling pathway;GO:0007154//cell communication	gi|821394158|ref|XP_004270033.2|/0/PREDICTED: LOW QUALITY PROTEIN: somatostatin receptor type 1 [Orcinus orca]
401585	375	1	5	0.46	1.58	1.78022	Up	0.303614	0.43962	LOC401585	1	-	-	-	-	-
57479	6972	86	430	1.93	6.62	1.77823	Up	1.45e-31	3.51e-30	PRR12	2	K11661|1|4e-160|569|acs:100567271|helicase SRCAP [EC:3.6.4.-];K13123|5|7e-66|256|mze:101475087|G patch domain-containing protein 1	-	-	-	gi|153792074|ref|NP_065770.1|/0/proline-rich protein 12 [Homo sapiens]
100996425	2229	1	5	0.07	0.24	1.77761	Up	0.303614	0.439866	PRCAT47	1	-	-	-	-	gi|119615968|gb|EAW95562.1|/2.2655e-62/hCG1775576, partial [Homo sapiens]
4121	5044	26	130	0.81	2.77	1.77389	Up	1.65e-10	1.1e-09	MAN1A1	3	K01230|1|0.0|1316|rro:104670284|mannosyl-oligosaccharide alpha-1,2-mannosidase [EC:3.2.1.113]	GO:0012505//endomembrane system;GO:0043231//intracellular membrane-bounded organelle;GO:0031224//intrinsic component of membrane;GO:0044444//cytoplasmic part	GO:0046872//metal ion binding;GO:0015924//mannosyl-oligosaccharide mannosidase activity	GO:0006487//protein N-linked glycosylation	gi|530383710|ref|XP_005267043.1|/0/PREDICTED: mannosyl-oligosaccharide 1,2-alpha-mannosidase IA isoform X1 [Homo sapiens]
116535	2308	7	35	0.48	1.64	1.77259	Up	0.00117635	0.00331305	MRGPRF	1	K08394|1|6e-165|583|hsa:116535|Mas-related G protein-coupled receptor member F	GO:0031224//intrinsic component of membrane;GO:0031224//intrinsic component of membrane	GO:0004888//transmembrane signaling receptor activity;GO:0004888//transmembrane signaling receptor activity	-	gi|148664199|ref|NP_001091985.1|/4.78485e-164/mas-related G-protein coupled receptor member F [Homo sapiens]
7345	1141	6	30	0.85	2.9	1.77052	Up	0.00279904	0.00733522	UCHL1	4	K05611|1|1e-115|419|pon:100440914|ubiquitin carboxyl-terminal hydrolase L1 [EC:3.4.19.12]	GO:0031981//nuclear lumen;GO:0043005//neuron projection;GO:0016020//membrane;GO:0044297//cell body;GO:0044444//cytoplasmic part	GO:0032182//ubiquitin-like protein binding;GO:0004175//endopeptidase activity;GO:0008238//exopeptidase activity;GO:0016790//thiolester hydrolase activity;GO:0031690//adrenergic receptor binding	GO:0007154//cell communication;GO:0043405//regulation of MAP kinase activity;GO:0050877//neurological system process;GO:0008088//axo-dendritic transport;GO:0019941//modification-dependent protein catabolic process;GO:0007631//feeding behavior;GO:0070646//protein modification by small protein removal;GO:0008344//adult locomotory behavior	gi|635137765|ref|XP_008015745.1|/1.25739e-128/PREDICTED: ubiquitin carboxyl-terminal hydrolase isozyme L1 [Chlorocebus sabaeus]
554202	2166	3	15	0.22	0.75	1.76939	Up	0.041193	0.0813166	MIR31HG	1	K05440|1|5e-42|147|mcf:102114910|interferon omega	GO:0044421	GO:0005102//receptor binding	GO:0051707//response to other organism;GO:0022402//cell cycle process;GO:0006950//response to stress	gi|966992566|ref|XP_001108113.2|/4.50239e-41/PREDICTED: interferon omega-1 [Macaca mulatta]
163183	1302.53	4	19	0.47	1.6	1.76734	Up	0.0235768	0.0497311	SYNE4	2	K19346|1|1e-08|63.5|lcm:102366052|nesprin-2	GO:0031965//nuclear membrane;GO:0031301//integral component of organelle membrane;GO:0031965//nuclear membrane;GO:0031301//integral component of organelle membrane	GO:0008092//cytoskeletal protein binding;GO:0008092//cytoskeletal protein binding	GO:0030859//polarized epithelial cell differentiation;GO:0030859//polarized epithelial cell differentiation	gi|663071133|ref|NP_001284664.1|/3.60315e-140/nesprin-4 isoform 2 [Homo sapiens]
158584	2039	18	89	1.4	4.74	1.75946	Up	1.64e-07	8.13e-07	FAAH2	3	K19176|1|0.0|1019|hsa:158584|fatty acid amide hydrolase 2 [EC:3.5.1.99]	GO:0031224//intrinsic component of membrane	GO:0016879//ligase activity, forming carbon-nitrogen bonds	-	gi|195972892|ref|NP_777572.2|/0/fatty-acid amide hydrolase 2 [Homo sapiens]
84078	3185	8	39.96	0.4	1.35	1.75489	Up	0.000707288	0.00207531	KBTBD7	5	K10474|1|0.0|1265|ptr:467268|kelch repeat and BTB domain-containing protein 6/7	-	GO:0005488//binding	-	gi|21359972|ref|NP_115514.2|/0/kelch repeat and BTB domain-containing protein 7 [Homo sapiens]
8693	5408	7.53	37.03	0.22	0.74	1.75002	Up	0.000576078	0.00171874	GALNT4	4	K00710|1|0.0|1153|hsa:8693|polypeptide N-acetylgalactosaminyltransferase [EC:2.4.1.41]	GO:0012505//endomembrane system;GO:0043231//intracellular membrane-bounded organelle;GO:0031224//intrinsic component of membrane;GO:0044444//cytoplasmic part	GO:0030246//carbohydrate binding;GO:0008376//acetylgalactosaminyltransferase activity	GO:0044238//primary metabolic process	gi|34452725|ref|NP_003765.2|/0/polypeptide N-acetylgalactosaminyltransferase 4 [Homo sapiens]
29802	602	1	5	0.28	0.94	1.74723	Up	0.303614	0.439479	VPREB3	2	K06553|1|1e-67|257|hsa:29802|pre-B lymphocyte gene	GO:0043231//intracellular membrane-bounded organelle	-	-	gi|7019567|ref|NP_037510.1|/8.60093e-67/pre-B lymphocyte protein 3 precursor [Homo sapiens]
1958	3136	69	338	3.47	11.64	1.74608	Up	1.34e-24	2.36e-23	EGR1	2	K09203|1|0.0|827|ggo:101153225|early growth response protein 1	GO:0043231//intracellular membrane-bounded organelle	GO:0001071//nucleic acid binding transcription factor activity;GO:0046872//metal ion binding;GO:0003677//DNA binding	GO:0072126//positive regulation of glomerular mesangial cell proliferation;GO:0019221//cytokine-mediated signaling pathway;GO:0071398//cellular response to fatty acid;GO:0016925//protein sumoylation	gi|635123918|ref|XP_008012755.1|/0/PREDICTED: early growth response protein 1 [Chlorocebus sabaeus]
[truncated: 17,125 more rows]
