# Supplementary material for: Proteomic and transcriptomic studies of BGC823 cells stimulated with Helicobacter pylori isolates from gastric MALT lymphoma
Source: PLoS One. 2020 Sep 11;15(9):e0238379. doi: 10.1371/journal.pone.0238379 (PMC7485896; doi:10.1371/journal.pone.0238379)
Supplement: S7 Table — (XLSX) [file pone.0238379.s007.xlsx]

## Sheet: MALT1_823-VS-26695_823.GeneDiff
Supplementary informationTitle: Proteomic and transcriptomic studies of BGC823 cells stimulated with Helicobacter pylori isolates from gastric MALT lymphoma Authors: Qinghua Zou, Huifang Zhang, Fanliang Meng, Lihua He, Jianzhong Zhang, Di Xiao Authors: Qinghua Zou, Huifang Zhang, Fanliang Meng, Lihua He, Jianzhong Zhang, Di Xiao
S7 Table. MALT1_823 vs 26695_823 gene differential expression
geneID	geneLength	MALT1_823-Expression	26695_823-Expression	MALT1_823-FPKM	26695_823-FPKM	log2 Ratio(26695_823/MALT1_823)	Up-Down-Regulation(26695_823/MALT1_823)	P-value	FDR	Symbol	Description	KEGG Orthology	GO Component	GO Function	GO Process	Blast nr
26827	106	0	52.99	0.01	81.36	12.9901	Up	1.27332e-13	1.36244e-12	RNU6-1	1	K05692|1|4e-10|65.1|pps:103784606|actin beta/gamma 1	-	-	-	gi|537152882|gb|ERE72362.1|/5.27797e-12/membralin-like protein [Cricetulus griseus]
102724594	996.42	0	159.8	0.01	17.77	10.7952	Up	2.90918e-40	1.06022e-38	U2AF1L5	1	K12836|1|4e-96|317|myd:102771842|splicing factor U2AF 35 kDa subunit;K03267|4|1e-90|335|acs:100565460|peptide chain release factor subunit 3	GO:0005681//spliceosomal complex;GO:0005681//spliceosomal complex;GO:0016604//nuclear body;GO:0005681//spliceosomal complex;GO:0016604//nuclear body	GO:0046914//transition metal ion binding;GO:0019904//protein domain specific binding;GO:0003676//nucleic acid binding;GO:0003676//nucleic acid binding;GO:0046914//transition metal ion binding;GO:0019904//protein domain specific binding;GO:0003676//nucleic acid binding;GO:0046914//transition metal ion binding;GO:0019904//protein domain specific binding	GO:0006396//RNA processing;GO:0000377;GO:0006405//RNA export from nucleus;GO:0006397//mRNA processing;GO:0006353//DNA-templated transcription, termination;GO:0000377;GO:0006405//RNA export from nucleus;GO:0006397//mRNA processing;GO:0006353//DNA-templated transcription, termination	gi|432095948|gb|ELK26863.1|/1.44975e-80/Splicing factor U2AF 35 kDa subunit [Myotis davidii]
101954268	163	0	13.66	0.01	11.53	10.1712	Up	0.000653536	0.00212656	RNVU1-20	1	K17540|1|3e-10|65.5|ssc:100737915|inactive serine/threonine-protein kinase TEX14;K10393|2|7e-08|57.8|myb:102254543|kinesin family member 2/24;K06628|3|5e-06|51.6|ocu:103350632|cell division control protein 45	-	-	-	gi|927196956|ref|XP_013836555.1|/3.21143e-09/PREDICTED: inactive serine/threonine-protein kinase TEX14 [Sus scrofa]
26817	66	0	3	0.01	10.85	10.0835	Up	0.201882	0.320332	SNORD34	1	-	-	-	-	-
100500820	83	0	3.66	0.01	8.4	9.71425	Up	0.201882	0.321958	MIR3655	1	-	-	-	-	-
9303	67	0	2	0.01	7	9.45121	Up	0.358164	0.507107	SNORD25	1	-	-	-	-	-
100526831	2214	0	137.46	0.01	6.74	9.3966	Up	8.7376e-35	2.68493e-33	SLX1B-SULT1A4	1	K01014|1|1e-162|575|hsa:445329|aryl sulfotransferase [EC:2.8.2.1]	GO:0044444//cytoplasmic part	GO:0008146//sulfotransferase activity	GO:0006790//sulfur compound metabolic process;GO:0006629//lipid metabolic process;GO:0009698//phenylpropanoid metabolic process;GO:0006576//cellular biogenic amine metabolic process	gi|767896942|ref|XP_011506902.1|/3.85399e-163/PREDICTED: sulfotransferase 1A3-like isoform X2 [Homo sapiens]
100616234	55	0	1	0.01	5.77	9.17243	Up	0.635424	0.74061	MIR4454	1	-	-	-	-	-
26811	74	0	2	0.01	5.69	9.15228	Up	0.358164	0.506713	SNORD55	2	-	-	-	-	-
768	1561	1	706	0.09	49.42	9.10095	Up	5.7648e-174	1.18029e-171	CA9	2	K01672|1|0.0|725|hsa:768|carbonic anhydrase [EC:4.2.1.1]	GO:0031224//intrinsic component of membrane;GO:0031981//nuclear lumen;GO:0044459;GO:0005902//microvillus	GO:0046914//transition metal ion binding;GO:0016836//hydro-lyase activity	GO:0006810//transport;GO:0048545//response to steroid hormone;GO:0048729//tissue morphogenesis;GO:0044237//cellular metabolic process;GO:0006950//response to stress	gi|694929883|ref|XP_528593.3|/0/PREDICTED: carbonic anhydrase 9 isoform X4 [Pan troglodytes]
100616314	56	0	1	0.01	5.47	9.0954	Up	0.635424	0.732875	MIR4750	2	-	-	-	-	-
26765	79	0	2	0.01	5.02	8.97154	Up	0.358164	0.508926	SNORD12C	1	-	-	-	-	-
102465438	60	0	1	0.01	4.54	8.82655	Up	0.635424	0.741844	MIR6732	1	-	-	-	-	-
100500850	84	0	2	0.01	4.49	8.81057	Up	0.358164	0.509562	MIR3682	1	-	-	-	-	-
100302221	87	0	2	0.01	4.23	8.72451	Up	0.358164	0.508015	MIR1291	1	-	-	-	-	-
56663	88	0	2	0.01	4.14	8.69349	Up	0.358164	0.504676	VTRNA1-2	1	-	-	-	-	-
102465502	64	0	1	0.01	3.88	8.59991	Up	0.635424	0.751327	MIR6835	1	-	-	-	-	-
26797	64	0	1	0.01	3.88	8.59991	Up	0.635424	0.743034	SNORD52	2	-	-	-	-	-
102465435	65	0	1	0.01	3.74	8.54689	Up	0.635424	0.728266	MIR6727	1	-	-	-	-	-
100616127	86	0	1.7	0.01	3.66	8.5157	Up	0.635424	0.729091	MIR4448	1	-	-	-	-	-
100616233	66	0	1	0.01	3.62	8.49985	Up	0.635424	0.743511	MIR4459	1	-	-	-	-	-
100113378	96	0	2	0.01	3.59	8.48784	Up	0.358164	0.508094	SNORD119	1	-	-	-	-	-
26808	67	0	1	0.01	3.5	8.45121	Up	0.635424	0.739711	SNORD42B	1	-	-	-	-	-
102465517	67	0	1	0.01	3.5	8.45121	Up	0.635424	0.733944	MIR6858	1	-	-	-	-	-
102465880	93	0	1.82	0.01	3.44	8.42626	Up	0.635424	0.743654	MIR8086	1	-	-	-	-	-
442892	99	0	2	0.01	3.42	8.41785	Up	0.358164	0.50849	MIR148B	1	-	-	-	-	-
100529251	715	0	21.44	0.01	3.37	8.3966	Up	6.65896e-06	3.02216e-05	CKLF-CMTM1	1	-	GO:0031224//intrinsic component of membrane;GO:0044421;GO:0031224//intrinsic component of membrane;GO:0044421;GO:0031224//intrinsic component of membrane;GO:0044421	GO:0005102//receptor binding;GO:0005102//receptor binding;GO:0005102//receptor binding	GO:0042221//response to chemical;GO:0042221//response to chemical;GO:0042221//response to chemical	gi|426382437|ref|XP_004057811.1|/1.18935e-56/PREDICTED: CKLF-like MARVEL transmembrane domain-containing protein 1-like isoform 8 [Gorilla gorilla gorilla]
26830	100	0	2	0.01	3.36	8.39232	Up	0.358164	0.506281	RNU5D-1	3	-	-	-	-	-
102466747	71	0	1	0.01	3.09	8.27146	Up	0.635424	0.750986	MIR6840	1	-	-	-	-	gi|10441893|gb|AAG17224.1|AF217981_1/2.38037e-06/unknown [Homo sapiens]
94162	71	0	1	0.01	3.09	8.27146	Up	0.635424	0.743463	SNORD38A	1	-	-	-	-	-
407032	72	0	1	0.01	3.01	8.23362	Up	0.635424	0.741369	MIR30C2	1	-	-	-	-	-
100616141	73	0	1	0.01	2.92	8.18982	Up	0.635424	0.728495	MIR4428	1	-	-	-	-	-
100500919	110	0	2	0.01	2.9	8.17991	Up	0.358164	0.510478	MIR548Y	1	-	-	-	-	-
100996928	2747	0	68.94	0.01	2.71	8.08215	Up	1.32194e-17	1.90271e-16	C7orf55-LUC7L2	2	K13212|1|5e-161|571|hsa:100996928|RNA-binding protein Luc7-like 2	-	-	-	gi|347446676|ref|NP_001231513.1|/3.94083e-160/C7orf55-LUC7L2 protein [Homo sapiens]
692109	77	0	1	0.01	2.64	8.04439	Up	0.635424	0.744515	SNORD69	1	-	-	-	-	-
6082	80	0	1	0.01	2.45	7.93664	Up	0.635424	0.73698	SNORD20	1	-	-	-	-	-
406881	80	0	1	0.01	2.45	7.93664	Up	0.635424	0.72978	MIRLET7A1	1	-	-	-	-	gi|795234086|ref|XP_011900901.1|/2.11248e-08/PREDICTED: uncharacterized protein LOC105579106 [Cercocebus atys]
100616210	81	0	1	0.01	2.4	7.90689	Up	0.635424	0.745666	MIR4737	1	-	-	-	-	-
102466864	81	0	1	0.01	2.4	7.90689	Up	0.635424	0.74332	MIR6516	1	-	-	-	-	-
100302218	84	0	1	0.01	2.25	7.81378	Up	0.635424	0.730287	MIR1285-1	1	-	-	-	-	-
100847007	85	0	1	0.01	2.2	7.78136	Up	0.635424	0.728816	MIR5696	1	-	-	-	-	-
3039	627	0	12	0.01	2.17	7.76155	Up	0.00115945	0.0035919	HBA1	4	K13822|1|1e-86|320|cjc:103787296|hemoglobin subunit alpha	GO:0043234//protein complex;GO:0015935//small ribosomal subunit	GO:0022892//substrate-specific transporter activity;GO:0005515//protein binding;GO:0016209//antioxidant activity;GO:0005506//iron ion binding	GO:0015669;GO:0051259//protein oligomerization;GO:0000302//response to reactive oxygen species;GO:0008219//cell death;GO:0042743//hydrogen peroxide metabolic process	gi|635029536|ref|XP_007978034.1|/2.24173e-87/PREDICTED: hemoglobin subunit alpha [Chlorocebus sabaeus]
677849	86	0	1	0.01	2.16	7.75489	Up	0.635424	0.750499	SNORD1B	1	-	-	-	-	-
100847037	100	0	1.27	0.01	2.14	7.74147	Up	0.635424	0.730748	MIR5001	1	-	-	-	-	-
692086	237	0	4	0.01	2.13	7.73471	Up	0.113793	0.203507	SNORD17	1	-	-	-	-	gi|537147719|gb|ERE70505.1|/4.45351e-06/sorting nexin-5-like protein [Cricetulus griseus]
100302150	92	0	1	0.01	1.92	7.58496	Up	0.635424	0.741416	MIR1296	1	-	-	-	-	-
100616113	66	0	0.52	0.01	1.9	7.56986	Up	0.87268	0.903316	MIR4680	2	-	-	-	-	-
116937	95	0	1	0.01	1.82	7.50779	Up	0.635424	0.735015	SNORD83A	1	K02925|1|8e-07|54.3|cjc:103793206|large subunit ribosomal protein L3e	-	-	-	gi|675637899|ref|XP_008995464.1|/7.44037e-06/PREDICTED: ribosomal protein L3-like [Callithrix jacchus]
693131	97	0	1	0.01	1.76	7.45943	Up	0.635424	0.733897	MIR548D2	1	-	-	-	-	-
100616397	98	0	1	0.01	1.74	7.44294	Up	0.635424	0.735669	MIR4440	1	-	-	-	-	-
63915	2565	0	40.11	0.01	1.69	7.40088	Up	1.23803e-10	1.02218e-09	BLOC1S5	1	K20187|1|4e-98|248|pps:100977762|biogenesis of lysosome-related organelles complex 1 subunit 5	GO:0031082;GO:0031082;GO:0031082	GO:0005488//binding;GO:0005488//binding;GO:0005488//binding	GO:0042472//inner ear morphogenesis;GO:0006810//transport;GO:0042472//inner ear morphogenesis;GO:0006810//transport;GO:0042472//inner ear morphogenesis;GO:0006810//transport	gi|41152237|ref|NP_958437.1|/1.6431e-102/biogenesis of lysosome-related organelles complex 1 subunit 5 isoform 1 [Homo sapiens]
56901	1275	0	19	0.01	1.64	7.35755	Up	2.0959e-05	8.8304e-05	NDUFA4L2	3	K03948|1|4e-62|241|pps:100987609|NADH dehydrogenase (ubiquinone) 1 alpha subcomplex subunit 4	-	-	-	gi|530400588|ref|XP_005269090.1|/4.4099e-64/PREDICTED: NADH dehydrogenase [ubiquinone] 1 alpha subcomplex subunit 4-like 2 isoform X2 [Homo sapiens]
100500888	102	0	1	0.01	1.63	7.34873	Up	0.635424	0.743559	MIR3940	1	-	-	-	-	-
143678	369	0	5	0.01	1.6	7.32193	Up	0.0641406	0.126108	C11orf94	2	-	-	-	-	gi|55635795|ref|XP_508391.1|/3.65698e-29/PREDICTED: uncharacterized protein C11orf94 homolog [Pan troglodytes]
692084	104	0	1	0.01	1.58	7.30378	Up	0.635424	0.750596	SNORD13	1	-	-	-	-	-
100874253	669	0	9	0.01	1.52	7.24793	Up	0.00647442	0.0169046	LINC00853	1	-	-	-	-	gi|119627284|gb|EAX06879.1|/6.28586e-33/hCG2042017, partial [Homo sapiens]
406992	110	0	1	0.01	1.45	7.17991	Up	0.635424	0.731579	MIR210	1	-	-	-	-	gi|586493244|ref|XP_006877069.1|/7.11926e-09/PREDICTED: atrophin-1-like [Chrysochloris asiatica]
105369632	404	0	5	0.01	1.45	7.17991	Up	0.0641406	0.125972	LOC105369632	1	-	-	-	-	-
100126356	111	0	1	0.01	1.43	7.15987	Up	0.635424	0.743702	MIR365B	1	-	-	-	-	-
8329	469	0	5.7	0.01	1.41	7.13955	Up	0.0641406	0.126122	HIST1H2AI	2	K11251|1|5e-54|211|oaa:100089262|histone H2A	-	-	-	gi|830229162|ref|XP_012589618.1|/7.47841e-54/PREDICTED: LOW QUALITY PROTEIN: uncharacterized protein LOC101637187 [Condylura cristata]
54441	2138	0	26.59	0.01	1.35	7.07682	Up	3.78872e-07	2.07073e-06	STAG3L1	2	K13055|1|4e-110|401|ggo:101129443|cohesin complex subunit SA-3	-	-	-	gi|332321725|sp|P0CL83.1|ST3L1_HUMAN/2.12097e-110/RecName: Full=Putative STAG3-like protein 1; AltName: Full=Stromal antigen 3-like protein 1
100124539	127	0	1	0.01	1.18	6.88264	Up	0.635424	0.737074	SNORA11B	1	-	-	-	-	-
693185	98	0	0.66	0.01	1.14	6.83289	Up	0.87268	0.903111	MIR600	1	-	-	-	-	-
677831	132	0	1	0.01	1.12	6.80735	Up	0.635424	0.74605	SNORA51	1	-	-	-	-	-
105374546	512.12	0	5	0.01	1.12	6.80735	Up	0.0641406	0.126067	LOC105374546	1	-	-	-	-	gi|426344003|ref|XP_004038567.1|/1.11691e-37/PREDICTED: uncharacterized protein LOC101145048 [Gorilla gorilla gorilla]
728833	2393	0	24.55	0.01	1.11	6.79442	Up	1.1925e-06	6.06805e-06	FAM72D	1	-	-	-	-	gi|767910380|ref|XP_011508264.1|/3.49023e-70/PREDICTED: protein FAM72D isoform X1 [Homo sapiens]
100528016	6251	0	64.47	0.01	1.11	6.79442	Up	1.30961e-16	1.77426e-15	TMX2-CTNND1	1	K05690|1|0.0|1816|hsa:1500|catenin (cadherin-associated protein), delta 1	GO:0030054//cell junction;GO:0043231//intracellular membrane-bounded organelle;GO:0031252//cell leading edge;GO:0044444//cytoplasmic part	GO:0019902//phosphatase binding;GO:0050839//cell adhesion molecule binding	GO:0009913//epidermal cell differentiation;GO:0045216//cell-cell junction organization;GO:0030178//negative regulation of Wnt signaling pathway;GO:0007155//cell adhesion;GO:0030855//epithelial cell differentiation;GO:0007431//salivary gland development;GO:0002009//morphogenesis of an epithelium	gi|332688210|ref|NP_001193814.1|/0/catenin delta-1 isoform 1AC [Homo sapiens]
100124537	134	0	1	0.01	1.09	6.76818	Up	0.635424	0.734969	SNORA70B	2	K02866|1|4e-06|52.0|mcf:107130573|large subunit ribosomal protein L10e	-	-	-	-
107397392	135	0	1	0.01	1.08	6.75489	Up	0.635424	0.728908	SCARNA18B	1	-	-	-	-	-
677793	135	0	1	0.01	1.08	6.75489	Up	0.635424	0.728037	SNORA2A	1	-	-	-	-	-
677846	136	0	1	0.01	1.07	6.74147	Up	0.635424	0.747495	SNORA80A	2	-	-	-	-	-
677837	136	0	1	0.01	1.07	6.74147	Up	0.635424	0.730655	SNORA60	1	-	-	-	-	-
677834	137	0	1	0.01	1.06	6.72792	Up	0.635424	0.739616	SNORA55	1	-	-	-	-	-
26777	138	0	1	0.01	1.05	6.71425	Up	0.635424	0.751717	SNORA71A	1	-	-	-	-	-
101927100	769	0	7	0.01	1.02	6.67243	Up	0.0203782	0.0468026	LOC101927100	1	-	-	-	-	gi|686719156|ref|XP_009239244.1|/4.35726e-29/PREDICTED: uncharacterized protein LOC103890698 [Pongo abelii]
677679	144	0	1	0.01	0.99	6.62936	Up	0.635424	0.744994	SCARNA3	1	-	-	-	-	-
102800310	699	0	6	0.01	0.97	6.59991	Up	0.0361534	0.076621	HAGLROS	1	-	-	-	-	gi|119631489|gb|EAX11084.1|/1.10822e-22/hCG17447 [Homo sapiens]
106633805	147	0	1	0.01	0.97	6.59991	Up	0.635424	0.739239	SNORD136	1	-	-	-	-	-
NM_001282531	6242	0	51.66	0.01	0.89	6.47573	Up	2.25902e-13	2.36574e-12	-	1	-	GO:0031981//nuclear lumen;GO:0043005//neuron projection;GO:0044297//cell body;GO:0044421	GO:0001071//nucleic acid binding transcription factor activity;GO:0003677//DNA binding;GO:0015631//tubulin binding;GO:0046914//transition metal ion binding	GO:0033483;GO:0050804//modulation of synaptic transmission;GO:0006471//protein ADP-ribosylation;GO:0043523//regulation of neuron apoptotic process;GO:0007613//memory;GO:0006351//transcription, DNA-templated;GO:0001934//positive regulation of protein phosphorylation;GO:0044089//positive regulation of cellular component biogenesis;GO:0010033//response to organic substance;GO:0010975//regulation of …	gi|768016784|ref|XP_011527050.1|/0/PREDICTED: activity-dependent neuroprotector homeobox protein isoform X2 [Homo sapiens]
101954267	165	0	1.08	0.01	0.89	6.47573	Up	0.635424	0.731856	RNVU1-15	1	K17540|1|1e-12|50.1|ssc:100737915|inactive serine/threonine-protein kinase TEX14;K06628|3|2e-07|42.4|ocu:103350632|cell division control protein 45;K10393|5|8e-07|40.0|myb:102254543|kinesin family member 2/24	-	-	-	gi|927196956|ref|XP_013836555.1|/1.26411e-11/PREDICTED: inactive serine/threonine-protein kinase TEX14 [Sus scrofa]
554249	1424	0	11.47	0.01	0.88	6.45943	Up	0.002057	0.00604656	LOC554249	1	-	-	-	-	gi|982299934|ref|XP_015292144.1|/1.7748e-56/PREDICTED: putative UPF0633 protein [Macaca fascicularis]
5343	3011	0	24.42	0.01	0.88	6.45943	Up	1.1925e-06	6.06636e-06	PLGLB1	2	K01315|1|3e-55|219|pps:100982214|plasminogen [EC:3.4.21.7]	GO:0031091//platelet alpha granule;GO:0009897//external side of plasma membrane;GO:0044421	GO:0004175//endopeptidase activity;GO:0005515//protein binding	GO:0009888//tissue development;GO:0030198//extracellular matrix organization;GO:0008283//cell proliferation;GO:0030195//negative regulation of blood coagulation;GO:0007162//negative regulation of cell adhesion;GO:0006887//exocytosis;GO:0019725//cellular homeostasis;GO:0012502//induction of programmed cell death;GO:0060706//cell differentiation involved in embryonic placenta development;GO:0042692…	gi|387026|gb|AAA60113.1|/2.48563e-54/plasminogen [Homo sapiens]
594840	939	0	7	0.01	0.83	6.37504	Up	0.0203782	0.0467967	ZFAT-AS1	1	K09228|1|3e-09|65.1|bfo:BRAFLDRAFT_89066|KRAB domain-containing zinc finger protein	GO:0044444//cytoplasmic part;GO:0043231//intracellular membrane-bounded organelle	GO:0046914//transition metal ion binding;GO:0003676//nucleic acid binding	-	gi|45504128|dbj|BAD12570.1|/3.32779e-62/TR-ZFAT [Homo sapiens]
8345	425	0	3.02	0.01	0.83	6.37504	Up	0.201882	0.320221	HIST1H2BH	2	K11252|1|3e-46|185|cge:100761268|histone H2B	GO:0043231//intracellular membrane-bounded organelle	GO:0003676//nucleic acid binding	GO:0034728//nucleosome organization	gi|344238174|gb|EGV94277.1|/2.85343e-45/Histone H2B type 1 [Cricetulus griseus]
101954277	167	0	1	0.01	0.82	6.35755	Up	0.635424	0.742748	RNVU1-19	2	K17540|1|5e-19|94.7|ssc:100737915|inactive serine/threonine-protein kinase TEX14;K06628|2|2e-12|73.2|ocu:103350632|cell division control protein 45;K10393|3|1e-09|63.9|myb:102254543|kinesin family member 2/24	-	-	-	gi|927196956|ref|XP_013836555.1|/4.9329e-18/PREDICTED: inactive serine/threonine-protein kinase TEX14 [Sus scrofa]
101928492	946	0	6.79	0.01	0.8	6.32193	Up	0.0361534	0.0765676	OR2A1-AS1	1	-	-	-	-	gi|694924833|ref|XP_009452788.1|/1.53415e-30/PREDICTED: vegetative cell wall protein gp1-like [Pan troglodytes]
386593	4293	0	31.33	0.01	0.79	6.30378	Up	2.15564e-08	1.38701e-07	CHKB-CPT1B	2	K19523|1|0.0|1162|hsa:1375|carnitine O-palmitoyltransferase 1, muscle isoform [EC:2.3.1.21]	GO:0031224//intrinsic component of membrane;GO:0031966//mitochondrial membrane	GO:0016406//carnitine O-acyltransferase activity	GO:0009062//fatty acid catabolic process;GO:0003333//amino acid transmembrane transport;GO:0019217//regulation of fatty acid metabolic process	gi|13359213|dbj|BAB33340.1|/0/KIAA1670 protein [Homo sapiens]
5413	2090	0	15	0.01	0.78	6.2854	Up	0.000207636	0.000740275	2020-09-05	5	K04557|1|0.0|698|ptr:458652|septin 5	GO:0032155;GO:0030136//clathrin-coated vesicle;GO:0033267;GO:0032156//septin cytoskeleton;GO:0032432//actin filament bundle;GO:0016020//membrane;GO:0032156//septin cytoskeleton;GO:0016020//membrane;GO:0032432//actin filament bundle;GO:0032155;GO:0033267;GO:0030136//clathrin-coated vesicle	GO:0000149//SNARE binding;GO:0005543//phospholipid binding;GO:0042802//identical protein binding;GO:0032561//guanyl ribonucleotide binding;GO:0032561//guanyl ribonucleotide binding;GO:0017111//nucleoside-triphosphatase activity;GO:0000149//SNARE binding;GO:0005543//phospholipid binding;GO:0042802//identical protein binding	GO:0017157//regulation of exocytosis;GO:0017157//regulation of exocytosis;GO:0009207;GO:0006903//vesicle targeting	gi|724961000|ref|XP_010354673.1|/0/PREDICTED: septin-5 isoform X2 [Rhinopithecus roxellana]
106635524	178	0	1	0.01	0.75	6.22882	Up	0.635424	0.746531	SNORA91	1	-	-	-	-	-
8693	5408	0	37.03	0.01	0.74	6.20945	Up	6.91322e-10	5.24668e-09	GALNT4	4	K00710|1|0.0|1153|hsa:8693|polypeptide N-acetylgalactosaminyltransferase [EC:2.4.1.41]	GO:0012505//endomembrane system;GO:0043231//intracellular membrane-bounded organelle;GO:0031224//intrinsic component of membrane;GO:0044444//cytoplasmic part	GO:0030246//carbohydrate binding;GO:0008376//acetylgalactosaminyltransferase activity	GO:0044238//primary metabolic process	gi|34452725|ref|NP_003765.2|/0/polypeptide N-acetylgalactosaminyltransferase 4 [Homo sapiens]
692148	330	0	2	0.01	0.73	6.18982	Up	0.358164	0.509323	SCARNA10	1	-	-	-	-	-
101927178	912	0	6.01	0.01	0.73	6.18982	Up	0.0361534	0.0765587	LOC101927178	1	-	-	-	-	gi|119602720|gb|EAW82314.1|/9.27977e-22/hCG1990782, partial [Homo sapiens]
100506797	631	0	4	0.01	0.72	6.16993	Up	0.113793	0.203487	LOC100506797	1	-	-	-	-	gi|332252184|ref|XP_003275236.1|/1.59178e-48/PREDICTED: uncharacterized protein LOC100606719 [Nomascus leucogenys]
440567	538	0	3.37	0.01	0.72	6.16993	Up	0.201882	0.320276	UQCRHL	1	K00416|1|2e-41|169|hsa:440567|ubiquinol-cytochrome c reductase subunit 6	GO:0005746//mitochondrial respiratory chain	GO:0015078//hydrogen ion transmembrane transporter activity;GO:0005515//protein binding	GO:0051259//protein oligomerization;GO:0022904//respiratory electron transport chain;GO:0051234//establishment of localization	gi|148229491|ref|NP_001083060.1|/1.68235e-40/cytochrome b-c1 complex subunit 6-like, mitochondrial [Homo sapiens]
9502	651	0	4	0.01	0.69	6.10852	Up	0.113793	0.203827	XAGE2	2	-	-	-	-	gi|19747283|ref|NP_570133.1|/1.60854e-38/X antigen family member 2 [Homo sapiens]
101928323	502	0	3	0.01	0.69	6.10852	Up	0.201882	0.320639	LOC101928323	1	-	-	-	-	gi|966927901|ref|XP_014986731.1|/2.87728e-14/PREDICTED: translation initiation factor IF-2-like [Macaca mulatta]
100874195	352	0	2	0.01	0.68	6.08746	Up	0.358164	0.507343	DIAPH3-AS1	2	K05745|1|3e-10|65.9|cfa:485474|diaphanous 3	-	-	-	gi|119572460|gb|EAW52075.1|/1.52828e-27/hCG1981701, partial [Homo sapiens]
100507420	528	0	3	0.01	0.65	6.02237	Up	0.201882	0.321199	LINC01605	1	-	-	-	-	gi|426359362|ref|XP_004046945.1|/6.89007e-18/PREDICTED: uncharacterized protein LOC101147250 [Gorilla gorilla gorilla]
101929613	200	0	1	0.01	0.65	6.02237	Up	0.635424	0.729734	LOC101929613	1	-	-	-	-	gi|675676843|ref|XP_008960971.1|/4.49085e-65/PREDICTED: uncharacterized protein LOC100967580 [Pan paniscus]
101928737	545	0	3	0.01	0.63	5.97728	Up	0.201882	0.320527	LOC101928737	1	-	-	-	-	gi|767983026|ref|XP_011542103.1|/4.75992e-09/PREDICTED: uncharacterized protein LOC101928039 isoform X3 [Homo sapiens]
401331	1545	0	8.28	0.01	0.59	5.88264	Up	0.0114864	0.0282501	RASA4CP	2	K17630|1|0.0|686|hsa:10156|Ras GTPase-activating protein 4	GO:0044444//cytoplasmic part;GO:0016020//membrane	GO:0008047//enzyme activator activity;GO:0043169//cation binding	GO:0009966//regulation of signal transduction	gi|725582935|ref|XP_010342971.1|/0/PREDICTED: ras GTPase-activating protein 4 isoform X1 [Saimiri boliviensis boliviensis]
2207	591	0	3	0.01	0.58	5.85798	Up	0.201882	0.321789	FCER1G	1	K07983|1|8e-32|138|pps:100978230|Fc receptor, IgE, high affinity I, gamma polypeptide	GO:0016021//integral component of membrane;GO:0009986//cell surface;GO:0032997	GO:0019763//immunoglobulin receptor activity	GO:0001802;GO:0006909//phagocytosis;GO:0007599//hemostasis;GO:0002474//antigen processing and presentation of peptide antigen via MHC class I;GO:0001819//positive regulation of cytokine production;GO:0032762//mast cell cytokine production;GO:0001794;GO:0045807//positive regulation of endocytosis;GO:0002478;GO:0033024;GO:0001810;GO:0030595//leukocyte chemotaxis;GO:0002429//immune response-activati…	gi|119573008|gb|EAW52623.1|/5.16412e-61/Fc fragment of IgE, high affinity I, receptor for; gamma polypeptide, isoform CRA_a [Homo sapiens]
648	3435	0	18.2	0.01	0.57	5.83289	Up	3.7184e-05	0.000150704	BMI1	8	K11459|1|0.0|643|phi:102104382|polycomb group RING finger protein 4	-	-	-	gi|929428759|ref|XP_005480372.2|/0/PREDICTED: polycomb complex protein BMI-1 [Zonotrichia albicollis]
729396	571	0	2.81	0.01	0.56	5.80735	Up	0.358164	0.508252	GAGE12J	2	-	-	GO:0005488//binding	GO:0006952//defense response	gi|614458201|ref|NP_001091876.2|/7.11306e-57/G antigen 12J [Homo sapiens]
283767	3822	0	19.51	0.01	0.55	5.78136	Up	2.0959e-05	8.82836e-05	GOLGA6L1	3	K20358|1|4e-107|392|rro:104658317|golgin subfamily A member 2	-	-	-	gi|222446603|ref|NP_001001413.3|/5.17522e-125/golgin subfamily A member 6-like protein 1 [Homo sapiens]
729338	629	0	3	0.01	0.54	5.75489	Up	0.201882	0.320807	CETN4P	1	K16465|1|5e-08|59.7|oaa:100085756|centrin-1;K10840|4|7e-08|59.3|ocu:100350600|centrin-2	-	-	-	gi|471410723|ref|XP_004386922.1|/7.11563e-17/PREDICTED: centrin-4 [Trichechus manatus latirostris]
100529209	1909	0	8.9	0.01	0.51	5.67243	Up	0.0114864	0.0282425	RNASEK-C17orf49	1	K19770|1|3e-72|275|nle:100605829|ribonuclease kappa [EC:3.1.-.-]	-	-	-	gi|218563737|ref|NP_001136270.1|/1.65341e-76/chromatin complexes subunit BAP18 isoform 1 [Homo sapiens]
7012	451	0	2	0.01	0.51	5.67243	Up	0.358164	0.508569	TERC	1	-	-	-	-	gi|119598954|gb|EAW78548.1|/6.25928e-21/hCG2044896 [Homo sapiens]
128312	452	0	2	0.01	0.51	5.67243	Up	0.358164	0.505927	HIST3H2BB	2	K11252|1|6e-46|184|pps:100984497|histone H2B	GO:0005694//chromosome	-	-	gi|829834650|ref|XP_012634026.1|/1.63576e-45/PREDICTED: histone H2B type 3-B-like [Microcebus murinus]
728229	1334	0	6.12	0.01	0.5	5.64386	Up	0.0361534	0.0766745	TMEM191B	1	-	GO:0016020//membrane	-	-	gi|334085264|ref|NP_001229242.1|/2.36858e-132/transmembrane protein 191B [Homo sapiens]
838	913	0	4.04	0.01	0.49	5.61471	Up	0.113793	0.203567	CASP5	1	K04395|1|0.0|793|hsa:838|caspase 5 [EC:3.4.22.58]	GO:0044464;GO:0044464;GO:0044464;GO:0044464;GO:0044464;GO:0044464	GO:0004175//endopeptidase activity;GO:0005488//binding;GO:0004175//endopeptidase activity;GO:0005488//binding;GO:0004175//endopeptidase activity;GO:0005488//binding;GO:0004175//endopeptidase activity;GO:0005488//binding;GO:0004175//endopeptidase activity;GO:0005488//binding;GO:0004175//endopeptidase activity;GO:0005488//binding	GO:0006915//apoptotic process;GO:0019538//protein metabolic process;GO:0009612//response to mechanical stimulus;GO:0006915//apoptotic process;GO:0019538//protein metabolic process;GO:0009612//response to mechanical stimulus;GO:0006915//apoptotic process;GO:0019538//protein metabolic process;GO:0009612//response to mechanical stimulus;GO:0006915//apoptotic process;GO:0019538//protein metabolic pro…	gi|209870071|ref|NP_001129581.1|/0/caspase-5 isoform b precursor [Homo sapiens]
9182	1796	0	8	0.01	0.49	5.61471	Up	0.0114864	0.0282235	RASSF9	3	K09856|1|0.0|830|pps:100993308|Ras association domain-containing protein 9/10	GO:0030658//transport vesicle membrane	GO:0005488//binding	GO:0016192//vesicle-mediated transport;GO:0006886//intracellular protein transport;GO:0023052//signaling	gi|114155158|ref|NP_005438.2|/0/ras association domain-containing protein 9 [Homo sapiens]
171022	473	0	2	0.01	0.49	5.61471	Up	0.358164	0.505027	ABHD11-AS1	1	-	-	-	-	gi|966932245|ref|XP_014988766.1|/1.04063e-47/PREDICTED: bicaudal D-related protein 2-like [Macaca mulatta]
117157	2553	0	11	0.01	0.47	5.55459	Up	0.002057	0.00604461	SH2D1B	4	K07989|1|2e-71|273|pps:100984836|EWS/FLI1 activated transcript 2	-	-	-	gi|54792745|ref|NP_444512.2|/2.03781e-70/SH2 domain-containing protein 1B [Homo sapiens]
4992	939	0	4	0.01	0.47	5.55459	Up	0.113793	0.203467	OR1F1	1	K04257|1|2e-178|627|hsa:4992|olfactory receptor	GO:0031224//intrinsic component of membrane	GO:0004930//G-protein coupled receptor activity	GO:0023052//signaling;GO:0007606//sensory perception of chemical stimulus	gi|767987256|ref|XP_011520808.1|/1.40554e-177/PREDICTED: olfactory receptor 1F1 isoform X2 [Homo sapiens]
101929736	515	0	2	0.01	0.45	5.49185	Up	0.358164	0.507936	LINC01372	1	K14404|1|1e-09|64.7|cjc:103793372|cleavage and polyadenylation specificity factor subunit 4;K17985|2|5e-08|58.9|hsa:55626|activating molecule in BECN1-regulated autophagy protein 1;K01368|3|1e-07|42.0|cjc:100409214|cathepsin S [EC:3.4.22.27];K06519|5|2e-07|57.4|mcc:722218|solute carrier family 3, member 2	-	-	-	gi|470600074|ref|XP_004312129.1|/6.62982e-17/PREDICTED: uncharacterized protein LOC101324953 [Tursiops truncatus]
79887	1951	0	8	0.01	0.45	5.49185	Up	0.0114864	0.0282387	PLBD1	5	-	-	GO:0003824//catalytic activity	GO:0006629//lipid metabolic process	gi|110227598|ref|NP_079105.4|/0/phospholipase B-like 1 precursor [Homo sapiens]
387628	2115	0	8.53	0.01	0.44	5.45943	Up	0.0114864	0.0282463	FGF7P6	2	K04358|1|2e-48|196|rro:104656917|fibroblast growth factor	GO:0043231//intracellular membrane-bounded organelle;GO:0044421;GO:0043231//intracellular membrane-bounded organelle;GO:0044421	GO:0005539//glycosaminoglycan binding;GO:0005104//fibroblast growth factor receptor binding;GO:0005539//glycosaminoglycan binding;GO:0005104//fibroblast growth factor receptor binding	GO:0001934//positive regulation of protein phosphorylation;GO:0046470//phosphatidylcholine metabolic process;GO:0009611//response to wounding;GO:0034613//cellular protein localization;GO:0022602//ovulation cycle process;GO:0001942//hair follicle development;GO:0061138//morphogenesis of a branching epithelium;GO:0007169//transmembrane receptor protein tyrosine kinase signaling pathway;GO:0030036//…	gi|694930093|ref|XP_009454941.1|/7.76703e-73/PREDICTED: LOW QUALITY PROTEIN: uncharacterized protein FLJ76381-like [Pan troglodytes]
6023	277	0	1	0.01	0.44	5.45943	Up	0.635424	0.73623	RMRP	3	-	-	-	-	gi|431902819|gb|ELK09034.1|/3.70959e-11/hypothetical protein PAL_GLEAN10008241 [Pteropus alecto]
27202	1357	0	5.31	0.01	0.43	5.42626	Up	0.0641406	0.126027	C5AR2	1	K04171|1|4e-173|610|hsa:27202|G protein-coupled receptor 77	GO:0031224//intrinsic component of membrane;GO:0031224//intrinsic component of membrane;GO:0031224//intrinsic component of membrane	GO:0004942//anaphylatoxin receptor activity;GO:0004942//anaphylatoxin receptor activity;GO:0004942//anaphylatoxin receptor activity	GO:0042221//response to chemical;GO:0042221//response to chemical;GO:0042221//response to chemical	gi|8923873|ref|NP_060955.1|/3.25352e-172/C5a anaphylatoxin chemotactic receptor 2 [Homo sapiens]
101927814	1349	0	5.34	0.01	0.43	5.42626	Up	0.0641406	0.125999	LOC101927814	1	K17985|1|2e-18|91.7|hsa:55626|activating molecule in BECN1-regulated autophagy protein 1;K14404|3|2e-13|79.3|cjc:103793372|cleavage and polyadenylation specificity factor subunit 4;K02927|4|3e-11|69.7|nle:100604619|large subunit ribosomal protein L40e	-	-	-	gi|355565655|gb|EHH22084.1|/1.93729e-20/hypothetical protein EGK_05279, partial [Macaca mulatta]
3203	802	0	3	0.01	0.42	5.39232	Up	0.201882	0.321311	HOXA6	3	K09306|1|2e-127|457|rro:104681875|homeobox protein HoxA/B/C6	GO:0043231//intracellular membrane-bounded organelle	GO:0001071//nucleic acid binding transcription factor activity;GO:0003677//DNA binding	GO:0003002//regionalization;GO:0048562//embryonic organ morphogenesis;GO:0006351//transcription, DNA-templated	gi|13489077|ref|NP_076919.1|/1.44117e-126/homeobox protein Hox-A6 [Homo sapiens]
84983	807	0	3	0.01	0.42	5.39232	Up	0.201882	0.321115	FAM222A-AS1	2	-	-	-	-	gi|119618282|gb|EAW97876.1|/4.93705e-50/hCG1818460, isoform CRA_a [Homo sapiens]
100506804	1297	0	5	0.01	0.42	5.39232	Up	0.0641406	0.125959	LOC100506804	1	-	-	-	-	-
102723809	561	0	2	0.01	0.41	5.35755	Up	0.358164	0.509243	LOC102723809	1	-	-	-	-	-
441461	563	0	2	0.01	0.41	5.35755	Up	0.358164	0.506163	STX17-AS1	1	-	-	-	-	gi|694936374|ref|XP_009455278.1|/1.83087e-62/PREDICTED: uncharacterized protein LOC104007963 [Pan troglodytes]
101929697	305	0	1	0.01	0.4	5.32193	Up	0.635424	0.74851	LOC101929697	1	-	-	-	-	-
5348	575	0	2	0.01	0.4	5.32193	Up	0.358164	0.509601	FXYD1	1	K13360|1|2e-27|124|pon:100456679|FXYD domain-containing ion transport regulator 1	GO:0016021//integral component of membrane;GO:0016021//integral component of membrane;GO:0016021//integral component of membrane;GO:0016021//integral component of membrane	GO:0005216//ion channel activity;GO:0005216//ion channel activity;GO:0005216//ion channel activity;GO:0005216//ion channel activity	GO:0015698//inorganic anion transport;GO:0015698//inorganic anion transport;GO:0015698//inorganic anion transport;GO:0015698//inorganic anion transport	gi|931605849|ref|XP_008967460.2|/1.17483e-43/PREDICTED: phospholemman isoform X2 [Pan paniscus]
93655	1024	0	3.66	0.01	0.4	5.32193	Up	0.201882	0.32148	ST7-OT3	2	-	-	-	-	gi|752396447|ref|XP_011220915.1|/1.09098e-48/PREDICTED: suppressor of tumorigenicity 7 protein isoform X9 [Ailuropoda melanoleuca]
100287944	569	0	2	0.01	0.4	5.32193	Up	0.358164	0.505849	LOC100287944	1	-	-	-	-	gi|961727804|ref|XP_014924267.1|/3.51684e-08/PREDICTED: synembryn-B [Acinonyx jubatus]
101929719	583	0	2	0.01	0.39	5.2854	Up	0.358164	0.508609	LOC101929719	1	-	-	-	-	-
728118	3308	0	12.01	0.01	0.39	5.2854	Up	0.00115945	0.00359251	NUTM2A	1	-	-	-	-	gi|150170710|ref|NP_001092808.1|/0/NUT family member 2A [Homo sapiens]
145781	4457	0	16.06	0.01	0.39	5.2854	Up	0.000117036	0.000435232	GCOM1	2	K17751|1|1e-11|75.9|crg:105329786|myosin heavy chain 6/7;K18669|3|1e-10|72.4|cin:100176948|dual specificity tyrosine-phosphorylation-regulated kinase 2/3/4 [EC:2.7.12.1];K16767|4|1e-10|72.4|cjc:100385578|centrosomal protein CEP112;K16464|5|1e-10|72.0|lve:103084084|centrosomal protein CEP250	GO:0012505//endomembrane system;GO:0043231//intracellular membrane-bounded organelle;GO:0044297//cell body;GO:0012505//endomembrane system;GO:0043231//intracellular membrane-bounded organelle;GO:0044297//cell body;GO:0012505//endomembrane system;GO:0043231//intracellular membrane-bounded organelle;GO:0044297//cell body;GO:0012505//endomembrane system;GO:0043231//intracellular membrane-bounded org…	GO:0034062//RNA polymerase activity;GO:0034062//RNA polymerase activity;GO:0034062//RNA polymerase activity;GO:0034062//RNA polymerase activity;GO:0034062//RNA polymerase activity;GO:0034062//RNA polymerase activity;GO:0034062//RNA polymerase activity	GO:0051657;GO:0051657;GO:0051657;GO:0051657;GO:0051657;GO:0051657;GO:0051657	gi|817345978|ref|XP_012298458.1|/0/PREDICTED: myocardial zonula adherens protein isoform X5 [Aotus nancymaae]
597	899	0	3.05	0.01	0.38	5.24793	Up	0.201882	0.321705	BCL2A1	3	K02162|1|7e-93|286|hsa:597|hematopoietic Bcl-2-related protein A1	GO:0044424;GO:0044424	GO:0005488//binding;GO:0005488//binding	GO:0043066//negative regulation of apoptotic process;GO:0043066//negative regulation of apoptotic process	gi|4757840|ref|NP_004040.1|/6.07062e-92/bcl-2-related protein A1 isoform 1 [Homo sapiens]
100505692	870	0	3	0.01	0.38	5.24793	Up	0.201882	0.321339	FTO-IT1	1	-	-	-	-	-
644192	1161	0	4	0.01	0.38	5.24793	Up	0.113793	0.203647	NR2F2-AS1	1	-	-	-	-	gi|119622597|gb|EAX02192.1|/4.2135e-22/hCG2042756, isoform CRA_a [Homo sapiens]
727758	2479	0	8.71	0.01	0.38	5.24793	Up	0.0114864	0.0282349	ROCK1P1	1	K04514|1|2e-103|379|mcf:102140851|Rho-associated protein kinase 1 [EC:2.7.11.1]	GO:0043231//intracellular membrane-bounded organelle;GO:0005813//centrosome;GO:0012505//endomembrane system	GO:0004672//protein kinase activity;GO:0032559//adenyl ribonucleotide binding;GO:0043169//cation binding;GO:0017048//Rho GTPase binding	GO:0007010//cytoskeleton organization;GO:0007265//Ras protein signal transduction;GO:0022406//membrane docking;GO:0030031//cell projection assembly;GO:0006935//chemotaxis;GO:0006464//cellular protein modification process;GO:0007159//leukocyte cell-cell adhesion;GO:0002376//immune system process;GO:0043066//negative regulation of apoptotic process	gi|86577818|gb|AAI13115.1|/1.49281e-102/Rho-associated, coiled-coil containing protein kinase 1 [Homo sapiens]
116969	614	0	2	0.01	0.37	5.20945	Up	0.358164	0.509045	ART5	1	K19977|1|7e-44|178|cjc:100414071|ADP-ribosyltransferase 5 [EC:2.4.2.31]	-	GO:0016799//hydrolase activity, hydrolyzing N-glycosyl compounds;GO:0016763//transferase activity, transferring pentosyl groups;GO:0016799//hydrolase activity, hydrolyzing N-glycosyl compounds;GO:0016763//transferase activity, transferring pentosyl groups;GO:0016799//hydrolase activity, hydrolyzing N-glycosyl compounds;GO:0016763//transferase activity, transferring pentosyl groups;GO:0016799//hyd…	GO:0006464//cellular protein modification process;GO:0006464//cellular protein modification process;GO:0006464//cellular protein modification process;GO:0006464//cellular protein modification process	gi|725557338|ref|XP_010332567.1|/7.52114e-45/PREDICTED: ecto-ADP-ribosyltransferase 5 isoform X3 [Saimiri boliviensis boliviensis]
102723373	584	0	1.89	0.01	0.37	5.20945	Up	0.635424	0.741321	LOC102723373	1	-	-	-	-	-
100302640	615	0	2	0.01	0.37	5.20945	Up	0.358164	0.505653	LINC00882	1	-	-	-	-	gi|795625030|ref|XP_011732381.1|/2.69997e-10/PREDICTED: uncharacterized protein LOC105477528 [Macaca nemestrina]
101929565	333	0	1	0.01	0.36	5.16993	Up	0.635424	0.750158	LOC101929565	1	-	-	-	-	-
105379511	553	0	1.72	0.01	0.36	5.16993	Up	0.635424	0.745282	LOC105379511	1	K04650|1|8e-19|95.1|ecb:100063285|nuclear receptor co-repressor 1	-	-	-	gi|426349063|ref|XP_004042139.1|/2.30185e-43/PREDICTED: putative nuclear receptor corepressor 1-like protein NCOR1P1-like [Gorilla gorilla gorilla]
100133093	335	0	1	0.01	0.36	5.16993	Up	0.635424	0.730241	FAM25G	1	-	-	-	-	gi|55959380|emb|CAI12205.1|/7.59532e-14/family with sequence similarity 25, member B [Homo sapiens]
121643	3356	0	11	0.01	0.35	5.12928	Up	0.002057	0.00604559	FOXN4	2	K09407|1|0.0|966|hsa:121643|forkhead box protein N	GO:0043231//intracellular membrane-bounded organelle;GO:0043234//protein complex	GO:0005515//protein binding;GO:0000981//RNA polymerase II transcription factor activity, sequence-specific DNA binding;GO:0043565//sequence-specific DNA binding;GO:0043566//structure-specific DNA binding	GO:0000122//negative regulation of transcription from RNA polymerase II promoter;GO:0007275//multicellular organism development;GO:0045165//cell fate commitment;GO:0044057;GO:0048588//developmental cell growth	gi|166795280|ref|NP_998761.2|/0/forkhead box protein N4 [Homo sapiens]
388595	1265	0	4	0.01	0.35	5.12928	Up	0.113793	0.203407	TMEM82	2	-	GO:0031224//intrinsic component of membrane	-	-	gi|635111408|ref|XP_007978613.1|/1.15128e-157/PREDICTED: transmembrane protein 82 [Chlorocebus sabaeus]
84708	3199	0	10	0.01	0.34	5.08746	Up	0.00364938	0.0101032	LNX1	2	K10692|1|0.0|1247|pps:100983455|ligand of Numb protein X 1/2 [EC:2.3.2.27]	GO:0044424;GO:0044424	GO:0046914//transition metal ion binding;GO:0019904//protein domain specific binding;GO:0019787//ubiquitin-like protein transferase activity;GO:0046914//transition metal ion binding;GO:0019904//protein domain specific binding;GO:0019787//ubiquitin-like protein transferase activity	GO:0016567//protein ubiquitination;GO:0051259//protein oligomerization;GO:0016567//protein ubiquitination;GO:0051259//protein oligomerization	gi|187607071|ref|NP_116011.2|/0/E3 ubiquitin-protein ligase LNX isoform b precursor [Homo sapiens]
101929523	1022	0	3	0.01	0.32	5	Up	0.201882	0.321817	LOC101929523	1	K04659|1|1e-08|62.8|ptr:463138|thrombospondin 2/3/4/5	-	-	-	gi|119567841|gb|EAW47456.1|/2.76042e-52/hCG2041664, partial [Homo sapiens]
441273	1983	0	5.85	0.01	0.32	5	Up	0.0641406	0.126013	SPDYE2	3	K08694|1|0.0|765|hsa:441273|speedy	-	-	-	gi|261490710|ref|NP_001026789.2|/0/speedy protein E2 [Homo sapiens]
388667	386	0	1	0.01	0.31	4.9542	Up	0.635424	0.752059	C1orf137	1	-	-	-	-	gi|119577064|gb|EAW56660.1|/1.40916e-52/chromosome 1 open reading frame 137 [Homo sapiens]
196872	2518	0.22	7.28	0.01	0.31	4.9542	Up	0.0203782	0.0468085	LINC00638	1	K12581|1|6e-18|90.5|nle:100584332|CCR4-NOT transcription complex subunit 7/8;K01064|3|1e-17|94.4|mcf:102130297|wingless-type MMTV integration site family, member 9;K14404|4|1e-10|60.5|cjc:103793372|cleavage and polyadenylation specificity factor subunit 4	-	-	-	gi|119602290|gb|EAW81884.1|/8.20006e-48/hCG1802417, isoform CRA_a [Homo sapiens]
101930749	386	0	1	0.01	0.31	4.9542	Up	0.635424	0.734223	LINC00397	1	-	-	-	-	gi|119629323|gb|EAX08918.1|/8.92938e-15/hCG2045798 [Homo sapiens]
100526771	382	0	1	0.01	0.31	4.9542	Up	0.635424	0.731117	TMPRSS4-AS1	1	-	-	-	-	gi|7959929|gb|AAF71135.1|AF116721_115/6.86925e-07/PRO2829 [Homo sapiens]
101927323	394	0	1	0.01	0.3	4.90689	Up	0.635424	0.751034	PPP4R1-AS1	1	-	-	-	-	gi|119622002|gb|EAX01597.1|/5.38187e-20/hCG1816628, partial [Homo sapiens]
8338	437	0	1.13	0.01	0.3	4.90689	Up	0.635424	0.74682	HIST2H2AC	2	K11251|1|9e-54|210|cmy:102938113|histone H2A	GO:0000785//chromatin;GO:0043231//intracellular membrane-bounded organelle	GO:0003676//nucleic acid binding	GO:0034728//nucleosome organization	gi|989991111|ref|XP_015450994.1|/8.20139e-53/PREDICTED: histone H2A type 2-C-like isoform X3 [Pteropus alecto]
101929099	1814	0	5	0.01	0.3	4.90689	Up	0.0641406	0.126149	LOC101929099	1	K06522|1|1e-73|280|hsa:9398|immunoglobulin superfamily, member 2/3	GO:0031224//intrinsic component of membrane	GO:0016810//hydrolase activity, acting on carbon-nitrogen (but not peptide) bonds	GO:0007165//signal transduction	gi|157694489|ref|NP_004249.2|/1.09647e-72/immunoglobulin superfamily member 2 isoform 1 precursor [Homo sapiens]
152641	2179	0	6	0.01	0.3	4.90689	Up	0.0361534	0.0765854	WWC2-AS2	1	-	-	-	-	gi|686717617|ref|XP_009238758.1|/1.79903e-72/PREDICTED: uncharacterized protein LOC103890555 [Pongo abelii]
100529144	3673	0	10.17	0.01	0.3	4.90689	Up	0.00364938	0.0101047	CORO7-PAM16	1	K18619|1|0.0|1793|hsa:100529144|coronin-7	GO:0012505//endomembrane system;GO:0031410//cytoplasmic vesicle;GO:0043231//intracellular membrane-bounded organelle	-	-	gi|319918873|ref|NP_001188408.1|/0/CORO7-PAM16 protein [Homo sapiens]
105371430	388	0	1	0.01	0.3	4.90689	Up	0.635424	0.731394	LOC105371430	1	-	-	-	-	gi|694965322|ref|XP_009429798.1|/6.77334e-39/PREDICTED: uncharacterized protein C17orf97 homolog, partial [Pan troglodytes]
2350	1127	0	3	0.01	0.29	4.85798	Up	0.201882	0.322015	FOLR2	4	K13649|1|1e-157|558|ptr:100614013|folate receptor	GO:0031224//intrinsic component of membrane;GO:0031224//intrinsic component of membrane;GO:0031224//intrinsic component of membrane	GO:0004871//signal transducer activity;GO:0016597//amino acid binding;GO:0004871//signal transducer activity;GO:0016597//amino acid binding;GO:0004871//signal transducer activity;GO:0016597//amino acid binding	GO:0006865//amino acid transport;GO:0006865//amino acid transport;GO:0006865//amino acid transport	gi|767967769|ref|XP_011543172.1|/2.18969e-157/PREDICTED: folate receptor beta isoform X2 [Homo sapiens]
728310	1156	0	3	0.01	0.29	4.85798	Up	0.201882	0.320416	GOLGA6L7P	1	K20358|1|3e-42|174|rro:104658317|golgin subfamily A member 2	-	-	-	gi|221043958|dbj|BAH13656.1|/1.29e-112/unnamed protein product [Homo sapiens]
100874031	407	0	1	0.01	0.29	4.85798	Up	0.635424	0.730149	AGBL5-AS1	1	-	-	-	-	-
100529257	1928	0	5.19	0.01	0.29	4.85798	Up	0.0641406	0.125986	SYNJ2BP-COX16	2	K20057|1|3e-69|265|pps:100987956|synaptojanin-2-binding protein	GO:0031224//intrinsic component of membrane;GO:0031966//mitochondrial membrane;GO:0031224//intrinsic component of membrane;GO:0031966//mitochondrial membrane	-	-	gi|321400120|ref|NP_001189477.1|/1.25432e-98/SYNJ2BP-COX16 protein isoform 2 [Homo sapiens]
415117	1198	0	3	0.01	0.28	4.80735	Up	0.201882	0.32193	STX19	2	K08487|1|4e-152|540|mcc:106996142|syntaxin 11	GO:0044464	GO:0005515//protein binding	GO:0015031//protein transport	gi|966924619|ref|XP_014984740.1|/3.31017e-151/PREDICTED: syntaxin-19 isoform X1 [Macaca mulatta]
375189	1536	0	4	0.01	0.28	4.80735	Up	0.113793	0.203747	PFN4	2	K05759|1|1e-73|224|nle:100585055|profilin	GO:0005856//cytoskeleton	GO:0008092//cytoskeletal protein binding	GO:0007010//cytoskeleton organization	gi|821026464|ref|XP_012353172.1|/8.04009e-73/PREDICTED: profilin-4 [Nomascus leucogenys]
101929548	423	0	1	0.01	0.28	4.80735	Up	0.635424	0.744084	FOCAD-AS1	1	K15187|1|5e-07|44.3|ptg:102957028|YEATS domain-containing protein 1/3	-	-	-	gi|987430291|ref|XP_015400368.1|/4.40189e-06/PREDICTED: protein AF-9 [Panthera tigris altaica]
6866	787	0	2	0.01	0.28	4.80735	Up	0.358164	0.50841	TAC3	3	K05240|1|6e-63|243|ggo:101129116|tachykinin 2/3	GO:0044421;GO:0044421;GO:0044421;GO:0044421;GO:0044421;GO:0044421	GO:0005515//protein binding;GO:0005515//protein binding;GO:0005515//protein binding;GO:0005515//protein binding;GO:0005515//protein binding;GO:0005515//protein binding	GO:0014072//response to isoquinoline alkaloid;GO:0022414//reproductive process;GO:0007186//G-protein coupled receptor signaling pathway;GO:0008217//regulation of blood pressure;GO:0014072//response to isoquinoline alkaloid;GO:0022414//reproductive process;GO:0007186//G-protein coupled receptor signaling pathway;GO:0008217//regulation of blood pressure;GO:0014072//response to isoquinoline alkaloid…	gi|33331094|gb|AAQ10783.1|/2.63129e-70/alpha tachykinin 3 precursor variant 1 [Homo sapiens]
105372280	423	0	1	0.01	0.28	4.80735	Up	0.635424	0.740089	LOC105372280	1	K04347|1|3e-21|102|oas:106991180|guanine nucleotide-binding protein G(I)/G(S)/G(O) subunit gamma-12	-	-	-	gi|940516954|ref|NP_001303621.1|/3.5929e-56/uncharacterized LOC105372280 [Homo sapiens]
101929760	422	0	1	0.01	0.28	4.80735	Up	0.635424	0.737309	PIK3IP1-AS1	1	-	-	-	-	-
105369550	434	0	1	0.01	0.27	4.75489	Up	0.635424	0.735856	STT3A-AS1	1	-	-	-	-	-
105373562	433	0	1	0.01	0.27	4.75489	Up	0.635424	0.734502	LOC105373562	1	-	-	-	-	-
222901	523	0	1.22	0.01	0.27	4.75489	Up	0.635424	0.734037	RPL23P8	1	K02894|1|8e-63|241|ocu:100008824|large subunit ribosomal protein L23e	GO:0031981//nuclear lumen;GO:0044444//cytoplasmic part;GO:0030529//intracellular ribonucleoprotein complex	GO:0005488//binding;GO:0005198//structural molecule activity	GO:0006412//translation;GO:0019080;GO:0006606//protein import into nucleus;GO:0031016//pancreas development	gi|635092783|ref|XP_008011089.1|/1.01492e-63/PREDICTED: 60S ribosomal protein L23 [Chlorocebus sabaeus]
282763	818	0	2	0.01	0.27	4.75489	Up	0.358164	0.50632	OR51B5	1	-	GO:0031224//intrinsic component of membrane	GO:0004930//G-protein coupled receptor activity	GO:0007166//cell surface receptor signaling pathway;GO:0007606//sensory perception of chemical stimulus	gi|334085270|ref|NP_001005567.2|/5.18179e-168/olfactory receptor 51B5 [Homo sapiens]
10647	454	0	1	0.01	0.26	4.70044	Up	0.635424	0.746772	SCGB1D2	3	-	GO:0044421	-	-	gi|5729909|ref|NP_006542.1|/1.43632e-33/secretoglobin family 1D member 2 precursor [Homo sapiens]
101929231	873	0	2	0.01	0.26	4.70044	Up	0.358164	0.509204	LOC101929231	1	-	-	-	-	gi|114581177|ref|XP_001135382.1|/9.83131e-50/PREDICTED: uncharacterized protein LOC735607 [Pan troglodytes]
84634	1650	0	4	0.01	0.26	4.70044	Up	0.113793	0.203687	KISS1R	4	K08374|1|0.0|652|hsa:84634|KISS1 receptor	GO:0031224//intrinsic component of membrane	GO:0008528//G-protein coupled peptide receptor activity	GO:0032233//positive regulation of actin filament bundle assembly;GO:0046879//hormone secretion;GO:0015909//long-chain fatty acid transport;GO:0008283//cell proliferation;GO:0007186//G-protein coupled receptor signaling pathway;GO:0050804//modulation of synaptic transmission;GO:0019932//second-messenger-mediated signaling;GO:0000165//MAPK cascade	gi|62865887|ref|NP_115940.2|/0/kiSS-1 receptor [Homo sapiens]
643394	453	0	1	0.01	0.26	4.70044	Up	0.635424	0.740799	SPINK9	1	K19924|1|3e-06|52.4|nle:100590187|serine protease inhibitor Kazal-type 13	-	GO:0005488//binding;GO:0004866//endopeptidase inhibitor activity	GO:0030162//regulation of proteolysis	gi|94536774|ref|NP_001035523.1|/4.31463e-38/serine protease inhibitor Kazal-type 9 precursor [Homo sapiens]
102724601	448	0	1	0.01	0.26	4.70044	Up	0.635424	0.739522	LOC102724601	1	-	-	-	-	-
100507266	2481	0	6	0.01	0.26	4.70044	Up	0.0361534	0.0765765	STX18-AS1	1	-	-	-	-	-
101927497	445	0	1	0.01	0.26	4.70044	Up	0.635424	0.737591	LOC101927497	1	-	-	-	-	gi|675704315|ref|XP_008960308.1|/1.27585e-25/PREDICTED: uncharacterized protein LOC100994333 [Pan paniscus]
128826	873	0	2	0.01	0.26	4.70044	Up	0.358164	0.506752	MIR1-1HG	3	-	-	-	-	gi|821009579|ref|XP_012367081.1|/1.24172e-80/PREDICTED: uncharacterized protein MIR1-1HG [Nomascus leucogenys]
101928445	1966	0	4.65	0.01	0.26	4.70044	Up	0.113793	0.203527	LOC101928445	1	K12482|1|5e-12|75.5|pps:100978432|RUN and FYVE domain-containing protein 1;K04460|2|1e-07|60.8|pps:103785929|serine/threonine-protein phosphatase 5 [EC:3.1.3.16];K15289|4|1e-06|57.4|ggo:101143670|solute carrier family 35, member F5	-	-	-	gi|119574196|gb|EAW53811.1|/7.63547e-59/hCG2045012 [Homo sapiens]
105373185	850	0	2	0.01	0.26	4.70044	Up	0.358164	0.505301	LOC105373185	1	-	-	-	-	-
389320	459	0	1	0.01	0.25	4.64386	Up	0.635424	0.751571	TEX43	1	-	-	-	-	gi|119569233|gb|EAW48848.1|/1.50925e-75/FLJ27505 protein, partial [Homo sapiens]
101929715	882	0	2	0.01	0.25	4.64386	Up	0.358164	0.509124	LOC101929715	1	-	-	-	-	gi|119621362|gb|EAX00957.1|/2.30719e-30/hCG1817911 [Homo sapiens]
8353	462	0	1	0.01	0.25	4.64386	Up	0.635424	0.742653	HIST1H3E	2	K11253|1|3e-71|268|ssc:100525821|histone H3;K11254|3|7e-71|267|aml:100468944|histone H4	-	-	-	gi|958733252|ref|XP_014707113.1|/4.99878e-71/PREDICTED: LOW QUALITY PROTEIN: uncharacterized protein LOC106837883 [Equus asinus]
80823	3953	0	9	0.01	0.25	4.64386	Up	0.00647442	0.016907	BHLHB9	1	-	GO:0043231//intracellular membrane-bounded organelle;GO:0043231//intracellular membrane-bounded organelle;GO:0043231//intracellular membrane-bounded organelle;GO:0043231//intracellular membrane-bounded organelle;GO:0043231//intracellular membrane-bounded organelle;GO:0043231//intracellular membrane-bounded organelle;GO:0043231//intracellular membrane-bounded organelle;GO:0043231//intracellular me…	-	-	gi|39930463|ref|NP_085142.1|/0/protein BHLHb9 [Homo sapiens]
101559451	472	0	1	0.01	0.25	4.64386	Up	0.635424	0.739192	LOC101559451	1	-	-	-	-	-
94027	880	0	2	0.01	0.25	4.64386	Up	0.358164	0.507304	CGB7	1	K10045|1|1e-75|285|hsa:94027|chorionic gonadotropin, beta polypeptide	-	GO:0005102//receptor binding	GO:0007276//gamete generation;GO:0009058//biosynthetic process;GO:0006807//nitrogen compound metabolic process;GO:0012501//programmed cell death;GO:0023052//signaling;GO:0007154//cell communication	gi|15451750|ref|NP_149133.1|/8.88887e-75/chorionic gonadotropin, beta polypeptide 7 precursor [Homo sapiens]
388282	1298	0	3	0.01	0.25	4.64386	Up	0.201882	0.320695	LOC388282	1	-	-	-	-	gi|30023570|gb|AAP13354.1|AF452719_1/5.61289e-123/unknown [Homo sapiens]
101930094	463	0	1	0.01	0.25	4.64386	Up	0.635424	0.73269	LOC101930094	1	-	-	-	-	gi|795276818|ref|XP_011858001.1|/6.00153e-16/PREDICTED: uncharacterized protein LOC105555595 [Mandrillus leucophaeus]
55908	888	0	2	0.01	0.25	4.64386	Up	0.358164	0.505418	ANGPTL8	6	K08767|1|2e-07|58.9|xma:102217459|angiopoietin-like 4	-	-	-	gi|25013473|gb|AAF76204.2|/5.5739e-109/hepatocellular carcinoma associated protein TD26 [Homo sapiens]
2342	2836	0	6.67	0.01	0.25	4.64386	Up	0.0361534	0.0765409	FNTB	3	K05954|1|0.0|893|pps:100991890|protein farnesyltransferase subunit beta [EC:2.5.1.58]	GO:0015630//microtubule cytoskeleton	GO:0008318//protein prenyltransferase activity;GO:0043169//cation binding	GO:0018342//protein prenylation	gi|149051499|gb|EDM03672.1|/0/rCG62367, isoform CRA_b [Rattus norvegicus]
105378330	479	0	1	0.01	0.24	4.58496	Up	0.635424	0.750207	LOC105378330	1	-	-	-	-	gi|34534757|dbj|BAC87102.1|/5.74716e-06/unnamed protein product [Homo sapiens]
645142	785	0	1.72	0.01	0.24	4.58496	Up	0.635424	0.743129	PPIAL4D	1	K12738|1|1e-92|341|hsa:645142|peptidylprolyl cis-trans isomerase A-like 4 [EC:5.2.1.8]	GO:0044424	GO:0016859//cis-trans isomerase activity	GO:0044267//cellular protein metabolic process	gi|694987139|ref|XP_009438230.1|/1.0258e-97/PREDICTED: peptidyl-prolyl cis-trans isomerase A-like 4A/B/C, partial [Pan troglodytes]
85235	481	0	1	0.01	0.24	4.58496	Up	0.635424	0.741986	HIST1H2AH	2	K11254|1|6e-53|207|hgl:101712963|histone H4;K11251|2|1e-52|207|oaa:100089262|histone H2A	GO:0000785//chromatin;GO:0043231//intracellular membrane-bounded organelle	GO:0003676//nucleic acid binding	GO:0034728//nucleosome organization	gi|946755604|ref|XP_014392548.1|/4.06177e-52/PREDICTED: histone H2A type 1-H isoform X2 [Myotis brandtii]
730262	785	0	1.72	0.01	0.24	4.58496	Up	0.635424	0.741274	PPIAL4E	2	K12738|1|1e-92|341|hsa:728945|peptidylprolyl cis-trans isomerase A-like 4 [EC:5.2.1.8]	GO:0044424	GO:0016859//cis-trans isomerase activity	GO:0044267//cellular protein metabolic process	gi|694987139|ref|XP_009438230.1|/2.06692e-98/PREDICTED: peptidyl-prolyl cis-trans isomerase A-like 4A/B/C, partial [Pan troglodytes]
100505877	484	0	1	0.01	0.24	4.58496	Up	0.635424	0.740657	UBE2E2-AS1	1	-	-	-	-	gi|767881710|ref|XP_011528082.1|/1.30595e-34/PREDICTED: uncharacterized protein UBE2E2-AS1 [Homo sapiens]
105376975	485	0	1	0.01	0.24	4.58496	Up	0.635424	0.740042	LOC105376975	1	-	-	-	-	gi|725561283|ref|XP_010334142.1|/6.97312e-12/PREDICTED: uncharacterized protein LOC104650909 [Saimiri boliviensis boliviensis]
5630	1833	0	4.04	0.01	0.24	4.58496	Up	0.113793	0.203547	PRPH	3	K07607|1|0.0|688|ggo:101153188|peripherin	GO:0043234//protein complex	-	-	gi|817342494|ref|XP_012296710.1|/0/PREDICTED: peripherin isoform X2 [Aotus nancymaae]
127066	939	0	2	0.01	0.24	4.58496	Up	0.358164	0.506989	OR14C36	1	K04257|1|6e-157|555|hsa:127066|olfactory receptor	GO:0031224//intrinsic component of membrane	GO:0004930//G-protein coupled receptor activity	GO:0007606//sensory perception of chemical stimulus	gi|50054470|ref|NP_001001918.1|/5.19729e-156/olfactory receptor 14C36 [Homo sapiens]
728945	785	0	1.72	0.01	0.24	4.58496	Up	0.635424	0.734456	PPIAL4F	2	K12738|1|1e-92|341|hsa:728945|peptidylprolyl cis-trans isomerase A-like 4 [EC:5.2.1.8]	GO:0044424	GO:0016859//cis-trans isomerase activity	GO:0044267//cellular protein metabolic process	gi|694987139|ref|XP_009438230.1|/2.06692e-98/PREDICTED: peptidyl-prolyl cis-trans isomerase A-like 4A/B/C, partial [Pan troglodytes]
8335	477	0	1	0.01	0.24	4.58496	Up	0.635424	0.728357	HIST1H2AB	2	K11251|1|5e-54|211|ecb:100053897|histone H2A	GO:0000785//chromatin;GO:0043231//intracellular membrane-bounded organelle	GO:0003676//nucleic acid binding;GO:0005515//protein binding	GO:0034728//nucleosome organization	gi|830229162|ref|XP_012589618.1|/1.64906e-53/PREDICTED: LOW QUALITY PROTEIN: uncharacterized protein LOC101637187 [Condylura cristata]
5650	1934	0	4.16	0.01	0.23	4.52356	Up	0.113793	0.203908	KLK7	1	K08650|1|3e-111|405|pps:100970185|kallikrein 8 [EC:3.4.21.118];K08668|2|2e-94|349|ggo:101148068|kallikrein 7 [EC:3.4.21.117]	-	GO:0004175//endopeptidase activity;GO:0004175//endopeptidase activity;GO:0004175//endopeptidase activity;GO:0004175//endopeptidase activity	GO:0019538//protein metabolic process;GO:0009888//tissue development;GO:0019538//protein metabolic process;GO:0009888//tissue development;GO:0019538//protein metabolic process;GO:0009888//tissue development;GO:0019538//protein metabolic process;GO:0009888//tissue development	gi|341823646|ref|NP_001230055.1|/2.46391e-134/kallikrein-7 isoform 3 [Homo sapiens]
4982	2354	0	5	0.01	0.23	4.52356	Up	0.0641406	0.126176	TNFRSF11B	3	K05148|1|0.0|863|pps:100984140|tumor necrosis factor receptor superfamily member 11B	GO:0031012//extracellular matrix	GO:0004871//signal transducer activity;GO:0005102//receptor binding	GO:0012501//programmed cell death;GO:0043062//extracellular structure organization;GO:0010038//response to metal ion;GO:0048545//response to steroid hormone;GO:0042475//odontogenesis of dentin-containing tooth;GO:0031667//response to nutrient levels;GO:0023052//signaling;GO:0032845	gi|119612384|gb|EAW91978.1|/0/tumor necrosis factor receptor superfamily, member 11b (osteoprotegerin) [Homo sapiens]
101928153	510	0	1	0.01	0.23	4.52356	Up	0.635424	0.748365	ITGA9-AS1	1	K18161|1|1e-11|70.9|ggo:101151927|NADH dehydrogenase [ubiquinone] 1 alpha subcomplex assembly factor 4	GO:0005740//mitochondrial envelope	GO:0005515//protein binding	GO:0010257//NADH dehydrogenase complex assembly	gi|817348700|ref|XP_012299722.1|/1.77495e-11/PREDICTED: NADH dehydrogenase [ubiquinone] 1 alpha subcomplex assembly factor 4 [Aotus nancymaae]
102724515	494	0	1	0.01	0.23	4.52356	Up	0.635424	0.745138	LINC01291	1	-	-	-	-	-
100423004	73	0	0.08	0.01	0.23	4.52356	Up	0.87268	0.905476	MIR4315-1	1	-	-	-	-	-
101927347	497	0	1	0.01	0.23	4.52356	Up	0.635424	0.74485	GRM7-AS3	1	-	-	-	-	gi|119584334|gb|EAW63930.1|/1.46936e-17/hCG2042060 [Homo sapiens]
100996712	3046	0	6.53	0.01	0.23	4.52356	Up	0.0361534	0.0766299	SRGAP2D	1	K07526|1|6e-152|541|shr:100917177|SLIT-ROBO Rho GTPase activating protein	-	-	-	gi|694016583|sp|P0DMP2.1|SRG2B_HUMAN/4.30038e-155/RecName: Full=SLIT-ROBO Rho GTPase-activating protein 2B; AltName: Full=SLIT-ROBO Rho GTPase activating protein 2 pseudogene 2
729540	7640	0	16.6	0.01	0.23	4.52356	Up	0.000117036	0.000435321	RGPD6	1	K12172|1|0.0|1640|hsa:84220|E3 SUMO-protein ligase RanBP2	GO:0005635//nuclear envelope;GO:0005635//nuclear envelope	GO:0017016//Ras GTPase binding;GO:0017016//Ras GTPase binding	GO:0006810//transport;GO:0006810//transport	gi|83267877|ref|NP_005045.2|/0/RANBP2-like and GRIP domain-containing protein 5/6 isoform 1 [Homo sapiens]
27120	964	0	2	0.01	0.23	4.52356	Up	0.358164	0.508054	DKKL1	1	-	GO:0044421;GO:0044421;GO:0044421	GO:0005488//binding;GO:0060089;GO:0005488//binding;GO:0060089;GO:0005488//binding;GO:0060089	GO:0023052//signaling;GO:0050794//regulation of cellular process;GO:0032502//developmental process;GO:0023052//signaling;GO:0045597//positive regulation of cell differentiation;GO:0023052//signaling;GO:0045597//positive regulation of cell differentiation	gi|308818218|ref|NP_001184230.1|/1.7637e-98/dickkopf-like protein 1 isoform 2 precursor [Homo sapiens]
81569	1888	0	4	0.01	0.23	4.52356	Up	0.113793	0.203587	ACTL8	2	K05692|1|4e-54|215|lgi:LOTGIDRAFT_227913|actin beta/gamma 1	GO:0043232	-	-	gi|767906175|ref|XP_011540509.1|/0/PREDICTED: actin-like protein 8 isoform X2 [Homo sapiens]
100289509	976	0	2	0.01	0.23	4.52356	Up	0.358164	0.50758	KCNIP2-AS1	1	K16575|1|1e-07|59.7|aam:106493806|centractin;K19932|2|4e-07|41.2|cel:CELE_K03E6.3|neuronal calcium sensor 1	-	-	-	gi|194379898|dbj|BAG58301.1|/2.16482e-43/unnamed protein product [Homo sapiens]
5995	1349	0	2.8	0.01	0.23	4.52356	Up	0.358164	0.507462	RGR	1	K04254|1|2e-158|561|hsa:5995|retinal G protein coupled receptor	GO:0016021//integral component of membrane;GO:0016021//integral component of membrane;GO:0016021//integral component of membrane	GO:0005488//binding;GO:0004888//transmembrane signaling receptor activity;GO:0005488//binding;GO:0004888//transmembrane signaling receptor activity;GO:0005488//binding;GO:0004888//transmembrane signaling receptor activity	GO:0006464//cellular protein modification process;GO:0050953//sensory perception of light stimulus;GO:0007166//cell surface receptor signaling pathway;GO:0006464//cellular protein modification process;GO:0050953//sensory perception of light stimulus;GO:0007166//cell surface receptor signaling pathway;GO:0006464//cellular protein modification process;GO:0050953//sensory perception of light stimulu…	gi|61744452|ref|NP_001012740.1|/5.53893e-137/RPE-retinal G protein-coupled receptor isoform 3 [Homo sapiens]
100422961	73	0	0.08	0.01	0.23	4.52356	Up	0.87268	0.904549	MIR4315-2	1	-	-	-	-	-
325	960	0	2	0.01	0.23	4.52356	Up	0.358164	0.506516	APCS	3	K16143|1|9e-63|242|shr:100916813|	GO:0044421;GO:0032991//macromolecular complex	GO:0043169//cation binding;GO:0030246//carbohydrate binding;GO:0005515//protein binding	GO:0002526//acute inflammatory response;GO:0010033//response to organic substance;GO:0043623//cellular protein complex assembly;GO:0044267//cellular protein metabolic process	gi|4502133|ref|NP_001630.1|/8.92433e-127/serum amyloid P-component precursor [Homo sapiens]
441601	1031	0	2.14	0.01	0.23	4.52356	Up	0.358164	0.506124	LOC441601	2	K16944|1|1e-59|168|nle:101177327|septin 7	-	-	-	gi|694920975|ref|XP_009451330.1|/1.81759e-65/PREDICTED: septin-7-like [Pan troglodytes]
100130348	494	0	1	0.01	0.23	4.52356	Up	0.635424	0.732134	TMEM262	1	-	-	-	-	gi|336285228|ref|NP_001229560.1|/1.32929e-58/transmembrane protein 262 isoform 2 [Homo sapiens]
653641	5379	0	11.68	0.01	0.23	4.52356	Up	0.002057	0.00604364	GOLGA6C	1	K20358|1|0.0|919|ggo:101139171|golgin subfamily A member 2	-	-	-	gi|256542288|ref|NP_001157876.1|/0/golgin subfamily A member 6C [Homo sapiens]
644186	510	0	1	0.01	0.23	4.52356	Up	0.635424	0.730702	SYCE3	2	K19536|1|3e-35|149|hsa:644186|synaptonemal complex central element protein 3	-	-	-	gi|795389891|ref|XP_011753058.1|/9.01079e-48/PREDICTED: synaptonemal complex central element protein 3 isoform X1 [Macaca nemestrina]
101926948	976	0	2	0.01	0.23	4.52356	Up	0.358164	0.505183	LOC101926948	1	-	-	-	-	gi|119578775|gb|EAW58371.1|/2.89882e-72/hCG2038690, partial [Homo sapiens]
102723640	512	0	1	0.01	0.22	4.45943	Up	0.635424	0.749479	LOC102723640	1	K20358|1|1e-12|74.7|ggo:101134666|golgin subfamily A member 2	-	-	-	gi|119598316|gb|EAW77910.1|/5.46385e-20/hCG2036668, partial [Homo sapiens]
9427	2903	0	6	0.01	0.22	4.45943	Up	0.0361534	0.0766567	ECEL1	3	K09610|1|0.0|1424|hsa:9427|endothelin-converting enzyme-like 1 [EC:3.4.24.-]	GO:0016021//integral component of membrane;GO:0016021//integral component of membrane	GO:0004175//endopeptidase activity;GO:0043169//cation binding;GO:0004175//endopeptidase activity;GO:0043169//cation binding	GO:0019538//protein metabolic process;GO:0007186//G-protein coupled receptor signaling pathway;GO:0019538//protein metabolic process;GO:0007186//G-protein coupled receptor signaling pathway	gi|595763541|ref|NP_001277716.1|/0/endothelin-converting enzyme-like 1 isoform 2 [Homo sapiens]
4359	1970	0	4	0.01	0.22	4.45943	Up	0.113793	0.203727	MPZ	1	K06770|1|3e-123|444|cfr:102505921|myelin protein zero	GO:0016021//integral component of membrane;GO:0016021//integral component of membrane	-	GO:0007267//cell-cell signaling;GO:0034331;GO:0007267//cell-cell signaling;GO:0034331	gi|937231667|ref|NP_001302420.1|/4.39253e-131/myelin protein P0 isoform L-MPZ precursor [Homo sapiens]
105372833	524	0	1	0.01	0.22	4.45943	Up	0.635424	0.744228	LOC105372833	1	K17400|1|3e-19|96.3|pps:100995105|DNA (cytosine-5)-methyltransferase 3-like	GO:0043231//intracellular membrane-bounded organelle;GO:0044444//cytoplasmic part	GO:0046872//metal ion binding;GO:0005515//protein binding;GO:0030234//enzyme regulator activity	GO:0006305;GO:0040029//regulation of gene expression, epigenetic;GO:0048232//male gamete generation	gi|720063083|pdb|4U7P|B/2.21551e-18/Chain B, Crystal Structure Of Dnmt3a-dnmt3l Complex
100874212	517	0	1	0.01	0.22	4.45943	Up	0.635424	0.74418	MYCBP2-AS1	1	K10693|1|3e-10|66.6|xma:102221295|E3 ubiquitin-protein ligase MYCBP2 [EC:2.3.2.27]	-	-	-	gi|444732507|gb|ELW72798.1|/1.5187e-16/putative E3 ubiquitin-protein ligase MYCBP2 [Tupaia chinensis]
100128511	529	0	1	0.01	0.22	4.45943	Up	0.635424	0.740705	NEBL-AS1	1	-	-	-	-	gi|441626236|ref|XP_004089131.1|/3.88383e-63/PREDICTED: uncharacterized protein LOC100585199 [Nomascus leucogenys]
100505984	521	0	1	0.01	0.22	4.45943	Up	0.635424	0.736137	LOC100505984	1	-	-	-	-	gi|119631794|gb|EAX11389.1|/1.03782e-20/hCG2041717, partial [Homo sapiens]
196913	995	0	2	0.01	0.22	4.45943	Up	0.358164	0.505731	LINC01599	1	-	-	-	-	gi|119586141|gb|EAW65737.1|/5.71204e-31/hCG2013212 [Homo sapiens]
2258	1968	0	4	0.01	0.22	4.45943	Up	0.113793	0.203427	FGF13	1	K04358|1|8e-110|400|pon:100174701|fibroblast growth factor	GO:0043231//intracellular membrane-bounded organelle;GO:0043231//intracellular membrane-bounded organelle;GO:0043231//intracellular membrane-bounded organelle;GO:0043231//intracellular membrane-bounded organelle;GO:0044424	GO:0005102//receptor binding;GO:0019887//protein kinase regulator activity;GO:0005102//receptor binding;GO:0019887//protein kinase regulator activity;GO:0005102//receptor binding;GO:0019887//protein kinase regulator activity;GO:0005102//receptor binding;GO:0019887//protein kinase regulator activity;GO:0005102//receptor binding;GO:0019887//protein kinase regulator activity	GO:0048731//system development;GO:0001932//regulation of protein phosphorylation;GO:0023052//signaling;GO:0007154//cell communication;GO:0048731//system development;GO:0001932//regulation of protein phosphorylation;GO:0007154//cell communication;GO:0048731//system development;GO:0001932//regulation of protein phosphorylation;GO:0007154//cell communication;GO:0048731//system development;GO:0001932…	gi|795261290|ref|XP_011811213.1|/1.73937e-141/PREDICTED: fibroblast growth factor 13 isoform X2 [Colobus angolensis palliatus]
105374177	1511	0	3	0.01	0.22	4.45943	Up	0.201882	0.320248	LOC105374177	1	-	-	-	-	gi|119599123|gb|EAW78717.1|/2.37785e-30/hCG2045402 [Homo sapiens]
55733	3446	0	7	0.01	0.22	4.45943	Up	0.0203782	0.0467849	HHAT	3	-	GO:0043231//intracellular membrane-bounded organelle;GO:0044425;GO:0031224//intrinsic component of membrane;GO:0043231//intracellular membrane-bounded organelle;GO:0031090//organelle membrane;GO:0031224//intrinsic component of membrane;GO:0043231//intracellular membrane-bounded organelle;GO:0031090//organelle membrane;GO:0031224//intrinsic component of membrane;GO:0043231//intracellular membrane-…	GO:0016740//transferase activity;GO:0000166//nucleotide binding;GO:0032561//guanyl ribonucleotide binding;GO:0032561//guanyl ribonucleotide binding;GO:0032561//guanyl ribonucleotide binding;GO:0032561//guanyl ribonucleotide binding	GO:0009987//cellular process;GO:0032501//multicellular organismal process;GO:0006497//protein lipidation;GO:0007166//cell surface receptor signaling pathway;GO:0032501//multicellular organismal process;GO:0006497//protein lipidation;GO:0007166//cell surface receptor signaling pathway;GO:0032501//multicellular organismal process;GO:0006497//protein lipidation;GO:0007166//cell surface receptor sign…	gi|282398133|ref|NP_001164058.1|/0/protein-cysteine N-palmitoyltransferase HHAT isoform 4 [Homo sapiens]
100874150	570	0	1.05	0.01	0.21	4.39232	Up	0.635424	0.75011	LINC00379	1	-	-	-	-	-
105378591	551	0	1	0.01	0.21	4.39232	Up	0.635424	0.745954	LOC105378591	1	-	-	-	-	gi|426327491|ref|XP_004024551.1|/6.41213e-78/PREDICTED: uncharacterized protein LOC101126921 [Gorilla gorilla gorilla]
606	548	0	1	0.01	0.21	4.39232	Up	0.635424	0.745426	NBEAP1	1	-	-	-	-	gi|170652954|sp|P0C6P0.1|BCL8_HUMAN/1.72321e-51/RecName: Full=Putative protein BCL8; AltName: Full=Neurobeachin pseudogene 1
728741	1406	0	2.65	0.01	0.21	4.39232	Up	0.358164	0.509005	NPIPB6	1	K01896|1|6e-10|68.2|ptr:101058263|medium-chain acyl-CoA synthetase [EC:6.2.1.2]	-	-	-	gi|542133101|ref|NP_001269453.1|/0/nuclear pore complex-interacting protein family member B6 [Homo sapiens]
100527978	1520	0	2.99	0.01	0.21	4.39232	Up	0.358164	0.50845	TMEM56-RWDD3	1	-	GO:0043231//intracellular membrane-bounded organelle	GO:0005488//binding	-	gi|725580853|ref|XP_010342128.1|/1.31957e-176/PREDICTED: uncharacterized protein LOC101027676 isoform X1 [Saimiri boliviensis boliviensis]
63924	1060	0	2.04	0.01	0.21	4.39232	Up	0.358164	0.507975	CIDEC	1	-	GO:0005924//cell-substrate adherens junction;GO:0043231//intracellular membrane-bounded organelle;GO:0044444//cytoplasmic part;GO:0005924//cell-substrate adherens junction;GO:0043231//intracellular membrane-bounded organelle;GO:0044444//cytoplasmic part;GO:0005924//cell-substrate adherens junction;GO:0043231//intracellular membrane-bounded organelle;GO:0044444//cytoplasmic part;GO:0005924//cell-s…	-	GO:0012502//induction of programmed cell death;GO:0012502//induction of programmed cell death;GO:0012502//induction of programmed cell death;GO:0012502//induction of programmed cell death;GO:0012502//induction of programmed cell death;GO:0012502//induction of programmed cell death;GO:0012502//induction of programmed cell death	gi|694900166|ref|XP_009443144.1|/3.31638e-125/PREDICTED: cell death activator CIDE-3 isoform X1 [Pan troglodytes]
105369438	1038	0	2	0.01	0.21	4.39232	Up	0.358164	0.507817	LOC105369438	1	-	GO:0031224//intrinsic component of membrane;GO:0000139//Golgi membrane	GO:0008417//fucosyltransferase activity	GO:0019317;GO:0006464//cellular protein modification process	gi|355779528|gb|EHH64004.1|/2.28979e-14/hypothetical protein EGM_17106, partial [Macaca fascicularis]
101928530	543	0	1	0.01	0.21	4.39232	Up	0.635424	0.73792	LOC101928530	1	-	-	-	-	-
259283	1027	0	1.96	0.01	0.21	4.39232	Up	0.635424	0.736558	MDS2	1	K09228|1|1e-06|56.6|ptr:469069|KRAB domain-containing zinc finger protein	GO:0031224//intrinsic component of membrane	-	GO:0051480//regulation of cytosolic calcium ion concentration	gi|74751237|sp|Q8NDY4.1|MDS2_HUMAN/4.25055e-77/RecName: Full=Myelodysplastic syndrome 2 translocation-associated protein
285141	1063	0	2	0.01	0.21	4.39232	Up	0.358164	0.50687	ERICH2	1	-	-	-	-	gi|152061038|gb|AAI50547.1|/2.87075e-62/LOC285141 protein [Homo sapiens]
7278	1564	0	3	0.01	0.21	4.39232	Up	0.201882	0.320835	TUBA3C	2	K07374|1|0.0|853|ocu:100349209|tubulin alpha	GO:0005815//microtubule organizing center;GO:0042995//cell projection	GO:0017111//nucleoside-triphosphatase activity;GO:0032561//guanyl ribonucleotide binding	GO:0043623//cellular protein complex assembly;GO:0007017//microtubule-based process;GO:0006458//'de novo' protein folding	gi|795466258|ref|XP_011890057.1|/0/PREDICTED: LOW QUALITY PROTEIN: tubulin alpha-3E chain [Cercocebus atys]
643669	1074	0	2	0.01	0.21	4.39232	Up	0.358164	0.506202	CCER2	1	-	-	-	-	gi|342349323|ref|NP_001230141.1|/6.16139e-90/coiled-coil domain-containing glutamate-rich protein 2 precursor [Homo sapiens]
100874201	544	0	1	0.01	0.21	4.39232	Up	0.635424	0.732088	B4GALT4-AS1	1	-	-	-	-	-
104355135	729	0	1.36	0.01	0.21	4.39232	Up	0.635424	0.728174	LINC00431	1	K16570|1|2e-14|81.6|pbi:103048382|gamma-tubulin complex component 3	-	-	-	gi|998659967|ref|XP_015496229.1|/1.35381e-13/PREDICTED: gamma-tubulin complex component 3 [Parus major]
646960	2158	1	24	0.06	1.21	4.3339	Up	1.42009e-05	6.15969e-05	PRSS56	1	K09640|1|1e-52|210|acs:100565216|transmembrane protease serine 9 [EC:3.4.21.-];K01362|5|5e-51|205|cmy:102936073|ovochymase [EC:3.4.21.-]	-	-	-	gi|304376266|ref|NP_001182058.1|/0/serine protease 56 precursor [Homo sapiens]
100128098	574	0	1	0.01	0.2	4.32193	Up	0.635424	0.750937	ST8SIA6-AS1	1	-	-	-	-	gi|34535130|dbj|BAC87216.1|/8.17376e-29/unnamed protein product [Homo sapiens]
102724558	1409	0	2.53	0.01	0.2	4.32193	Up	0.358164	0.510279	CH17-408M7.1	1	K12581|1|4e-13|78.6|nle:100584332|CCR4-NOT transcription complex subunit 7/8;K15696|2|1e-12|53.5|nle:100581015|RING finger protein 113B;K01064|4|4e-12|69.7|mcc:716877|wingless-type MMTV integration site family, member 9	-	-	-	gi|90085168|dbj|BAE91325.1|/2.91444e-19/unnamed protein product [Macaca fascicularis]
6343	578	0	1	0.01	0.2	4.32193	Up	0.635424	0.749042	SCT	3	K05263|1|2e-49|197|hsa:6343|secretin	-	GO:0005102//receptor binding	GO:0007589//body fluid secretion	gi|11345450|ref|NP_068739.1|/1.23422e-48/secretin preproprotein [Homo sapiens]
100532726	2341	0	4.23	0.01	0.2	4.32193	Up	0.113793	0.203767	NDUFC2-KCTD14	1	K20131|1|5e-33|145|bacu:103015608|Rab5 GDP/GTP exchange factor	GO:0005887//integral component of plasma membrane;GO:0005887//integral component of plasma membrane;GO:0005887//integral component of plasma membrane	GO:0005267//potassium channel activity;GO:0005267//potassium channel activity;GO:0005267//potassium channel activity	GO:0030001//metal ion transport;GO:0030001//metal ion transport;GO:0030001//metal ion transport	gi|426369898|ref|XP_004051918.1|/5.12996e-126/PREDICTED: BTB/POZ domain-containing protein KCTD14 [Gorilla gorilla gorilla]
100288842	583	0	1	0.01	0.2	4.32193	Up	0.635424	0.743798	LOC100288842	1	K03766|1|2e-23|110|mcf:102129749|beta-1,3-N-acetylglucosaminyltransferase 5 [EC:2.4.1.206]	-	-	-	gi|205831130|sp|A8MXE2.2|YI036_HUMAN/1.85653e-23/RecName: Full=Putative UDP-GlcNAc:betaGal beta-1,3-N-acetylglucosaminyltransferase LOC100288842; AltName: Full=Putative UDP-GlcNAc:betaGal beta-1,3-N-acetylglucosaminyltransferase LOC402377; AltName: Full=UDP-GlcNAc:betaGal beta-1,3-N-acetylglucosaminyltransferase 5 pseudogene
51176	3184.7	0	6	0.01	0.2	4.32193	Up	0.0361534	0.0766121	LEF1	2	K04492|1|0.0|730|mcc:695776|lymphoid enhancer-binding factor 1	GO:0043234//protein complex;GO:0043231//intracellular membrane-bounded organelle;GO:0043234//protein complex;GO:0043231//intracellular membrane-bounded organelle;GO:0043234//protein complex;GO:0043231//intracellular membrane-bounded organelle;GO:0043234//protein complex;GO:0043231//intracellular membrane-bounded organelle	GO:0004869//cysteine-type endopeptidase inhibitor activity;GO:0035258//steroid hormone receptor binding;GO:0003707//steroid hormone receptor activity;GO:0001071//nucleic acid binding transcription factor activity;GO:0044212//transcription regulatory region DNA binding;GO:0019904//protein domain specific binding;GO:0043565//sequence-specific DNA binding;GO:0004869//cysteine-type endopeptidase inhi…	GO:0010466//negative regulation of peptidase activity;GO:0070670//response to interleukin-4;GO:0030851//granulocyte differentiation;GO:0008284//positive regulation of cell proliferation;GO:0007162//negative regulation of cell adhesion;GO:0032091//negative regulation of protein binding;GO:0016337//single organismal cell-cell adhesion;GO:0016049//cell growth;GO:0001503//ossification;GO:0042093//T-h…	gi|694908426|ref|XP_009446382.1|/0/PREDICTED: lymphoid enhancer-binding factor 1 isoform X1 [Pan troglodytes]
25823	1124	0	2	0.01	0.2	4.32193	Up	0.358164	0.508529	TPSG1	3	K09615|1|1e-155|551|hsa:25823|tryptase gamma 1 [EC:3.4.21.-]	GO:0016021//integral component of membrane	GO:0004175//endopeptidase activity	GO:0019538//protein metabolic process	gi|156938340|ref|NP_036599.3|/1.00253e-154/tryptase gamma preproprotein [Homo sapiens]
144481	574	0	1	0.01	0.2	4.32193	Up	0.635424	0.739664	SOCS2-AS1	1	-	-	-	-	gi|426373698|ref|XP_004053730.1|/4.65212e-16/PREDICTED: uncharacterized protein LOC101143061 isoform 1 [Gorilla gorilla gorilla]
440519	568	0	1	0.01	0.2	4.32193	Up	0.635424	0.738814	ZNF724	1	K09228|1|8e-81|301|pon:100450566|KRAB domain-containing zinc finger protein	-	-	-	gi|635037501|ref|XP_007994199.1|/1.74871e-96/PREDICTED: putative zinc finger protein 724 isoform X1 [Chlorocebus sabaeus]
103695366	560	0	1	0.01	0.2	4.32193	Up	0.635424	0.738155	LINC01461	1	-	-	-	-	-
345222	1670	0	3	0.01	0.2	4.32193	Up	0.201882	0.320975	MSANTD1	1	K04533|1|4e-38|162|mgp:100540532|huntingtin	-	-	-	gi|111548660|ref|NP_001036155.1|/5.85909e-142/myb/SANT-like DNA-binding domain-containing protein 1 [Homo sapiens]
90993	2741	0	5	0.01	0.2	4.32193	Up	0.0641406	0.12604	CREB3L1	3	K09048|1|0.0|853|hsa:90993|cyclic AMP-responsive element-binding protein 3	GO:0031224//intrinsic component of membrane;GO:0043231//intracellular membrane-bounded organelle;GO:0031090//organelle membrane	GO:0001071//nucleic acid binding transcription factor activity;GO:0003677//DNA binding;GO:0005515//protein binding	GO:0006351//transcription, DNA-templated;GO:0006950//response to stress	gi|16418355|ref|NP_443086.1|/0/cyclic AMP-responsive element-binding protein 3-like protein 1 [Homo sapiens]
105369691	561	0	1	0.01	0.2	4.32193	Up	0.635424	0.733154	LOC105369691	1	-	-	-	-	gi|675672312|ref|XP_009000345.1|/5.17265e-08/PREDICTED: serine/threonine-protein kinase 17A isoform X2 [Callithrix jacchus]
101928697	574	0	1	0.01	0.2	4.32193	Up	0.635424	0.730978	LOC101928697	1	K16307|1|1e-21|99.0|mcf:102143581|serine/threonine-protein kinase MRCK [EC:2.7.11.1]	-	-	-	gi|119628618|gb|EAX08213.1|/4.08395e-41/hCG1646718, isoform CRA_b, partial [Homo sapiens]
101928211	569	0	1	0.01	0.2	4.32193	Up	0.635424	0.730195	LOC101928211	1	-	-	-	-	gi|119604017|gb|EAW83611.1|/4.5825e-16/hCG2038588, partial [Homo sapiens]
102723672	576	0	1	0.01	0.2	4.32193	Up	0.635424	0.72822	LOC102723672	1	-	-	-	-	-
5507	2594	1	23	0.05	0.96	4.26303	Up	2.4271e-05	0.000101391	PPP1R3C	6	K07189|1|0.0|664|hsa:5507|protein phosphatase 1 regulatory subunit 3A/B/C/D/E	GO:0044444//cytoplasmic part	GO:0005515//protein binding;GO:0004721//phosphoprotein phosphatase activity	GO:0005980//glycogen catabolic process;GO:0005978//glycogen biosynthetic process	gi|4885559|ref|NP_005389.1|/0/protein phosphatase 1 regulatory subunit 3C [Homo sapiens]
100507050	2820	0	5	0.01	0.19	4.24793	Up	0.0641406	0.12619	TPBGL	1	-	-	-	-	gi|306922420|ref|NP_001182457.1|/2.5937e-98/trophoblast glycoprotein-like precursor [Homo sapiens]
3384	1153	0	2	0.01	0.19	4.24793	Up	0.358164	0.510199	ICAM2	1	K06523|1|1e-144|514|hsa:3384|intercellular adhesion molecule 2	GO:0031254//cell trailing edge;GO:0016021//integral component of membrane;GO:0031254//cell trailing edge;GO:0016021//integral component of membrane;GO:0031254//cell trailing edge;GO:0016021//integral component of membrane;GO:0031254//cell trailing edge;GO:0016021//integral component of membrane;GO:0031254//cell trailing edge;GO:0016021//integral component of membrane	GO:0005102//receptor binding;GO:0005102//receptor binding;GO:0005102//receptor binding;GO:0005102//receptor binding;GO:0005102//receptor binding	GO:0002682//regulation of immune system process;GO:0007155//cell adhesion;GO:0002682//regulation of immune system process;GO:0007155//cell adhesion;GO:0002682//regulation of immune system process;GO:0007155//cell adhesion;GO:0002682//regulation of immune system process;GO:0007155//cell adhesion;GO:0002682//regulation of immune system process;GO:0007155//cell adhesion	gi|62089342|dbj|BAD93115.1|/1.22141e-171/intercellular adhesion molecule 2 precursor variant [Homo sapiens]
5764	1740	0	3	0.01	0.19	4.24793	Up	0.201882	0.321733	PTN	2	K16642|1|3e-76|288|ecb:100064880|pleiotrophin	GO:0044421;GO:0043231//intracellular membrane-bounded organelle;GO:0044421;GO:0043231//intracellular membrane-bounded organelle;GO:0044421;GO:0043231//intracellular membrane-bounded organelle	GO:0005539//glycosaminoglycan binding;GO:0005102//receptor binding;GO:0019212//phosphatase inhibitor activity;GO:0005539//glycosaminoglycan binding;GO:0005102//receptor binding;GO:0019212//phosphatase inhibitor activity;GO:0005539//glycosaminoglycan binding;GO:0005102//receptor binding;GO:0019212//phosphatase inhibitor activity	GO:0048522;GO:0048731//system development;GO:0008283//cell proliferation;GO:0001503//ossification;GO:0007167//enzyme linked receptor protein signaling pathway;GO:0007611//learning or memory;GO:0048522;GO:0048731//system development;GO:0008283//cell proliferation;GO:0001503//ossification;GO:0007167//enzyme linked receptor protein signaling pathway;GO:0007611//learning or memory;GO:0048522;GO:00487…	gi|958690453|ref|XP_014694824.1|/1.21318e-66/PREDICTED: pleiotrophin, partial [Equus asinus]
973	1144	0	2	0.01	0.19	4.24793	Up	0.358164	0.509402	CD79A	3	K06506|1|8e-94|346|hsa:973|CD79A antigen	GO:0031224//intrinsic component of membrane;GO:0019814;GO:0009986//cell surface;GO:0005770//late endosome;GO:0031224//intrinsic component of membrane;GO:0019814;GO:0009986//cell surface;GO:0005770//late endosome	GO:0004872//receptor activity	GO:0030098//lymphocyte differentiation;GO:0042113//B cell activation;GO:0050851//antigen receptor-mediated signaling pathway;GO:0030098//lymphocyte differentiation;GO:0042113//B cell activation;GO:0050851//antigen receptor-mediated signaling pathway	gi|11038672|ref|NP_067612.1|/1.35593e-98/B-cell antigen receptor complex-associated protein alpha chain isoform 2 precursor [Homo sapiens]
100288380	876	0	1.5	0.01	0.19	4.24793	Up	0.635424	0.743272	ULK4P2	1	K12581|1|4e-14|80.9|nle:100584332|CCR4-NOT transcription complex subunit 7/8;K11447|2|6e-13|77.0|ptr:449579|histone demethylase [EC:1.14.11.-];K15289|3|1e-10|68.2|ggo:101143670|solute carrier family 35, member F5;K01064|5|3e-09|58.9|mcc:716877|wingless-type MMTV integration site family, member 9	-	-	-	gi|355562626|gb|EHH19220.1|/2.2106e-17/hypothetical protein EGK_19893, partial [Macaca mulatta]
89838	876	0	1.5	0.01	0.19	4.24793	Up	0.635424	0.735389	ULK4P1	1	K12581|1|4e-14|80.9|nle:100584332|CCR4-NOT transcription complex subunit 7/8;K11447|2|6e-13|77.0|ptr:449579|histone demethylase [EC:1.14.11.-];K15289|3|1e-10|68.2|ggo:101143670|solute carrier family 35, member F5;K01064|5|3e-09|58.9|mcc:716877|wingless-type MMTV integration site family, member 9	-	-	-	gi|355562626|gb|EHH19220.1|/2.2106e-17/hypothetical protein EGK_19893, partial [Macaca mulatta]
254528	1731	0	3	0.01	0.19	4.24793	Up	0.201882	0.320751	MEIOB	2	-	GO:0044424;GO:0044424	GO:0043169//cation binding;GO:0043169//cation binding	GO:0022403;GO:0022403	gi|195972894|ref|NP_689977.2|/0/meiosis-specific with OB domain-containing protein isoform 2 [Homo sapiens]
4778	1697.04	0	3	0.01	0.19	4.24793	Up	0.201882	0.320472	NFE2	1	K09039|1|4e-155|550|hsa:4778|nuclear factor erythroid 2	GO:0005856//cytoskeleton;GO:0005654//nucleoplasm;GO:0005856//cytoskeleton;GO:0005654//nucleoplasm;GO:0005856//cytoskeleton;GO:0005654//nucleoplasm	GO:0003712//transcription cofactor activity;GO:0003677//DNA binding;GO:0019904//protein domain specific binding;GO:0003712//transcription cofactor activity;GO:0003677//DNA binding;GO:0019904//protein domain specific binding;GO:0003712//transcription cofactor activity;GO:0003677//DNA binding;GO:0019904//protein domain specific binding	GO:0006355//regulation of transcription, DNA-templated;GO:0007599//hemostasis;GO:0003013//circulatory system process;GO:0034728//nucleosome organization;GO:0006355//regulation of transcription, DNA-templated;GO:0007599//hemostasis;GO:0003013//circulatory system process;GO:0034728//nucleosome organization;GO:0006355//regulation of transcription, DNA-templated;GO:0007599//hemostasis;GO:0003013//cir…	gi|5453774|ref|NP_006154.1|/3.0455e-154/transcription factor NF-E2 45 kDa subunit [Homo sapiens]
389458	599	0	1	0.01	0.19	4.24793	Up	0.635424	0.729459	RBAKDN	2	-	-	-	-	gi|426355397|ref|XP_004045109.1|/1.90904e-64/PREDICTED: uncharacterized protein LOC101129434 [Gorilla gorilla gorilla]
128864	586	0	1	0.01	0.19	4.24793	Up	0.635424	0.729229	C20orf144	3	-	-	-	-	gi|18250302|ref|NP_543015.1|/2.88507e-56/uncharacterized protein C20orf144 [Homo sapiens]
100874255	625	0	1	0.01	0.18	4.16993	Up	0.635424	0.750791	RNASEH2B-AS1	1	-	-	-	-	-
53828	636	0	1	0.01	0.18	4.16993	Up	0.635424	0.749624	FXYD4	1	K13359|1|2e-15|84.7|mcc:107000109|FXYD domain containing ion transport regulator 4	-	-	-	gi|635052934|ref|XP_007960641.1|/1.87925e-24/PREDICTED: FXYD domain-containing ion transport regulator 4 isoform X5 [Chlorocebus sabaeus]
284930	1815	0	3	0.01	0.18	4.16993	Up	0.201882	0.321874	LOC284930	1	-	-	-	-	gi|119593858|gb|EAW73452.1|/9.73889e-29/hCG1987281, isoform CRA_a [Homo sapiens]
94086	616	0	1	0.01	0.18	4.16993	Up	0.635424	0.744467	HSPB9	2	K09547|1|2e-87|323|hsa:94086|heat shock protein beta-9	GO:0043231//intracellular membrane-bounded organelle	GO:0005488//binding	GO:0050896//response to stimulus	gi|15082238|ref|NP_149971.1|/1.76952e-86/heat shock protein beta-9 [Homo sapiens]
103724388	636	0	1	0.01	0.18	4.16993	Up	0.635424	0.743989	LINC01068	1	-	-	-	-	-
100874241	645	0	1	0.01	0.18	4.16993	Up	0.635424	0.742795	STARD13-AS	1	-	-	-	-	gi|119628938|gb|EAX08533.1|/5.91344e-22/hCG1798436, isoform CRA_b [Homo sapiens]
64582	1834	0	3	0.01	0.18	4.16993	Up	0.201882	0.321171	GPR135	5	K08427|1|0.0|627|pps:100984087|G protein-coupled receptor 135	GO:0016020//membrane	GO:0004872//receptor activity	-	gi|931592115|ref|XP_014203039.1|/0/PREDICTED: LOW QUALITY PROTEIN: probable G-protein coupled receptor 135 [Pan paniscus]
729873	2260	0	3.84	0.01	0.18	4.16993	Up	0.201882	0.321031	TBC1D3	3	K20134|1|0.0|1076|hsa:414060|TBC1 domain family member 3	GO:0044464	-	-	gi|599044928|ref|NP_001116863.3|/0/TBC1 domain family member 3 [Homo sapiens]
102723665	1827	0	3	0.01	0.18	4.16993	Up	0.201882	0.320947	LOC102723665	1	-	-	-	-	gi|686734117|ref|XP_009243937.1|/8.58642e-33/PREDICTED: uncharacterized protein [Pongo abelii]
341032	1217	0	2	0.01	0.18	4.16993	Up	0.358164	0.507146	C11orf53	2	-	-	-	-	gi|767970108|ref|XP_011541105.1|/1.44238e-117/PREDICTED: uncharacterized protein C11orf53 isoform X2 [Homo sapiens]
100996654	634	0	1	0.01	0.18	4.16993	Up	0.635424	0.736465	LOC100996654	1	-	-	-	-	-
92086	994	0	1.58	0.01	0.18	4.16993	Up	0.635424	0.736043	GGTLC1	2	K18592|1|5e-131|469|ggo:101126309|gamma-glutamyltranspeptidase / glutathione hydrolase / leukotriene-C4 hydrolase [EC:2.3.2.2 3.4.19.13 3.4.19.14]	GO:0031224//intrinsic component of membrane;GO:0031224//intrinsic component of membrane	GO:0016747//transferase activity, transferring acyl groups other than amino-acyl groups;GO:0005488//binding;GO:0016755//transferase activity, transferring amino-acyl groups;GO:0016747//transferase activity, transferring acyl groups other than amino-acyl groups;GO:0005488//binding;GO:0016755//transferase activity, transferring amino-acyl groups	GO:0006749//glutathione metabolic process;GO:0006749//glutathione metabolic process	gi|578835632|ref|XP_006723725.1|/2.20522e-132/PREDICTED: gamma-glutamyltransferase light chain 1 isoform X4 [Homo sapiens]
128218	1803	0	3	0.01	0.18	4.16993	Up	0.201882	0.320667	TMEM125	1	-	-	-	-	gi|157952196|ref|NP_001101437.2|/1.0566e-47/transmembrane protein 125 [Rattus norvegicus]
171484	1255	0	2	0.01	0.18	4.16993	Up	0.358164	0.506359	FAM9C	5	K19528|1|1e-30|136|pps:100974846|synaptonemal complex protein 3	-	-	-	gi|397468097|ref|XP_003805732.1|/5.42647e-67/PREDICTED: protein FAM9C [Pan paniscus]
652	1774	0	3	0.01	0.18	4.16993	Up	0.201882	0.320555	BMP4	3	K04662|1|0.0|785|hgl:101711207|bone morphogenetic protein 2/4	GO:0044424;GO:0031982//vesicle;GO:0031012//extracellular matrix	GO:0042802//identical protein binding;GO:0070696//transmembrane receptor protein serine/threonine kinase binding;GO:0005539//glycosaminoglycan binding	GO:0003156//regulation of organ formation;GO:0001934//positive regulation of protein phosphorylation;GO:0061154//endothelial tube morphogenesis;GO:0002244//hematopoietic progenitor cell differentiation;GO:0001944//vasculature development;GO:0021536//diencephalon development;GO:0014020;GO:0003008;GO:0045661//regulation of myoblast differentiation;GO:0043410//positive regulation of MAPK cascade;GO:…	gi|982261043|ref|XP_015309287.1|/0/PREDICTED: bone morphogenetic protein 4 isoform X1 [Macaca fascicularis]
259239	615	0	1	0.01	0.18	4.16993	Up	0.635424	0.732504	WFDC11	2	-	-	-	-	gi|795350908|ref|XP_011784310.1|/7.82423e-61/PREDICTED: protein WFDC11 isoform X1 [Colobus angolensis palliatus]
440093	1071	0	1.79	0.01	0.18	4.16993	Up	0.635424	0.729688	H3F3C	2	K11253|1|3e-72|274|lve:103081391|histone H3	GO:0000785//chromatin;GO:0031981//nuclear lumen	GO:0003676//nucleic acid binding	GO:0007599//hemostasis;GO:0034728//nucleosome organization	gi|602731422|ref|XP_007451114.1|/2.19136e-71/PREDICTED: histone H3.3-like [Lipotes vexillifer]
101927688	653	0	1	0.01	0.17	4.08746	Up	0.635424	0.744611	SEPT4-AS1	1	K16943|1|8e-18|92.4|ptr:455160|septin 4	GO:0043231//intracellular membrane-bounded organelle	-	GO:0007417//central nervous system development;GO:0007005//mitochondrion organization;GO:0003006//developmental process involved in reproduction	gi|332801054|ref|NP_001033793.2|/9.17633e-18/uncharacterized protein C17orf47 [Homo sapiens]
80274	3885	0	6	0.01	0.17	4.08746	Up	0.0361534	0.0766032	SCUBE1	3	K06825|1|1e-91|340|sko:100374579|fibrillin 1	GO:0009986//cell surface;GO:0044421;GO:0019898//extrinsic component of membrane	GO:0046872//metal ion binding;GO:0046983//protein dimerization activity	GO:0007599//hemostasis;GO:0006952//defense response;GO:0030855//epithelial cell differentiation;GO:0007507//heart development;GO:0051259//protein oligomerization	gi|120587029|ref|NP_766638.2|/0/signal peptide, CUB and EGF-like domain-containing protein 1 precursor [Homo sapiens]
101929753	1311	0	2	0.01	0.17	4.08746	Up	0.358164	0.508688	LOC101929753	1	-	-	-	-	gi|119631652|gb|EAX11247.1|/1.0701e-28/hCG2041231, partial [Homo sapiens]
101927258	652	0	1	0.01	0.17	4.08746	Up	0.635424	0.740894	LINC01474	1	-	-	-	-	gi|119582946|gb|EAW62542.1|/2.6699e-17/hCG2045161 [Homo sapiens]
83538	1868	0	3	0.01	0.17	4.08746	Up	0.201882	0.320891	TTC25	1	K01121|1|5e-55|218|shr:100923172|2',3'-cyclic-nucleotide 3'-phosphodiesterase [EC:3.1.4.37];K09553|2|2e-07|60.1|obi:106868995|stress-induced-phosphoprotein 1	GO:0044424;GO:0044424	GO:0005488//binding;GO:0005488//binding	-	gi|767996093|ref|XP_011523625.1|/4.21217e-168/PREDICTED: tetratricopeptide repeat protein 25 isoform X1 [Homo sapiens]
114928	3730	0	6	0.01	0.17	4.08746	Up	0.0361534	0.0765498	GPRASP2	3	K04574|1|2e-06|57.8|cge:100753127|neurofilament heavy polypeptide	GO:0044424;GO:0044424;GO:0044424;GO:0044424;GO:0044424	GO:0005515//protein binding;GO:0005515//protein binding;GO:0005515//protein binding;GO:0005515//protein binding;GO:0005515//protein binding	-	gi|19923967|ref|NP_612446.1|/0/G-protein coupled receptor-associated sorting protein 2 [Homo sapiens]
100130717	650	0	1	0.01	0.17	4.08746	Up	0.635424	0.733339	CECR5-AS1	1	-	-	-	-	gi|119578153|gb|EAW57749.1|/2.98919e-45/hCG1804364 [Homo sapiens]
100132979	5339	0	8.3	0.01	0.17	4.08746	Up	0.0114864	0.0282311	GOLGA8DP	1	K10595|1|3e-76|290|ptr:465464|E3 ubiquitin-protein ligase HERC2 [EC:2.3.2.26];K20358|2|5e-53|213|rro:104677005|golgin subfamily A member 2	-	-	-	gi|931593973|ref|XP_014203216.1|/0/PREDICTED: LOW QUALITY PROTEIN: putative golgin subfamily A member 8D [Pan paniscus]
116071	1955	0	3	0.01	0.17	4.08746	Up	0.201882	0.320388	BATF2	3	K09034|1|5e-128|461|hsa:116071|ATF-like basic leucine zipper transcriptional factor	GO:0043231//intracellular membrane-bounded organelle;GO:0043231//intracellular membrane-bounded organelle;GO:0043231//intracellular membrane-bounded organelle	GO:0003677//DNA binding;GO:0001071//nucleic acid binding transcription factor activity;GO:0005515//protein binding;GO:0003677//DNA binding;GO:0001071//nucleic acid binding transcription factor activity;GO:0005515//protein binding;GO:0003677//DNA binding;GO:0001071//nucleic acid binding transcription factor activity;GO:0005515//protein binding	GO:0006351//transcription, DNA-templated;GO:0006351//transcription, DNA-templated;GO:0006351//transcription, DNA-templated	gi|663854603|ref|NP_001287736.1|/9.83679e-113/basic leucine zipper transcriptional factor ATF-like 2 isoform 2 [Homo sapiens]
122773	2702	0	4	0.01	0.16	4	Up	0.113793	0.203867	KLHDC1	2	K12562|1|2e-28|130|nve:NEMVE_v1g246594|amphiphysin;K10317|3|9e-19|98.6|nve:NEMVE_v1g100198|F-box protein 42;K14966|5|3e-16|90.1|tgu:100225405|host cell factor	GO:0044424	-	-	gi|26190616|ref|NP_751943.1|/0/kelch domain-containing protein 1 [Homo sapiens]
401509	4028	0	6	0.01	0.16	4	Up	0.0361534	0.0766477	ZNF658B	3	K09228|1|0.0|1737|hsa:26149|KRAB domain-containing zinc finger protein	GO:0043231//intracellular membrane-bounded organelle	GO:0046914//transition metal ion binding;GO:0003676//nucleic acid binding	GO:0006351//transcription, DNA-templated	gi|74753581|sp|Q4V348.1|Z658B_HUMAN/0/RecName: Full=Zinc finger protein 658B
92565	1395	0	2	0.01	0.16	4	Up	0.358164	0.50996	FANK1	3	K15503|1|2e-27|126|aag:AaeL_AAEL014668|serine/threonine-protein phosphatase 6 regulatory ankyrin repeat subunit B	GO:0043231//intracellular membrane-bounded organelle	-	-	gi|148596917|ref|NP_660278.3|/0/fibronectin type 3 and ankyrin repeat domains protein 1 [Homo sapiens]
3081	2012	0	3	0.01	0.16	4	Up	0.201882	0.32162	HGD	3	K00451|1|0.0|943|hsa:3081|homogentisate 1,2-dioxygenase [EC:1.13.11.5]	GO:0044444//cytoplasmic part	GO:0043169//cation binding;GO:0016702//oxidoreductase activity, acting on single donors with incorporation of molecular oxygen, incorporation of two atoms of oxygen	GO:0006558//L-phenylalanine metabolic process;GO:0006570//tyrosine metabolic process	gi|115527117|ref|NP_000178.2|/0/homogentisate 1,2-dioxygenase [Homo sapiens]
164237	1372	0	2	0.01	0.16	4	Up	0.358164	0.50984	WFDC13	1	K04658|1|1e-07|51.2|mdo:100011976|noggin	-	GO:0004857//enzyme inhibitor activity	-	gi|25188181|ref|NP_742002.1|/5.83159e-49/WAP four-disulfide core domain protein 13 precursor [Homo sapiens]
5309	1407	0	2	0.01	0.16	4	Up	0.358164	0.509482	PITX3	3	K09357|1|3e-119|431|ssc:100154216|paired-like homeodomain transcription factor 3	GO:0043231//intracellular membrane-bounded organelle	-	GO:0007420//brain development;GO:0009653//anatomical structure morphogenesis;GO:0002088//lens development in camera-type eye;GO:0030182//neuron differentiation	gi|594679192|ref|XP_007187337.1|/2.23373e-120/PREDICTED: pituitary homeobox 3 isoform X2 [Balaenoptera acutorostrata scammoni]
56956	2078	0	3	0.01	0.16	4	Up	0.201882	0.321396	LHX9	1	K09373|1|0.0|737|mcc:710636|LIM homeobox protein 2/9	GO:0043231//intracellular membrane-bounded organelle;GO:0043231//intracellular membrane-bounded organelle	GO:0046914//transition metal ion binding;GO:0001071//nucleic acid binding transcription factor activity;GO:0003677//DNA binding;GO:0046914//transition metal ion binding;GO:0001071//nucleic acid binding transcription factor activity;GO:0003677//DNA binding	GO:0006351//transcription, DNA-templated;GO:0008406//gonad development;GO:0006351//transcription, DNA-templated;GO:0008406//gonad development	gi|33569216|ref|NP_064589.2|/0/LIM/homeobox protein Lhx9 isoform 1 [Homo sapiens]
9032	708	0	1	0.01	0.16	4	Up	0.635424	0.739428	TM4SF5	2	-	GO:0016021//integral component of membrane	-	-	gi|21265113|ref|NP_003954.2|/4.39249e-99/transmembrane 4 L6 family member 5 precursor [Homo sapiens]
105371907	695	0	1	0.01	0.16	4	Up	0.635424	0.736933	LOC105371907	1	-	-	-	-	gi|767898421|ref|XP_011507091.1|/6.53027e-84/PREDICTED: uncharacterized protein LOC105371907 isoform X2 [Homo sapiens]
92104	4686	0	7.18	0.01	0.16	4	Up	0.0203782	0.0468144	TTC30A	3	K19683|1|0.0|1278|hsa:92104|tetratricopeptide repeat protein 30	GO:0042995//cell projection	-	-	gi|145309317|ref|NP_689488.3|/0/tetratricopeptide repeat protein 30A [Homo sapiens]
387082	702	0	1.01	0.01	0.16	4	Up	0.635424	0.735109	SUMO4	1	K12160|1|4e-60|186|ggo:101126893|small ubiquitin-related modifier	-	-	-	gi|426354857|ref|XP_004044859.1|/3.41907e-59/PREDICTED: small ubiquitin-related modifier 4 [Gorilla gorilla gorilla]
8822	1369	0	2	0.01	0.16	4	Up	0.358164	0.506556	FGF17	3	K04358|1|2e-104|381|fca:101090606|fibroblast growth factor	GO:0044421;GO:0044421	GO:0005104//fibroblast growth factor receptor binding;GO:0005104//fibroblast growth factor receptor binding	GO:0048731//system development;GO:0007169//transmembrane receptor protein tyrosine kinase signaling pathway;GO:0007154//cell communication;GO:0048731//system development;GO:0007169//transmembrane receptor protein tyrosine kinase signaling pathway;GO:0007154//cell communication	gi|672078580|ref|XP_008769049.1|/5.86889e-105/PREDICTED: fibroblast growth factor 17 isoform X1 [Rattus norvegicus]
100293534	5427	0	8	0.01	0.16	4	Up	0.0114864	0.0282273	C4B_2	2	K03989|1|0.0|3296|hsa:721|complement component 4	GO:0044421	GO:0061135	GO:0006952//defense response;GO:0002455//humoral immune response mediated by circulating immunoglobulin	gi|338858017|ref|NP_001229752.1|/0/complement C4-B-like preproprotein [Homo sapiens]
102724552	694	0	1	0.01	0.16	4	Up	0.635424	0.728449	LOC102724552	1	-	-	-	-	-
11272	585	0.33	6.4	0.08	1.24	3.9542	Up	0.0361534	0.0766656	PRR4	2	-	GO:0005576//extracellular region	-	-	gi|194385588|dbj|BAG65171.1|/9.45781e-54/unnamed protein product [Homo sapiens]
7123	772	0	1	0.01	0.15	3.90689	Up	0.635424	0.751668	CLEC3B	2	K17520|1|2e-115|417|nle:100604042|C-type lectin domain family 3 member B	GO:0044421;GO:0044421	GO:0030246//carbohydrate binding;GO:0030246//carbohydrate binding	GO:0048731//system development;GO:0048731//system development	gi|156627579|ref|NP_003269.2|/9.52851e-93/tetranectin isoform 1precursor [Homo sapiens]
127391	741	0	1	0.01	0.15	3.90689	Up	0.635424	0.751375	TMCO2	3	-	GO:0031224//intrinsic component of membrane	-	-	gi|56847610|ref|NP_001008740.1|/1.24486e-86/transmembrane and coiled-coil domain-containing protein 2 [Homo sapiens]
128414	1447	0	2	0.01	0.15	3.90689	Up	0.358164	0.510239	NKAIN4	3	-	GO:0031224//intrinsic component of membrane	-	-	gi|226529429|ref|NP_690603.3|/1.97318e-119/sodium/potassium-transporting ATPase subunit beta-1-interacting protein 4 precursor [Homo sapiens]
57699	753	0	1	0.01	0.15	3.90689	Up	0.635424	0.748171	CPNE5	1	-	GO:0042995//cell projection;GO:0044297//cell body;GO:0042995//cell projection;GO:0044297//cell body;GO:0042995//cell projection;GO:0044297//cell body;GO:0042995//cell projection;GO:0044297//cell body	-	-	gi|119624317|gb|EAX03912.1|/6.00058e-150/copine V, isoform CRA_b [Homo sapiens]
646096	864	0	1.18	0.01	0.15	3.90689	Up	0.635424	0.748123	CHEK2P2	1	K06641|1|2e-54|120|ggo:101136352|serine/threonine-protein kinase Chk2 [EC:2.7.11.1]	-	-	-	gi|426378286|ref|XP_004055868.1|/1.69375e-53/PREDICTED: serine/threonine-protein kinase Chk2-like [Gorilla gorilla gorilla]
7757	1484.34	0.93	2.02	0.01	0.15	3.90689	Up	0.358164	0.50992	ZNF208	1	K09228|1|1e-39|165|mcf:102139727|KRAB domain-containing zinc finger protein	GO:0043231//intracellular membrane-bounded organelle;GO:0043231//intracellular membrane-bounded organelle;GO:0043231//intracellular membrane-bounded organelle;GO:0005622//intracellular;GO:0005622//intracellular;GO:0043231//intracellular membrane-bounded organelle	GO:0046914//transition metal ion binding;GO:0003676//nucleic acid binding;GO:0046914//transition metal ion binding;GO:0003676//nucleic acid binding;GO:0046914//transition metal ion binding;GO:0003676//nucleic acid binding;GO:0046872//metal ion binding;GO:0046872//metal ion binding;GO:0046914//transition metal ion binding;GO:0003676//nucleic acid binding	GO:0006351//transcription, DNA-templated;GO:0006351//transcription, DNA-templated;GO:0006351//transcription, DNA-templated;GO:0006351//transcription, DNA-templated	gi|635037501|ref|XP_007994199.1|/6.64564e-42/PREDICTED: putative zinc finger protein 724 isoform X1 [Chlorocebus sabaeus]
643036	751	0	1	0.01	0.15	3.90689	Up	0.635424	0.747157	SLED1	1	K10786|1|2e-23|106|ecb:100147554|bone marrow proteoglycan	-	-	-	gi|37181560|gb|AAQ88591.1|/4.13392e-69/RTFV9368 [Homo sapiens]
57828	3620	0	5	0.01	0.15	3.90689	Up	0.0641406	0.126163	CATSPERG	4	K16894|1|0.0|2310|hsa:57828|cation channel sperm-associated protein subunit gamma	GO:0031224//intrinsic component of membrane;GO:0031224//intrinsic component of membrane	-	GO:0048232//male gamete generation;GO:0048869//cellular developmental process;GO:0048232//male gamete generation;GO:0048869//cellular developmental process	gi|187761334|ref|NP_067008.3|/0/cation channel sperm-associated protein subunit gamma precursor [Homo sapiens]
286480	1159	0	1.63	0.01	0.15	3.90689	Up	0.635424	0.747061	UBE2E4P	1	K20217|1|1e-78|295|ggo:101132580|ubiquitin-conjugating enzyme E2 E [EC:2.3.2.23]	-	-	-	gi|109692276|gb|ABG37966.1|/3.11751e-91/unknown [Rattus norvegicus]
3294	1451	0	2	0.01	0.15	3.90689	Up	0.358164	0.509721	HSD17B2	2	K13368|1|0.0|757|hsa:3294|17beta-estradiol 17-dehydrogenase / 3alpha(17beta)-hydroxysteroid dehydrogenase (NAD+) [EC:1.1.1.62 1.1.1.239]	GO:0031090//organelle membrane;GO:0031224//intrinsic component of membrane	GO:0033764//steroid dehydrogenase activity, acting on the CH-OH group of donors, NAD or NADP as acceptor	GO:0033189//response to vitamin A;GO:0008202//steroid metabolic process	gi|4504503|ref|NP_002144.1|/0/estradiol 17-beta-dehydrogenase 2 [Homo sapiens]
103752589	748	0	1	0.01	0.15	3.90689	Up	0.635424	0.745474	TMEM92-AS1	1	-	-	-	-	-
105371184	733	0	1	0.01	0.15	3.90689	Up	0.635424	0.745378	LOC105371184	1	K03251|1|4e-12|48.9|crg:105324077|translation initiation factor 3 subunit D	-	-	-	gi|767897044|ref|XP_011506925.1|/6.10191e-115/PREDICTED: collagen alpha-1(I) chain-like [Homo sapiens]
101929384	761	0	1	0.01	0.15	3.90689	Up	0.635424	0.744754	LOC101929384	1	-	-	-	-	-
100532746	2728	0	3.9	0.01	0.15	3.90689	Up	0.201882	0.321508	PPT2-EGFL8	1	K01074|1|2e-140|502|mcf:102124313|palmitoyl-protein thioesterase [EC:3.1.2.22]	GO:0000323//lytic vacuole;GO:0031224//intrinsic component of membrane	GO:0046872//metal ion binding;GO:0016790//thiolester hydrolase activity	GO:0043009//chordate embryonic development;GO:0043412//macromolecule modification	gi|2501963|gb|AAB80731.1|/5.29657e-149/inactive palmitoyl-protein thioesterase-2i [Homo sapiens]
387733	751	0	1	0.01	0.15	3.90689	Up	0.635424	0.7427	IFITM5	2	K06566|1|4e-58|226|hsa:387733|interferon induced transmembrane protein	GO:0031224//intrinsic component of membrane	-	GO:0030278//regulation of ossification;GO:0050896//response to stimulus	gi|70608168|ref|NP_001020466.1|/2.77932e-57/interferon-induced transmembrane protein 5 [Homo sapiens]
101928985	2485	0	3.39	0.01	0.15	3.90689	Up	0.201882	0.321283	LOC101928985	1	K17985|1|1e-16|62.0|hsa:55626|activating molecule in BECN1-regulated autophagy protein 1;K12581|3|3e-14|83.2|nle:100584332|CCR4-NOT transcription complex subunit 7/8;K15696|4|6e-12|50.4|nle:100581015|RING finger protein 113B	-	-	-	gi|9280152|dbj|BAB01630.1|/2.16109e-22/unnamed portein product [Macaca fascicularis]
101928979	744	0	1	0.01	0.15	3.90689	Up	0.635424	0.738673	LOC101928979	1	-	-	-	-	-
101927354	761	0	1	0.01	0.15	3.90689	Up	0.635424	0.738484	LOC101927354	1	-	-	-	-	-
8120	3675	0	5	0.01	0.15	3.90689	Up	0.0641406	0.126095	AP3B2	4	K12397|1|0.0|1778|ggo:101138680|AP-3 complex subunit beta	GO:0043234//protein complex;GO:0030136//clathrin-coated vesicle;GO:0005798//Golgi-associated vesicle;GO:0043234//protein complex;GO:0030136//clathrin-coated vesicle;GO:0005798//Golgi-associated vesicle;GO:0043234//protein complex;GO:0030136//clathrin-coated vesicle;GO:0005798//Golgi-associated vesicle	GO:0022892//substrate-specific transporter activity;GO:0022892//substrate-specific transporter activity;GO:0022892//substrate-specific transporter activity	GO:0048193//Golgi vesicle transport;GO:0015031//protein transport;GO:0048193//Golgi vesicle transport;GO:0015031//protein transport;GO:0048193//Golgi vesicle transport;GO:0015031//protein transport	gi|511772994|ref|NP_001265440.1|/0/AP-3 complex subunit beta-2 isoform 3 [Homo sapiens]
51225	2111	0	3	0.01	0.15	3.90689	Up	0.201882	0.320723	ABI3	2	K05751|1|3e-48|196|acs:100566563|abl interactor 2	GO:0031252//cell leading edge;GO:0044424;GO:0031252//cell leading edge;GO:0044424	GO:0005488//binding;GO:0005488//binding	GO:0016477//cell migration;GO:0006468//protein phosphorylation;GO:0016477//cell migration;GO:0006468//protein phosphorylation	gi|635093084|ref|XP_008011236.1|/0/PREDICTED: ABI gene family member 3 [Chlorocebus sabaeus]
106635544	128	0	0.13	0.01	0.15	3.90689	Up	0.87268	0.904241	SNORA109	1	-	-	-	-	-
5047	764	0	1	0.01	0.15	3.90689	Up	0.635424	0.734316	PAEP	3	-	-	-	GO:0051234//establishment of localization;GO:0032501//multicellular organismal process;GO:0032501//multicellular organismal process;GO:0051234//establishment of localization;GO:0032501//multicellular organismal process	gi|119608569|gb|EAW88163.1|/1.87076e-100/progestagen-associated endometrial protein (placental protein 14, pregnancy-associated endometrial alpha-2-globulin, alpha uterine protein), isoform CRA_a [Homo sapiens]
100130370	767	0	1	0.01	0.15	3.90689	Up	0.635424	0.734083	LOC100130370	1	-	-	-	-	gi|767993094|ref|XP_011522444.1|/3.48516e-79/PREDICTED: uncharacterized protein LOC100130370 isoform X5 [Homo sapiens]
220004	1498	0	2	0.01	0.15	3.90689	Up	0.358164	0.505888	PPP1R32	1	K17571|1|0.0|856|hsa:220004|protein phosphatase 1 regulatory subunit 32	-	-	-	gi|119594352|gb|EAW73946.1|/0/hCG2017012, isoform CRA_a [Homo sapiens]
56475	1496	0	2	0.01	0.15	3.90689	Up	0.358164	0.505536	RPRM	2	K10128|1|1e-54|216|lve:103074247|reprimo, TP53-dependent G2 arrest mediator candidate	GO:0044424;GO:0031224//intrinsic component of membrane	GO:0005488//binding	GO:0022402//cell cycle process;GO:0000278//mitotic cell cycle	gi|9790193|ref|NP_062819.1|/8.84751e-54/protein reprimo [Homo sapiens]
92736	2147	0	3	0.01	0.15	3.90689	Up	0.201882	0.32036	OTOP2	2	-	GO:0031224//intrinsic component of membrane	-	-	gi|119609619|gb|EAW89213.1|/0/otopetrin 2, partial [Homo sapiens]
127707	5070	0	7	0.01	0.15	3.90689	Up	0.0203782	0.0467908	KLHDC7A	2	K10476|1|7e-86|322|lcm:102358370|kelch repeat and BTB domain-containing protein 11	GO:0031224//intrinsic component of membrane	-	-	gi|116089333|ref|NP_689588.2|/0/kelch domain-containing protein 7A [Homo sapiens]
256714	3872	0	5	0.01	0.14	3.80735	Up	0.0641406	0.126203	MAP7D2	1	K10433|1|2e-19|101|ccw:104689391|microtubule-associated protein 7;K16807|2|2e-19|101|shr:100927442|MAP7 domain-containing protein 3	-	-	-	gi|270483742|ref|NP_001161937.1|/0/MAP7 domain-containing protein 2 isoform 1 [Homo sapiens]
121355	822	0	1	0.01	0.14	3.80735	Up	0.635424	0.748752	GTSF1	2	K02728|1|4e-08|60.8|hst:105180554|20S proteasome subunit alpha 3 [EC:3.4.25.1]	GO:0044424	GO:0043169//cation binding	-	gi|332207673|ref|XP_003252919.1|/2.73441e-112/PREDICTED: gametocyte-specific factor 1 isoform X1 [Nomascus leucogenys]
101927481	815	0	1	0.01	0.14	3.80735	Up	0.635424	0.746724	LOC101927481	1	-	-	-	-	gi|685587533|ref|XP_009184776.1|/1.81775e-07/PREDICTED: uncharacterized protein LOC103877644 [Papio anubis]
23551	3047	0	4	0.01	0.14	3.80735	Up	0.113793	0.203787	RASD2	3	K07844|1|1e-153|546|nle:100587400|RASD family, member 2	GO:0016020//membrane	GO:0032561//guanyl ribonucleotide binding;GO:0017111//nucleoside-triphosphatase activity;GO:0019900//kinase binding	GO:0007610//behavior;GO:0009207;GO:0016567//protein ubiquitination;GO:0016925//protein sumoylation;GO:0007270//neuron-neuron synaptic transmission	gi|440904025|gb|ELR54596.1|/2.68735e-165/GTP-binding protein Rhes, partial [Bos mutus]
3936	3808	0	5	0.01	0.14	3.80735	Up	0.0641406	0.126135	LCP1	4	K17276|1|0.0|1281|ptg:102960827|plastin-2	GO:0001726//ruffle;GO:0044459;GO:0044444//cytoplasmic part;GO:0015629//actin cytoskeleton	GO:0046872//metal ion binding;GO:0003779//actin binding	GO:0007015//actin filament organization;GO:0009887//organ morphogenesis;GO:0002285;GO:0006886//intracellular protein transport	gi|591318376|ref|XP_007085449.1|/0/PREDICTED: plastin-2 isoform X1 [Panthera tigris altaica]
55906	2974	0	3.98	0.01	0.14	3.80735	Up	0.201882	0.321592	ZC4H2	2	K20478|1|8e-06|55.5|dre:557772|golgin subfamily B member 1	-	GO:0043169//cation binding;GO:0043169//cation binding;GO:0043169//cation binding;GO:0043169//cation binding	-	gi|545558299|ref|XP_005641473.1|/1.41661e-97/PREDICTED: zinc finger C4H2 domain-containing protein isoform X2 [Canis lupus familiaris]
85317	1840	0	2.42	0.01	0.14	3.80735	Up	0.358164	0.508886	BAGE4	1	K09188|1|1e-121|296|ggo:101134599|histone-lysine N-methyltransferase MLL3 [EC:2.1.1.43]	-	-	-	gi|694925112|ref|XP_009452907.1|/2.17214e-125/PREDICTED: histone-lysine N-methyltransferase 2C isoform X10 [Pan troglodytes]
3310	2370	0	3	0.01	0.14	3.80735	Up	0.201882	0.321368	HSPA6	4	K03283|1|0.0|1159|hsa:3310|heat shock 70kDa protein 1/8	-	GO:0032559//adenyl ribonucleotide binding	GO:0006950//response to stress	gi|34419635|ref|NP_002146.2|/0/heat shock 70 kDa protein 6 [Homo sapiens]
4128	5330	0	7	0.01	0.14	3.80735	Up	0.0203782	0.0468262	MAOA	3	K00274|1|0.0|1201|mcc:708371|monoamine oxidase [EC:1.4.3.4]	GO:0031224//intrinsic component of membrane;GO:0031966//mitochondrial membrane;GO:0031224//intrinsic component of membrane;GO:0031966//mitochondrial membrane	GO:0005488//binding;GO:0016641//oxidoreductase activity, acting on the CH-NH2 group of donors, oxygen as acceptor;GO:0005488//binding;GO:0016641//oxidoreductase activity, acting on the CH-NH2 group of donors, oxygen as acceptor	GO:0050896//response to stimulus;GO:0042133//neurotransmitter metabolic process;GO:0042417//dopamine metabolic process;GO:0050896//response to stimulus;GO:0042133//neurotransmitter metabolic process;GO:0042417//dopamine metabolic process	gi|795304451|ref|XP_011708741.1|/0/PREDICTED: amine oxidase [flavin-containing] A [Macaca nemestrina]
8736	5560	0	7	0.01	0.14	3.80735	Up	0.0203782	0.0468203	MYOM1	3	K12567|1|6e-73|279|sko:100367237|titin [EC:2.7.11.1]	GO:0031672//A band;GO:0005859//muscle myosin complex	GO:0005198//structural molecule activity	GO:0003012//muscle system process	gi|140560919|ref|NP_003794.3|/0/myomesin-1 isoform a [Homo sapiens]
100852410	783	0	1	0.01	0.14	3.80735	Up	0.635424	0.738626	ZRANB2-AS2	1	-	-	-	-	-
1071	1537	0	2	0.01	0.14	3.80735	Up	0.358164	0.507383	CETP	1	K16835|1|4e-176|620|cjc:100410300|cholesteryl ester transfer protein	GO:0034358//plasma lipoprotein particle;GO:0043226//organelle	GO:0032934//sterol binding;GO:0005543//phospholipid binding;GO:0015248//sterol transporter activity	GO:0055092//sterol homeostasis;GO:0032374//regulation of cholesterol transport;GO:0044260;GO:0034370//triglyceride-rich lipoprotein particle remodeling;GO:0006650//glycerophospholipid metabolic process;GO:0016125//sterol metabolic process;GO:0006897//endocytosis;GO:0006639//acylglycerol metabolic process;GO:0010742//macrophage derived foam cell differentiation	gi|169636439|ref|NP_000069.2|/0/cholesteryl ester transfer protein isoform 1 precursor [Homo sapiens]
43	2299	0	3	0.01	0.14	3.80735	Up	0.201882	0.321003	ACHE	2	K01049|1|0.0|1147|pps:100980268|acetylcholinesterase [EC:3.1.1.7]	GO:0005604//basement membrane;GO:0043231//intracellular membrane-bounded organelle;GO:0031224//intrinsic component of membrane;GO:0044459;GO:0044444//cytoplasmic part;GO:0005604//basement membrane;GO:0043231//intracellular membrane-bounded organelle;GO:0031224//intrinsic component of membrane;GO:0044459;GO:0044444//cytoplasmic part;GO:0005604//basement membrane;GO:0043231//intracellular membrane-…	GO:0043236//laminin binding;GO:0042165//neurotransmitter binding;GO:0042802//identical protein binding;GO:0043236//laminin binding;GO:0042165//neurotransmitter binding;GO:0042802//identical protein binding;GO:0043236//laminin binding;GO:0042165//neurotransmitter binding;GO:0042802//identical protein binding;GO:0043236//laminin binding;GO:0042165//neurotransmitter binding;GO:0042802//identical pro…	GO:0001649//osteoblast differentiation;GO:0001881//receptor recycling;GO:0006898//receptor-mediated endocytosis;GO:0006259//DNA metabolic process;GO:0048513//animal organ development;GO:0009100//glycoprotein metabolic process;GO:0032800//receptor biosynthetic process;GO:0051259//protein oligomerization;GO:0048522;GO:0006950//response to stress;GO:0007399//nervous system development;GO:0007271//sy…	gi|767947843|ref|XP_011514527.1|/0/PREDICTED: acetylcholinesterase isoform X2 [Homo sapiens]
100874309	826	0	1	0.01	0.14	3.80735	Up	0.635424	0.736699	EPN2-IT1	1	-	-	-	-	-
78989	1595	0	2.02	0.01	0.14	3.80735	Up	0.358164	0.506831	COLEC11	1	K10066|1|2e-90|336|hsa:78989|collectin sub-family member 11	-	GO:0048029//monosaccharide binding;GO:0048029//monosaccharide binding;GO:0048029//monosaccharide binding;GO:0048029//monosaccharide binding;GO:0048029//monosaccharide binding;GO:0048029//monosaccharide binding;GO:0048029//monosaccharide binding	-	gi|364502947|ref|NP_001242915.1|/6.67366e-133/collectin-11 isoform g [Homo sapiens]
189	1611	0	2	0.01	0.14	3.80735	Up	0.358164	0.506477	AGXT	2	K00830|1|0.0|757|hsa:189|alanine-glyoxylate transaminase / serine-glyoxylate transaminase / serine-pyruvate transaminase [EC:2.6.1.44 2.6.1.45 2.6.1.51]	GO:0044429;GO:0044439	GO:0008483//transaminase activity;GO:0042802//identical protein binding;GO:0031406//carboxylic acid binding;GO:0048037//cofactor binding	GO:0006090//pyruvate metabolic process;GO:0006545//glycine biosynthetic process;GO:0006605//protein targeting;GO:0031960//response to corticosteroid;GO:0006081//cellular aldehyde metabolic process;GO:0019532//oxalate transport	gi|4557289|ref|NP_000021.1|/0/serine--pyruvate aminotransferase [Homo sapiens]
100505875	1011	0	1.25	0.01	0.14	3.80735	Up	0.635424	0.732458	LINC01088	1	-	-	-	-	gi|119611232|gb|EAW90826.1|/4.99811e-06/hCG1808016 [Homo sapiens]
56287	820	0	1	0.01	0.14	3.80735	Up	0.635424	0.732041	GKN1	3	-	-	-	GO:0048522;GO:0032501//multicellular organismal process	gi|94538357|ref|NP_062563.3|/2.49622e-81/gastrokine-1 [Homo sapiens]
100128714	1967	0	2.55	0.01	0.14	3.80735	Up	0.358164	0.50581	LOC100128714	1	K07994|1|2e-10|70.5|rro:104674670|matrix metalloproteinase-13 (collagenase 3) [EC:3.4.24.-];K18674|2|2e-08|63.5|rro:104656916|N-acetylgalactosamine kinase [EC:2.7.1.157];K09228|3|8e-08|61.6|hsa:284349|KRAB domain-containing zinc finger protein;K12581|4|1e-07|61.2|nle:100584332|CCR4-NOT transcription complex subunit 7/8;K18047|5|9e-07|58.2|rro:104681215|serine/threonine/tyrosine-interacting-like p…	-	-	-	gi|34530862|dbj|BAC85997.1|/2.28834e-71/unnamed protein product [Homo sapiens]
116729	805	0	1	0.01	0.14	3.80735	Up	0.635424	0.728724	PPP1R27	3	K17566|1|2e-74|281|pps:100993804|protein phosphatase 1 regulatory subunit 27	-	-	-	gi|635093544|ref|XP_008011466.1|/6.43278e-82/PREDICTED: protein phosphatase 1 regulatory subunit 27 [Chlorocebus sabaeus]
100534611	1022	0	1.22	0.01	0.13	3.70044	Up	0.635424	0.751815	TM4SF19-TCTEX1D2	1	-	-	-	-	gi|115511028|ref|NP_612470.2|/1.72102e-70/transmembrane 4 L6 family member 19 isoform 1 [Homo sapiens]
100873979	880	0	1	0.01	0.13	3.70044	Up	0.635424	0.751522	RBMS3-AS3	1	-	-	-	-	-
4435	830	0	1	0.01	0.13	3.70044	Up	0.635424	0.747543	CITED1	1	K02987|1|1e-08|62.8|fpg:101913201|small subunit ribosomal protein S4e	GO:0043231//intracellular membrane-bounded organelle;GO:0044444//cytoplasmic part;GO:0043231//intracellular membrane-bounded organelle;GO:0044444//cytoplasmic part;GO:0043231//intracellular membrane-bounded organelle;GO:0044444//cytoplasmic part	GO:0003712//transcription cofactor activity;GO:0001071//nucleic acid binding transcription factor activity;GO:0019904//protein domain specific binding;GO:0043565//sequence-specific DNA binding;GO:0046332//SMAD binding;GO:0003712//transcription cofactor activity;GO:0001071//nucleic acid binding transcription factor activity;GO:0019904//protein domain specific binding;GO:0043565//sequence-specific …	GO:0009880//embryonic pattern specification;GO:0003337//mesenchymal to epithelial transition involved in metanephros morphogenesis;GO:0045596//negative regulation of cell differentiation;GO:0006582//melanin metabolic process;GO:0007417//central nervous system development;GO:0007179//transforming growth factor beta receptor signaling pathway;GO:0016055//Wnt signaling pathway;GO:0006355//regulation…	gi|795458663|ref|XP_011888520.1|/1.3472e-98/PREDICTED: cbp/p300-interacting transactivator 1 isoform X1 [Cercocebus atys]
28514	3366	0	4	0.01	0.13	3.70044	Up	0.113793	0.203807	DLL1	3	K06051|1|0.0|1525|hsa:28514|delta	GO:0016021//integral component of membrane;GO:0031982//vesicle	GO:0046872//metal ion binding;GO:0005102//receptor binding	GO:0045607//regulation of auditory receptor cell differentiation;GO:0044267//cellular protein metabolic process;GO:0045165//cell fate commitment;GO:0048534//hematopoietic or lymphoid organ development;GO:0007155//cell adhesion;GO:0009855//determination of bilateral symmetry;GO:0001756//somitogenesis;GO:0007166//cell surface receptor signaling pathway	gi|110735443|ref|NP_005609.3|/0/delta-like protein 1 precursor [Homo sapiens]
7137	866	0	1	0.01	0.13	3.70044	Up	0.635424	0.742938	TNNI3	4	K12044|1|7e-80|299|pps:100987819|troponin I, cardiac muscle	GO:0005865//striated muscle thin filament	GO:0008092//cytoskeletal protein binding;GO:0019900//kinase binding;GO:0005246//calcium channel regulator activity	GO:0006941//striated muscle contraction;GO:0043462//regulation of ATPase activity;GO:0055008//cardiac muscle tissue morphogenesis;GO:0030154//cell differentiation;GO:0001976//neurological system process involved in regulation of systemic arterial blood pressure;GO:0003015//heart process;GO:0006875//cellular metal ion homeostasis	gi|594080858|ref|XP_006064059.1|/1.04487e-80/PREDICTED: troponin I, cardiac muscle [Bubalus bubalis]
162282	2426	0	3	0.01	0.13	3.70044	Up	0.201882	0.321059	ANKFN1	2	K10350|1|7e-09|65.5|pxy:105388985|Zyg-11 protein homolog	-	-	-	gi|114842396|ref|NP_694960.2|/0/ankyrin repeat and fibronectin type-III domain-containing protein 1 [Homo sapiens]
553158	2161	0	2.67	0.01	0.13	3.70044	Up	0.358164	0.505967	PRR5-ARHGAP8	5	K18470|1|6e-159|563|lcm:102359854|Rho GTPase-activating protein 1	-	-	-	gi|689972110|ref|NP_851851.3|/0/PRR5-ARHGAP8 fusion protein [Homo sapiens]
50700	1714	0	2	0.01	0.13	3.70044	Up	0.358164	0.505457	RDH8	2	K11150|1|7e-173|609|hsa:50700|retinol dehydrogenase 8 [EC:1.1.1.-]	GO:0016021//integral component of membrane;GO:0044424	GO:0008106//alcohol dehydrogenase (NADP+) activity;GO:0033764//steroid dehydrogenase activity, acting on the CH-OH group of donors, NAD or NADP as acceptor	GO:0006694//steroid biosynthetic process;GO:0050953//sensory perception of light stimulus;GO:0001523//retinoid metabolic process	gi|393535067|ref|NP_056540.2|/5.60402e-172/retinol dehydrogenase 8 [Homo sapiens]
57578	2310.22	0	2.84	0.01	0.13	3.70044	Up	0.358164	0.505379	UNC79	4	K02273|1|2e-08|63.5|ggo:101140105|cytochrome c oxidase subunit 8	GO:0019866//organelle inner membrane;GO:0043231//intracellular membrane-bounded organelle;GO:0031224//intrinsic component of membrane	GO:0015002//heme-copper terminal oxidase activity	-	gi|685555641|ref|XP_009210431.1|/1.37804e-18/PREDICTED: collagen alpha-1(III) chain-like [Papio anubis]
266917	1723	0	2	0.01	0.13	3.70044	Up	0.358164	0.50534	D21S2088E	1	-	-	-	-	gi|119630400|gb|EAX09995.1|/2.90013e-51/hCG2038410, partial [Homo sapiens]
113457	1646	0	2	0.01	0.13	3.70044	Up	0.358164	0.504793	TUBA3D	3	K07374|1|0.0|862|ocu:100349209|tubulin alpha	GO:0005815//microtubule organizing center;GO:0042995//cell projection	GO:0017111//nucleoside-triphosphatase activity;GO:0032561//guanyl ribonucleotide binding	GO:0043623//cellular protein complex assembly;GO:0007017//microtubule-based process;GO:0006458//'de novo' protein folding	gi|795466258|ref|XP_011890057.1|/0/PREDICTED: LOW QUALITY PROTEIN: tubulin alpha-3E chain [Cercocebus atys]
51267	2879	0.72	9.88	0.03	0.37	3.62449	Up	0.00647442	0.0169094	CLEC1A	1	K10069|1|1e-151|539|hsa:51267|C-type lectin domain family 1 member A	GO:0016021//integral component of membrane;GO:0016021//integral component of membrane;GO:0016021//integral component of membrane;GO:0016021//integral component of membrane;GO:0016021//integral component of membrane	GO:0004872//receptor activity;GO:0030246//carbohydrate binding;GO:0004872//receptor activity;GO:0030246//carbohydrate binding;GO:0004872//receptor activity;GO:0030246//carbohydrate binding;GO:0004872//receptor activity;GO:0030246//carbohydrate binding;GO:0004872//receptor activity;GO:0030246//carbohydrate binding	GO:0006950//response to stress;GO:0007165//signal transduction;GO:0006950//response to stress;GO:0007165//signal transduction;GO:0006950//response to stress;GO:0007165//signal transduction;GO:0006950//response to stress;GO:0007165//signal transduction;GO:0006950//response to stress;GO:0007165//signal transduction	gi|7110216|gb|AAF36830.1|AF200949_1/3.95122e-147/C-type lectin-like receptor-1 [Homo sapiens]
1	1766	0	2	0.01	0.12	3.58496	Up	0.358164	0.510558	A1BG	3	K06512|1|3e-33|145|phd:102339299|leukocyte immunoglobulin-like receptor	-	-	-	gi|21071030|ref|NP_570602.2|/0/alpha-1B-glycoprotein precursor [Homo sapiens]
729970	954	0	1	0.01	0.12	3.58496	Up	0.635424	0.751132	LOC729970	1	-	-	-	-	gi|119593434|gb|EAW73028.1|/2.8928e-69/hCG2028352 [Homo sapiens]
255654	964	0	1	0.01	0.12	3.58496	Up	0.635424	0.749916	LOC255654	1	K20133|1|6e-14|80.5|tgu:100224883|USP6 N-terminal-like protein;K20134|2|5e-13|77.4|pps:100990154|TBC1 domain family member 3	-	-	-	gi|675744378|ref|XP_008969213.1|/6.72855e-28/PREDICTED: uncharacterized protein LOC103785965 [Pan paniscus]
101927843	897	0	1	0.01	0.12	3.58496	Up	0.635424	0.749285	LOC101927843	1	-	-	-	-	gi|119630406|gb|EAX10001.1|/7.87377e-42/hCG2038829, partial [Homo sapiens]
80740	932	0	1	0.01	0.12	3.58496	Up	0.635424	0.748945	LY6G6C	2	K06846|1|4e-59|230|hsa:80740|lymphocyte antigen 6 complex locus protein D/E/G6/H	GO:0031224//intrinsic component of membrane	-	-	gi|13376874|ref|NP_079537.1|/2.88119e-58/lymphocyte antigen 6 complex locus protein G6c precursor [Homo sapiens]
1442	934	0	1	0.01	0.12	3.58496	Up	0.635424	0.748558	CSH1	5	K05438|1|2e-102|374|hsa:1442|growth hormone	-	GO:0005102//receptor binding;GO:0043169//cation binding	GO:0023052//signaling;GO:0022414//reproductive process	gi|4503083|ref|NP_001308.1|/1.24267e-101/chorionic somatomammotropin hormone 1 precursor [Homo sapiens]
81931	2794	0	3.09	0.01	0.12	3.58496	Up	0.201882	0.321761	ZNF93	3	K09228|1|0.0|1326|hsa:81931|KRAB domain-containing zinc finger protein	GO:0043231//intracellular membrane-bounded organelle	GO:0046914//transition metal ion binding;GO:0003676//nucleic acid binding;GO:0001071//nucleic acid binding transcription factor activity	GO:0006351//transcription, DNA-templated	gi|38708324|ref|NP_112495.2|/0/zinc finger protein 93 [Homo sapiens]
388499	1614	0	1.81	0.01	0.12	3.58496	Up	0.635424	0.746098	LYPLA2P2	1	K06130|1|2e-108|385|lve:103080040|lysophospholipase II [EC:3.1.1.5]	GO:0044424	GO:0003824//catalytic activity	GO:0044238//primary metabolic process;GO:0032787//monocarboxylic acid metabolic process	gi|752382125|ref|XP_011226725.1|/2.21233e-114/PREDICTED: acyl-protein thioesterase 2 isoform X1 [Ailuropoda melanoleuca]
105378367	935	0	1	0.01	0.12	3.58496	Up	0.635424	0.746002	LOC105378367	1	-	-	-	-	-
4856	2601	0	3	0.01	0.12	3.58496	Up	0.201882	0.321564	NOV	3	K06827|1|1e-106|390|acs:100562863|connective tissue growth factor	GO:0044421;GO:0043005//neuron projection;GO:0044297//cell body	GO:0005102//receptor binding;GO:0019838//growth factor binding	GO:0016049//cell growth	gi|635049890|ref|XP_007999621.1|/0/PREDICTED: protein NOV homolog [Chlorocebus sabaeus]
100526794	2982	0.15	3.41	0.01	0.12	3.58496	Up	0.201882	0.321536	NT5C1B-RDH14	1	K01081|1|0.0|1070|hsa:100526794|5'-nucleotidase [EC:3.1.3.5]	GO:0044444//cytoplasmic part;GO:0044444//cytoplasmic part	GO:0008252//nucleotidase activity;GO:0046872//metal ion binding;GO:0008252//nucleotidase activity;GO:0046872//metal ion binding	GO:0006163//purine nucleotide metabolic process;GO:0009112;GO:0006163//purine nucleotide metabolic process;GO:0009112	gi|312283682|ref|NP_001186032.1|/0/NT5C1B-RDH14 protein isoform 1 [Homo sapiens]
645884	953	0	1	0.01	0.12	3.58496	Up	0.635424	0.743941	RPS7P5	1	K02993|1|1e-88|185|nle:100601167|small subunit ribosomal protein S7e	GO:0015935//small ribosomal subunit;GO:0031981//nuclear lumen;GO:0030684//preribosome	GO:0003676//nucleic acid binding;GO:0005198//structural molecule activity	GO:0006412//translation;GO:0019080;GO:0031016//pancreas development;GO:0042254//ribosome biogenesis	gi|820985886|ref|XP_012361953.1|/1.13144e-87/PREDICTED: LOW QUALITY PROTEIN: 40S ribosomal protein S7-like [Nomascus leucogenys]
23617	1832	0	2	0.01	0.12	3.58496	Up	0.358164	0.508846	TSSK2	4	K08811|1|0.0|725|hsa:23617|testis-specific serine kinase [EC:2.7.11.1]	GO:0044424	GO:0046872//metal ion binding;GO:0004672//protein kinase activity;GO:0032559//adenyl ribonucleotide binding	GO:0006464//cellular protein modification process;GO:0048232//male gamete generation;GO:0048869//cellular developmental process	gi|194294513|ref|NP_443732.3|/0/testis-specific serine/threonine-protein kinase 2 [Homo sapiens]
79852	1771	0	2	0.01	0.12	3.58496	Up	0.358164	0.508173	EPHX3	1	K08059|1|5e-32|141|bfo:BRAFLDRAFT_126371|interferon, gamma-inducible protein 30;K08726|2|6e-28|128|bom:102267808|soluble epoxide hydrolase / lipid-phosphate phosphatase [EC:3.3.2.10 3.1.3.76]	-	GO:0003824//catalytic activity;GO:0003824//catalytic activity	-	gi|13376164|ref|NP_079070.1|/4.4606e-167/epoxide hydrolase 3 precursor [Homo sapiens]
56132	3593	0	3.98	0.01	0.12	3.58496	Up	0.201882	0.321087	PCDHB3	4	K16494|1|0.0|1472|pon:100939355|protocadherin beta	-	-	-	gi|686719732|ref|XP_003776723.2|/0/PREDICTED: uncharacterized protein LOC100939355 [Pongo abelii]
494558	967	0	1.01	0.01	0.12	3.58496	Up	0.635424	0.738531	C9orf135-AS1	1	K17776|1|5e-11|70.9|nle:100591060|metaxin;K09228|2|1e-06|56.2|nle:100598650|KRAB domain-containing zinc finger protein;K14404|3|2e-06|55.8|cjc:103793372|cleavage and polyadenylation specificity factor subunit 4;K17985|4|5e-06|54.3|hsa:55626|activating molecule in BECN1-regulated autophagy protein 1	-	-	-	gi|119582895|gb|EAW62491.1|/8.34614e-32/hCG2038565, partial [Homo sapiens]
84830	1812	0	2	0.01	0.12	3.58496	Up	0.358164	0.507186	ADTRP	1	-	GO:0031224//intrinsic component of membrane;GO:0031224//intrinsic component of membrane	-	-	gi|14249372|ref|NP_116133.1|/1.41224e-120/androgen-dependent TFPI-regulating protein isoform 2 [Homo sapiens]
104326193	950	0	1	0.01	0.12	3.58496	Up	0.635424	0.736418	DLX2-AS1	1	-	-	-	-	gi|119631584|gb|EAX11179.1|/7.92444e-27/hCG1811598 [Homo sapiens]
202658	1567	0	1.7	0.01	0.12	3.58496	Up	0.635424	0.735529	TRIM39-RPP21	1	K12015|1|0.0|705|mcc:100426750|tripartite motif-containing protein 39 [EC:2.3.2.27]	GO:0044444//cytoplasmic part;GO:0043231//intracellular membrane-bounded organelle	GO:0046914//transition metal ion binding;GO:0005515//protein binding	GO:0012501//programmed cell death	gi|312283723|ref|NP_001186048.1|/0/TRIM39-RPP21 protein [Homo sapiens]
1427	919	0	1	0.01	0.12	3.58496	Up	0.635424	0.733665	CRYGS	3	K16810|1|5e-105|382|bacu:103015945|TBCC domain-containing protein 1;K01886|2|2e-10|68.6|asn:102367728|glutaminyl-tRNA synthetase [EC:6.1.1.18]	-	GO:0005198//structural molecule activity	GO:0043010//camera-type eye development;GO:0048729//tissue morphogenesis	gi|594069565|ref|XP_006058684.1|/1.32237e-108/PREDICTED: beta-crystallin S isoform X2 [Bubalus bubalis]
101927043	923	0	1	0.01	0.12	3.58496	Up	0.635424	0.732273	LOC101927043	1	-	-	-	-	gi|821027361|ref|XP_012356877.1|/7.15705e-47/PREDICTED: uncharacterized protein LOC105738624 [Nomascus leucogenys]
257407	3595	0	4	0.01	0.12	3.58496	Up	0.113793	0.203447	C2orf72	1	-	-	-	-	gi|222418604|ref|NP_001138466.1|/1.8228e-83/uncharacterized protein C2orf72 [Homo sapiens]
1132	1817	0	2	0.01	0.12	3.58496	Up	0.358164	0.505066	CHRM4	3	K04132|1|0.0|848|pps:100979240|muscarinic acetylcholine receptor M4	GO:0016021//integral component of membrane;GO:0044297//cell body;GO:0044459;GO:0045202//synapse;GO:0033267;GO:0044430	GO:0030695//GTPase regulator activity;GO:0016907//G-protein coupled acetylcholine receptor activity	GO:0042221//response to chemical;GO:0007193//adenylate cyclase-inhibiting G-protein coupled receptor signaling pathway	gi|817275613|ref|XP_012307900.1|/0/PREDICTED: muscarinic acetylcholine receptor M4 [Aotus nancymaae]
286514	1812	0	2	0.01	0.12	3.58496	Up	0.358164	0.504949	MAGEB18	3	K12464|1|3e-38|162|ecb:100147318|melanoma-associated antigen D1	-	GO:0005488//binding	-	gi|27734781|ref|NP_775970.1|/0/melanoma-associated antigen B18 [Homo sapiens]
441476	964	0	1	0.01	0.12	3.58496	Up	0.635424	0.729183	STPG3	1	-	-	-	-	gi|375493557|ref|NP_001243629.1|/2.56106e-180/uncharacterized protein C9orf173 isoform b [Homo sapiens]
1539	2186	0.54	7.07	0.03	0.35	3.54432	Up	0.0203782	0.046838	CYLC2	4	-	GO:0033011//perinuclear theca	GO:0005198//structural molecule activity	GO:0048232//male gamete generation;GO:0048869//cellular developmental process	gi|4557509|ref|NP_001331.1|/2.2068e-70/cylicin-2 [Homo sapiens]
167691	4574	1	15	0.03	0.35	3.54432	Up	0.00165724	0.00495622	LCA5	2	K10373|1|2e-09|68.2|asn:102372487|tropomyosin 1;K06674|2|9e-09|66.2|dya:Dyak_GE12281|structural maintenance of chromosome 2;K12478|5|9e-09|66.2|tup:102476908|early endosome antigen 1	GO:0005815//microtubule organizing center;GO:0005930//axoneme;GO:0005815//microtubule organizing center;GO:0005930//axoneme	GO:0005488//binding;GO:0005488//binding	GO:0006810//transport;GO:0006810//transport	gi|170650670|ref|NP_859065.2|/0/lebercilin [Homo sapiens]
2619	2844	8	116	0.39	4.41	3.49923	Up	2.50262e-20	4.19528e-19	GAS1	2	K06232|1|3e-117|425|ptr:736324|growth arrest-specific 1	GO:0031225//anchored component of membrane	-	GO:0012501//programmed cell death;GO:0048706//embryonic skeletal system development;GO:0008285//negative regulation of cell proliferation;GO:0008284//positive regulation of cell proliferation;GO:0001654//eye development;GO:0048869//cellular developmental process;GO:0042471//ear morphogenesis;GO:0008589//regulation of smoothened signaling pathway	gi|829908143|ref|XP_012592147.1|/1.22951e-134/PREDICTED: growth arrest-specific protein 1 [Microcebus murinus]
101928537	1009	0	1	0.01	0.11	3.45943	Up	0.635424	0.750256	LINC01494	1	K06478|1|7e-06|53.9|ggo:101139739|receptor-type tyrosine-protein phosphatase C [EC:3.1.3.48]	-	-	-	gi|119591066|gb|EAW70660.1|/1.64086e-49/hCG2038744, partial [Homo sapiens]
171169	978	0	1	0.01	0.11	3.45943	Up	0.635424	0.747447	SPACA4	2	K19894|1|5e-51|203|pps:100993799|sperm acrosome membrane-associated protein 4	GO:0030141//secretory granule;GO:0031224//intrinsic component of membrane	-	GO:0009987//cellular process	gi|19424138|ref|NP_598005.1|/4.07321e-50/sperm acrosome membrane-associated protein 4 precursor [Homo sapiens]
392490	2269	0	2.34	0.01	0.11	3.45943	Up	0.358164	0.509522	FLJ44635	2	-	GO:0043234//protein complex;GO:0005770//late endosome;GO:0044421	GO:0046872//metal ion binding	GO:0051707//response to other organism;GO:0006875//cellular metal ion homeostasis;GO:0070838//divalent metal ion transport;GO:0043066//negative regulation of apoptotic process	gi|795286927|ref|XP_011814273.1|/2.66929e-79/PREDICTED: LOW QUALITY PROTEIN: TPT1-like protein [Colobus angolensis palliatus]
388512	2010	0	2.13	0.01	0.11	3.45943	Up	0.358164	0.509363	CLEC17A	1	K17513|1|0.0|707|hsa:388512|C-type lectin superfamily 17 member A	GO:0031224//intrinsic component of membrane;GO:0031224//intrinsic component of membrane;GO:0031224//intrinsic component of membrane;GO:0031224//intrinsic component of membrane	GO:0048029//monosaccharide binding;GO:0004871//signal transducer activity;GO:0043169//cation binding;GO:0048029//monosaccharide binding;GO:0004871//signal transducer activity;GO:0043169//cation binding;GO:0048029//monosaccharide binding;GO:0004871//signal transducer activity;GO:0043169//cation binding;GO:0048029//monosaccharide binding;GO:0004871//signal transducer activity;GO:0043169//cation bin…	-	gi|323422933|ref|NP_001191047.1|/0/C-type lectin domain family 17, member A isoform 1 [Homo sapiens]
2115	6114	0	6	0.01	0.11	3.45943	Up	0.0361534	0.0766388	ETV1	1	K09431|1|0.0|931|nle:100594736|ets translocation variant 1	GO:0043231//intracellular membrane-bounded organelle;GO:0043231//intracellular membrane-bounded organelle;GO:0043231//intracellular membrane-bounded organelle	GO:0003677//DNA binding;GO:0001071//nucleic acid binding transcription factor activity;GO:0003677//DNA binding;GO:0001071//nucleic acid binding transcription factor activity;GO:0003677//DNA binding;GO:0001071//nucleic acid binding transcription factor activity	GO:0006351//transcription, DNA-templated;GO:0006351//transcription, DNA-templated;GO:0006351//transcription, DNA-templated	gi|253683429|ref|NP_001156620.1|/0/ETS translocation variant 1 isoform c [Homo sapiens]
284233	2876	0	2.84	0.01	0.11	3.45943	Up	0.358164	0.509283	CYP4F35P	1	K17726|1|3e-13|80.5|hgl:101726538|leukotriene-B4 20-monooxygenase / phylloquinone omega-hydroxylase [EC:1.14.13.30 1.14.13.194]	-	-	-	gi|119621898|gb|EAX01493.1|/8.90451e-70/hCG1996875, isoform CRA_b [Homo sapiens]
100130887	967	0	1	0.01	0.11	3.45943	Up	0.635424	0.743606	ATE1-AS1	1	K00685|1|3e-14|81.6|nle:100599400|arginine-tRNA-protein transferase [EC:2.3.2.8]	-	-	-	gi|829847348|ref|XP_012636706.1|/2.26997e-60/PREDICTED: putative uncharacterized protein ZNRD1-AS1 [Microcebus murinus]
645431	2026	0	2	0.01	0.11	3.45943	Up	0.358164	0.508965	FUT8-AS1	1	-	-	-	-	gi|820971661|ref|XP_012359748.1|/1.95049e-65/PREDICTED: LOW QUALITY PROTEIN: spidroin-2-like [Nomascus leucogenys]
55001	2249	0	2.21	0.01	0.11	3.45943	Up	0.358164	0.508807	TTC22	3	-	-	-	-	gi|153792103|ref|NP_060374.2|/0/tetratricopeptide repeat protein 22 isoform 2 [Homo sapiens]
55304	3855	0	4	0.01	0.11	3.45943	Up	0.113793	0.203667	SPTLC3	2	K00654|1|0.0|1078|hsa:55304|serine palmitoyltransferase [EC:2.3.1.50]	GO:0031211//endoplasmic reticulum palmitoyltransferase complex;GO:0031224//intrinsic component of membrane	GO:0048037//cofactor binding;GO:0016454//C-palmitoyltransferase activity	GO:0030148//sphingolipid biosynthetic process	gi|119220554|ref|NP_060797.2|/0/serine palmitoyltransferase 3 [Homo sapiens]
6370	1002	0	1	0.01	0.11	3.45943	Up	0.635424	0.739569	CCL25	3	K13072|1|4e-68|260|hsa:6370|C-C motif chemokine 25	GO:0044421;GO:0044421	GO:0005125//cytokine activity;GO:0005125//cytokine activity	GO:0006952//defense response;GO:0002376//immune system process;GO:0007166//cell surface receptor signaling pathway;GO:0042221//response to chemical;GO:0006952//defense response;GO:0002376//immune system process;GO:0007166//cell surface receptor signaling pathway;GO:0042221//response to chemical	gi|725594701|ref|XP_003938948.2|/3.14734e-69/PREDICTED: C-C motif chemokine 25 [Saimiri boliviensis boliviensis]
100527950	4403	0	4.69	0.01	0.11	3.45943	Up	0.113793	0.203607	GJA9-MYCBP	1	-	GO:0031224//intrinsic component of membrane;GO:0005921//gap junction;GO:0043231//intracellular membrane-bounded organelle;GO:0043231//intracellular membrane-bounded organelle	GO:0003712//transcription cofactor activity;GO:0005488//binding;GO:0003712//transcription cofactor activity;GO:0005488//binding	GO:0009987//cellular process;GO:0048232//male gamete generation;GO:0048232//male gamete generation	gi|947296080|ref|XP_014447113.1|/3.33329e-47/PREDICTED: C-Myc-binding protein [Tupaia chinensis]
79160	984	0	1	0.01	0.11	3.45943	Up	0.635424	0.738956	LOC79160	1	-	-	-	-	gi|12803965|gb|AAH02831.1|/2.41404e-50/MGC4294 protein [Homo sapiens]
102724652	1048	0	1	0.01	0.11	3.45943	Up	0.635424	0.738343	LOC102724652	1	K09541|1|1e-55|219|ggo:101151572|crystallin, alpha A	GO:0043231//intracellular membrane-bounded organelle;GO:0043231//intracellular membrane-bounded organelle	GO:0005198//structural molecule activity;GO:0005515//protein binding;GO:0005198//structural molecule activity;GO:0005515//protein binding	GO:0006457//protein folding;GO:0048048//embryonic eye morphogenesis;GO:0010467//gene expression;GO:0050953//sensory perception of light stimulus;GO:0002088//lens development in camera-type eye;GO:0000302//response to reactive oxygen species;GO:0009411//response to UV;GO:0000279;GO:0030036//actin cytoskeleton organization;GO:0051259//protein oligomerization;GO:0001932//regulation of protein phosph…	gi|530419180|ref|XP_005261150.1|/4.25038e-72/PREDICTED: alpha-crystallin A chain isoform X1 [Homo sapiens]
143379	1009	0	1	0.01	0.11	3.45943	Up	0.635424	0.738296	C10orf82	1	-	-	-	-	gi|767961754|ref|XP_011537646.1|/2.03281e-116/PREDICTED: uncharacterized protein C10orf82 isoform X4 [Homo sapiens]
26577	2047	0	2	0.01	0.11	3.45943	Up	0.358164	0.507422	PCOLCE2	3	K14616|1|6e-41|171|crg:105327358|cubilin	-	GO:0005539//glycosaminoglycan binding;GO:0008047//enzyme activator activity;GO:0005515//protein binding	GO:0051345//positive regulation of hydrolase activity	gi|7019483|ref|NP_037495.1|/0/procollagen C-endopeptidase enhancer 2 precursor [Homo sapiens]
150221	5802	0	5.97	0.01	0.11	3.45943	Up	0.0641406	0.126081	RIMBP3C	1	K19922|1|1e-112|411|amj:102558992|peripheral-type benzodiazepine receptor-associated protein 1	-	-	-	gi|191252806|ref|NP_001122105.1|/0/RIMS-binding protein 3C [Homo sapiens]
974	968	0	1	0.01	0.11	3.45943	Up	0.635424	0.735622	CD79B	3	K06507|1|2e-120|435|hsa:974|CD79B antigen	GO:0016021//integral component of membrane;GO:0031981//nuclear lumen;GO:0016021//integral component of membrane;GO:0031981//nuclear lumen;GO:0016021//integral component of membrane;GO:0031981//nuclear lumen;GO:0016021//integral component of membrane;GO:0031981//nuclear lumen	GO:0004872//receptor activity;GO:0004872//receptor activity;GO:0004872//receptor activity;GO:0004872//receptor activity	GO:0002376//immune system process;GO:0007165//signal transduction;GO:0002376//immune system process;GO:0007165//signal transduction;GO:0002376//immune system process;GO:0007165//signal transduction;GO:0002376//immune system process;GO:0007165//signal transduction	gi|11038674|ref|NP_000617.1|/1.26693e-119/B-cell antigen receptor complex-associated protein beta chain isoform 1 precursor [Homo sapiens]
101928687	972	0	1	0.01	0.11	3.45943	Up	0.635424	0.735249	LINC01468	1	-	-	-	-	gi|119574531|gb|EAW54146.1|/1.95465e-12/hCG1655140 [Homo sapiens]
100132916	967	0	1	0.01	0.11	3.45943	Up	0.635424	0.735155	FAM159B	1	-	GO:0016020//membrane	-	-	gi|256574788|ref|NP_001157914.1|/2.41937e-63/membrane protein FAM159B [Homo sapiens]
283189	984	0	1	0.01	0.11	3.45943	Up	0.635424	0.734829	OR9G4	1	K04257|1|0.0|656|hsa:283189|olfactory receptor	GO:0031224//intrinsic component of membrane	GO:0004930//G-protein coupled receptor activity	GO:0007606//sensory perception of chemical stimulus	gi|52627211|ref|NP_001005284.1|/0/olfactory receptor 9G4 [Homo sapiens]
101929679	993	0	1	0.01	0.11	3.45943	Up	0.635424	0.732968	LOC101929679	1	-	-	-	-	gi|119622383|gb|EAX01978.1|/5.70823e-15/hCG1991703 [Homo sapiens]
6450	984	0	1	0.01	0.11	3.45943	Up	0.635424	0.732412	SH3BGR	1	K03877|1|4e-49|197|tgu:100227439|beta-1,3-galactosyltransferase 5 [EC:2.4.1.-];K13912|2|5e-09|64.7|xma:102221819|deleted in malignant brain tumors 1 protein	GO:0044444//cytoplasmic part;GO:0044444//cytoplasmic part;GO:0044444//cytoplasmic part;GO:0044444//cytoplasmic part	GO:0030674//protein binding, bridging;GO:0019904//protein domain specific binding;GO:0030674//protein binding, bridging;GO:0019904//protein domain specific binding;GO:0030674//protein binding, bridging;GO:0019904//protein domain specific binding;GO:0030674//protein binding, bridging;GO:0019904//protein domain specific binding	GO:0065003;GO:0065003;GO:0065003;GO:0065003	gi|966931329|ref|XP_014988357.1|/3.48587e-49/PREDICTED: SH3 domain-binding glutamic acid-rich protein isoform X2 [Macaca mulatta]
26609	976	0	1	0.01	0.11	3.45943	Up	0.635424	0.729642	VCX	2	-	-	-	-	gi|119612023|gb|EAW91617.1|/2.24876e-08/hCG1988454, isoform CRA_c, partial [Homo sapiens]
166655	2016	0	2.04	0.01	0.11	3.45943	Up	0.358164	0.504988	TRIM60	2	K12029|1|0.0|972|hsa:166655|tripartite motif-containing protein 60/61	GO:0044464;GO:0044464	GO:0046914//transition metal ion binding;GO:0046914//transition metal ion binding	-	gi|22749269|ref|NP_689833.1|/0/tripartite motif-containing protein 60 [Homo sapiens]
101928617	1004	0	1	0.01	0.11	3.45943	Up	0.635424	0.728953	LOC101928617	1	-	-	-	-	-
79998	1993	0	2	0.01	0.11	3.45943	Up	0.358164	0.50491	ANKRD53	1	K10380|1|9e-16|88.2|cfo:105248873|ankyrin	-	-	-	gi|169403957|ref|NP_079209.3|/0/ankyrin repeat domain-containing protein 53 isoform b [Homo sapiens]
100526772	1459	1.01	14.39	0.1	1.08	3.43296	Up	0.0027794	0.00791842	TMEM110-MUSTN1	2	K20179|1|4e-53|211|tsp:Tsp_09249|vacuolar protein sorting-associated protein 11	-	-	-	gi|342672050|ref|NP_001185903.2|/0/TMEM110-MUSTN1 fusion protein [Homo sapiens]
283248	2621	1	13	0.05	0.54	3.43296	Up	0.00464584	0.0125473	RCOR2	3	K11829|1|1e-109|400|gga:428911|REST corepressor 1	GO:0044427;GO:0043234//protein complex;GO:0043231//intracellular membrane-bounded organelle	GO:0003676//nucleic acid binding;GO:0003712//transcription cofactor activity;GO:0001071//nucleic acid binding transcription factor activity	-	gi|533139977|ref|XP_005384714.1|/0/PREDICTED: REST corepressor 2 isoform X2 [Chinchilla lanigera]
248	3274	43.1	577.72	1.83	19.04	3.37912	Up	4.173e-93	3.69128e-91	ALPI	4	K01077|1|0.0|1004|hsa:248|alkaline phosphatase [EC:3.1.3.1]	GO:0031224//intrinsic component of membrane	GO:0016791//phosphatase activity;GO:0043169//cation binding	GO:0006796//phosphate-containing compound metabolic process	gi|157266292|ref|NP_001622.2|/0/intestinal-type alkaline phosphatase precursor [Homo sapiens]
132430	4944	3	38	0.08	0.83	3.37504	Up	4.09978e-07	2.22937e-06	PABPC4L	1	K13126|1|0.0|813|hsa:132430|polyadenylate-binding protein	-	-	-	gi|291084655|ref|NP_001108206.2|/0/polyadenylate-binding protein 4-like [Homo sapiens]
9363	1128	0	1	0.01	0.1	3.32193	Up	0.635424	0.752254	RAB33A	2	K07919|1|4e-148|526|nle:100606990|Ras-related protein Rab-33A	GO:0016020//membrane	GO:0017111//nucleoside-triphosphatase activity;GO:0032561//guanyl ribonucleotide binding	GO:0006810//transport;GO:0035556//intracellular signal transduction;GO:0009207	gi|332226374|ref|XP_003262364.1|/3.48356e-147/PREDICTED: ras-related protein Rab-33A [Nomascus leucogenys]
1244	5446	0	5	0.01	0.1	3.32193	Up	0.0641406	0.126217	ABCC2	4	K05666|1|0.0|2803|hsa:1244|ATP-binding cassette, subfamily C (CFTR/MRP), member 2	GO:0016021//integral component of membrane;GO:0005911//cell-cell junction	GO:0017111//nucleoside-triphosphatase activity;GO:0008509//anion transmembrane transporter activity;GO:0015405;GO:0032559//adenyl ribonucleotide binding	GO:0006820//anion transport;GO:0009207	gi|4557481|ref|NP_000383.1|/0/canalicular multispecific organic anion transporter 1 [Homo sapiens]
8484	1157	0	1	0.01	0.1	3.32193	Up	0.635424	0.74977	GALR3	1	K04232|1|1e-162|575|ptr:470205|galanin receptor 3	GO:0016020//membrane	GO:0004930//G-protein coupled receptor activity	GO:0007267//cell-cell signaling;GO:0007186//G-protein coupled receptor signaling pathway;GO:0007610//behavior;GO:0031280	gi|694983199|ref|XP_525589.2|/8.81008e-162/PREDICTED: galanin receptor type 3 [Pan troglodytes]
101929302	1109	0	1	0.01	0.1	3.32193	Up	0.635424	0.747013	RFX3-AS1	1	-	-	-	-	-
728591	1115	0	1	0.01	0.1	3.32193	Up	0.635424	0.744706	CCDC169	1	-	-	-	-	gi|222418565|ref|NP_001138453.1|/1.02825e-85/coiled-coil domain-containing protein 169 isoform a [Homo sapiens]
7101	2894.03	0	2.68	0.01	0.1	3.32193	Up	0.358164	0.508727	NR2E1	1	K08545|1|0.0|711|rro:104677468|nuclear receptor subfamily 2 group E member 1	GO:0031981//nuclear lumen;GO:0031981//nuclear lumen	GO:0046914//transition metal ion binding;GO:0001071//nucleic acid binding transcription factor activity;GO:0003677//DNA binding;GO:0004879//RNA polymerase II transcription factor activity, ligand-activated sequence-specific DNA binding;GO:0046914//transition metal ion binding;GO:0001071//nucleic acid binding transcription factor activity;GO:0003677//DNA binding;GO:0004879//RNA polymerase II trans…	GO:0048731//system development;GO:0009755//hormone-mediated signaling pathway;GO:0048731//system development;GO:0009755//hormone-mediated signaling pathway	gi|554790375|ref|NP_001273031.1|/0/nuclear receptor subfamily 2 group E member 1 isoform a [Homo sapiens]
148523	1144	0	1	0.01	0.1	3.32193	Up	0.635424	0.742272	CIART	3	-	-	-	-	gi|16924247|gb|AAH17397.1|/3.38298e-156/C1orf51 protein, partial [Homo sapiens]
728402	1214	0	1.13	0.01	0.1	3.32193	Up	0.635424	0.741939	TPI1P3	1	K01803|1|2e-77|159|nle:100593490|triosephosphate isomerase (TIM) [EC:5.3.1.1]	GO:0044444//cytoplasmic part	GO:0016861//intramolecular oxidoreductase activity, interconverting aldoses and ketoses	GO:0006007//glucose catabolic process	gi|332249303|ref|XP_003273803.1|/1.51787e-76/PREDICTED: triosephosphate isomerase isoform X1 [Nomascus leucogenys]
391267	1095	0	0.99	0.01	0.1	3.32193	Up	0.87268	0.905167	ANKRD20A11P	1	K17299|1|2e-41|172|ptr:474068|POTE ankyrin domain family protein	GO:0016020//membrane	-	-	gi|332872131|ref|XP_531515.3|/1.58897e-40/PREDICTED: putative ankyrin repeat domain-containing protein 20A5 [Pan troglodytes]
8862	3238	0	3	0.01	0.1	3.32193	Up	0.201882	0.321255	APLN	4	K05225|1|4e-24|116|ptr:741949|apelin	GO:0044444//cytoplasmic part;GO:0044421	GO:0071855//neuropeptide receptor binding	GO:0008016//regulation of heart contraction;GO:0008217//regulation of blood pressure;GO:0019229//regulation of vasoconstriction;GO:0031649//heat generation;GO:0007589//body fluid secretion;GO:0002376//immune system process;GO:0046887//positive regulation of hormone secretion;GO:0016310//phosphorylation;GO:0008283//cell proliferation;GO:0042311//vasodilation;GO:0007631//feeding behavior	gi|119632233|gb|EAX11828.1|/8.91674e-74/apelin, AGTRL1 ligand, isoform CRA_a [Homo sapiens]
388948	1058	0	1	0.01	0.1	3.32193	Up	0.635424	0.741084	LINC01118	1	-	-	-	-	gi|397504247|ref|XP_003822713.1|/6.25587e-55/PREDICTED: uncharacterized protein LOC100978836 [Pan paniscus]
100499227	1156	0	1	0.01	0.1	3.32193	Up	0.635424	0.740326	USP2-AS1	1	-	-	-	-	gi|426370764|ref|XP_004052331.1|/1.09459e-103/PREDICTED: uncharacterized protein LOC101144034 [Gorilla gorilla gorilla]
2669	2080	0	2	0.01	0.1	3.32193	Up	0.358164	0.507857	GEM	3	K07846|1|1e-159|565|nle:100600274|GTP binding protein overexpressed in skeletal muscle	GO:0044459;GO:0044459	GO:0017111//nucleoside-triphosphatase activity;GO:0046872//metal ion binding;GO:0032561//guanyl ribonucleotide binding;GO:0005515//protein binding;GO:0017111//nucleoside-triphosphatase activity;GO:0046872//metal ion binding;GO:0032561//guanyl ribonucleotide binding;GO:0005515//protein binding	GO:0035556//intracellular signal transduction;GO:0009207;GO:0002376//immune system process;GO:0035556//intracellular signal transduction;GO:0009207;GO:0002376//immune system process	gi|4885263|ref|NP_005252.1|/1.2677e-158/GTP-binding protein GEM [Homo sapiens]
100652846	2230	0	2	0.01	0.1	3.32193	Up	0.358164	0.507699	CACNA1C-AS1	1	K04850|1|1e-20|65.5|hsa:775|voltage-dependent calcium channel L type alpha-1C	-	-	-	gi|508185|emb|CAA84348.1|/2.78696e-44/voltage-dependent L-type Ca channel alpha 1 subunit [Homo sapiens]
644861	1149	0	1	0.01	0.1	3.32193	Up	0.635424	0.737732	NBPF13P	1	K16549|1|3e-09|65.5|ptr:457130|myomegalin	-	-	-	gi|931564340|ref|XP_014201858.1|/5.04506e-42/PREDICTED: LOW QUALITY PROTEIN: neuroblastoma breakpoint family member 3 [Pan paniscus]
5697	1069	0	1	0.01	0.1	3.32193	Up	0.635424	0.737356	PYY	5	K05233|1|3e-40|167|ggo:101126988|peptide YY	GO:0044421	GO:0005179//hormone activity	GO:0007631//feeding behavior;GO:0032501//multicellular organismal process;GO:0007166//cell surface receptor signaling pathway;GO:0032094//response to food;GO:0006996//organelle organization;GO:0007154//cell communication	gi|119572031|gb|EAW51646.1|/4.87032e-63/peptide YY, isoform CRA_c, partial [Homo sapiens]
64506	3110	0	3	0.01	0.1	3.32193	Up	0.201882	0.320919	CPEB1	4	K02602|1|0.0|1080|hsa:64506|cytoplasmic polyadenylation element-binding protein	GO:0043005//neuron projection;GO:0044459;GO:0030529//intracellular ribonucleoprotein complex;GO:0044430;GO:0043005//neuron projection;GO:0044459;GO:0030529//intracellular ribonucleoprotein complex;GO:0044430;GO:0043005//neuron projection;GO:0044459;GO:0030529//intracellular ribonucleoprotein complex;GO:0044430;GO:0043005//neuron projection;GO:0044459;GO:0030529//intracellular ribonucleoprotein co…	GO:0003676//nucleic acid binding;GO:0003676//nucleic acid binding;GO:0003676//nucleic acid binding;GO:0003676//nucleic acid binding;GO:0003676//nucleic acid binding;GO:0003676//nucleic acid binding	GO:0006412//translation;GO:0006396//RNA processing;GO:0006412//translation;GO:0006396//RNA processing;GO:0006412//translation;GO:0006396//RNA processing;GO:0006412//translation;GO:0006396//RNA processing;GO:0006412//translation;GO:0006396//RNA processing;GO:0006412//translation;GO:0006396//RNA processing	gi|119395725|ref|NP_085097.3|/0/cytoplasmic polyadenylation element-binding protein 1 isoform 1 [Homo sapiens]
100507218	2177	0	2	0.01	0.1	3.32193	Up	0.358164	0.50691	RNF157-AS1	1	-	-	-	-	gi|119609783|gb|EAW89377.1|/5.28623e-32/hCG2045504 [Homo sapiens]
390664	3406	0	3	0.01	0.1	3.32193	Up	0.201882	0.320779	C1QTNF8	3	K19470|1|2e-52|211|oaa:100092866|complement C1q tumor necrosis factor-related protein 6	-	-	-	gi|116686136|ref|NP_997302.2|/3.11157e-109/complement C1q tumor necrosis factor-related protein 8 precursor [Homo sapiens]
164592	2252	0	2	0.01	0.1	3.32193	Up	0.358164	0.506438	CCDC116	2	-	-	-	-	gi|694982021|ref|XP_001168841.2|/0/PREDICTED: coiled-coil domain-containing protein 116 isoform X2 [Pan troglodytes]
200772	2274	0	2	0.01	0.1	3.32193	Up	0.358164	0.506006	LOC200772	1	K16469|1|2e-07|60.5|oaa:100082821|rootletin	-	-	-	gi|119591630|gb|EAW71224.1|/2.85083e-52/hCG1820519, isoform CRA_b [Homo sapiens]
255809	1089	0	1	0.01	0.1	3.32193	Up	0.635424	0.730932	C19orf38	1	-	GO:0031224//intrinsic component of membrane	-	-	gi|210147581|ref|NP_001129954.1|/6.70536e-92/protein HIDE1 precursor [Homo sapiens]
2702	3198.02	0	3	0.01	0.1	3.32193	Up	0.201882	0.320304	GJA5	6	K07614|1|0.0|678|ggo:101152689|gap junction protein, alpha 5	GO:0005921//gap junction;GO:0031224//intrinsic component of membrane;GO:0005921//gap junction;GO:0031224//intrinsic component of membrane	GO:0022829//wide pore channel activity;GO:0022829//wide pore channel activity	GO:0009790//embryo development;GO:0051234//establishment of localization;GO:0034329//cell junction assembly;GO:0035108//limb morphogenesis;GO:0003012//muscle system process;GO:0001944//vasculature development;GO:0007154//cell communication;GO:0009790//embryo development;GO:0051234//establishment of localization;GO:0034329//cell junction assembly;GO:0035108//limb morphogenesis;GO:0003012//muscle s…	gi|6631083|ref|NP_005257.2|/0/gap junction alpha-5 protein [Homo sapiens]
100130548	2112	0	2	0.01	0.1	3.32193	Up	0.358164	0.504871	LOC100130548	1	-	-	-	-	gi|343959100|dbj|BAK63405.1|/6.38338e-59/hypothetical protein [Pan troglodytes]
134	2782	2	25	0.1	0.97	3.27798	Up	5.3217e-05	0.000209715	ADORA1	2	K04265|1|6e-142|507|ggo:101140567|adenosine A1 receptor	GO:0033267;GO:0032589//neuron projection membrane;GO:0044430;GO:0043231//intracellular membrane-bounded organelle;GO:0044456;GO:0016021//integral component of membrane;GO:0044297//cell body;GO:0033267;GO:0032589//neuron projection membrane;GO:0044430;GO:0043231//intracellular membrane-bounded organelle;GO:0044456;GO:0016021//integral component of membrane;GO:0044297//cell body	GO:0001882//nucleoside binding;GO:0004620//phospholipase activity;GO:0005102//receptor binding;GO:0004930//G-protein coupled receptor activity;GO:0032403//protein complex binding;GO:0046983//protein dimerization activity;GO:0001882//nucleoside binding;GO:0004620//phospholipase activity;GO:0005102//receptor binding;GO:0004930//G-protein coupled receptor activity;GO:0032403//protein complex binding…	GO:0045986//negative regulation of smooth muscle contraction;GO:0048871//multicellular organismal homeostasis;GO:0002790//peptide secretion;GO:0032898;GO:0006470//protein dephosphorylation;GO:0035588;GO:0042321//negative regulation of circadian sleep/wake cycle, sleep;GO:0050961//detection of temperature stimulus involved in sensory perception;GO:0031348//negative regulation of defense response;G…	gi|4501947|ref|NP_000665.1|/5.79277e-141/adenosine receptor A1 [Homo sapiens]
8811	1370	1	12	0.1	0.96	3.26303	Up	0.00773634	0.0198077	GALR2	3	K04231|1|0.0|731|hsa:8811|galanin receptor 2	GO:0031224//intrinsic component of membrane	GO:0008188//neuropeptide receptor activity	GO:0003012//muscle system process;GO:0007267//cell-cell signaling;GO:0006650//glycerophospholipid metabolic process;GO:0007610//behavior;GO:0051480//regulation of cytosolic calcium ion concentration;GO:0030030//cell projection organization;GO:0007188//adenylate cyclase-modulating G-protein coupled receptor signaling pathway	gi|4503905|ref|NP_003848.1|/0/galanin receptor type 2 [Homo sapiens]
643382	1526	1	12	0.09	0.86	3.25634	Up	0.00773634	0.0198049	TMEM253	1	-	GO:0031224//intrinsic component of membrane	-	-	gi|982260089|ref|XP_015309014.1|/1.16552e-101/PREDICTED: transmembrane protein 253 isoform X1 [Macaca fascicularis]
100192204	626	0.07	1.03	0.02	0.19	3.24793	Up	0.635424	0.741037	PPIAP30	1	K10648|1|2e-75|283|mcf:102145066|tripartite motif-containing protein 5 [EC:2.3.2.27];K03767|2|6e-75|281|ggo:101152412|peptidyl-prolyl cis-trans isomerase A (cyclophilin A) [EC:5.2.1.8];K16663|4|8e-75|281|mcf:102132590|CMRF35-like molecule 9	-	-	-	gi|187957304|gb|AAI57832.1|/6.20329e-98/Unknown (protein for MGC:189726) [Homo sapiens]
730394	1842	4.89	57.66	0.37	3.41	3.20417	Up	1.60195e-10	1.30724e-09	GTF2H2C_2	3	K03142|1|0.0|774|hsa:728340|transcription initiation factor TFIIH subunit 2	GO:0005667//transcription factor complex	GO:0046914//transition metal ion binding;GO:0005515//protein binding;GO:0001071//nucleic acid binding transcription factor activity;GO:0004674//protein serine/threonine kinase activity;GO:0003723//RNA binding;GO:0042623//ATPase activity, coupled	GO:0006397//mRNA processing;GO:0006352//DNA-templated transcription, initiation;GO:0002029//desensitization of G-protein coupled receptor protein signaling pathway;GO:0006353//DNA-templated transcription, termination;GO:0006289//nucleotide-excision repair;GO:0006354//DNA-templated transcription, elongation;GO:0009416//response to light stimulus;GO:0045935	gi|109809737|ref|NP_001035955.1|/0/general transcription factor IIH subunit 2-like protein [Homo sapiens]
23584	1216	0	1	0.01	0.09	3.16993	Up	0.635424	0.751766	VSIG2	1	K06791|1|6e-30|134|pbi:103064358|immunoglobulin superfamily, member 11	GO:0016021//integral component of membrane;GO:0016021//integral component of membrane	-	-	gi|767969918|ref|XP_011541029.1|/2.34456e-153/PREDICTED: V-set and immunoglobulin domain-containing protein 2 isoform X1 [Homo sapiens]
3852	2320	0	2	0.01	0.09	3.16993	Up	0.358164	0.510438	KRT5	3	K07605|1|0.0|744|hsa:3852|type II keratin, basic	GO:0005882//intermediate filament;GO:0043231//intracellular membrane-bounded organelle;GO:0044444//cytoplasmic part	GO:0005488//binding;GO:0005198//structural molecule activity	GO:0009888//tissue development;GO:0007044//cell-substrate junction assembly	gi|119617041|gb|EAW96635.1|/0/keratin 5 (epidermolysis bullosa simplex, Dowling-Meara/Kobner/Weber-Cockayne types), isoform CRA_d [Homo sapiens]
8022	2402	0	2	0.01	0.09	3.16993	Up	0.358164	0.510319	LHX3	4	K09374|1|0.0|777|hsa:8022|LIM homeobox protein 3/4	GO:0043231//intracellular membrane-bounded organelle;GO:0043231//intracellular membrane-bounded organelle	GO:0046914//transition metal ion binding;GO:0003677//DNA binding;GO:0001071//nucleic acid binding transcription factor activity;GO:0046914//transition metal ion binding;GO:0003677//DNA binding;GO:0001071//nucleic acid binding transcription factor activity	GO:0006351//transcription, DNA-templated;GO:0009653//anatomical structure morphogenesis;GO:0006351//transcription, DNA-templated;GO:0009653//anatomical structure morphogenesis	gi|7657303|ref|NP_055379.1|/0/LIM/homeobox protein Lhx3 isoform b [Homo sapiens]
478	3504	0	3	0.01	0.09	3.16993	Up	0.201882	0.321845	ATP1A3	4	K01539|1|0.0|1936|ecb:100069796|sodium/potassium-transporting ATPase subunit alpha [EC:3.6.3.9]	GO:0043231//intracellular membrane-bounded organelle;GO:0005887//integral component of plasma membrane;GO:0043231//intracellular membrane-bounded organelle;GO:0005887//integral component of plasma membrane	GO:0008556//potassium-transporting ATPase activity;GO:0032559//adenyl ribonucleotide binding;GO:0043169//cation binding;GO:0008556//potassium-transporting ATPase activity;GO:0032559//adenyl ribonucleotide binding;GO:0043169//cation binding	GO:0042221//response to chemical;GO:0007626//locomotory behavior;GO:0007611//learning or memory;GO:0030001//metal ion transport;GO:0007632//visual behavior;GO:0009206;GO:0007215//glutamate receptor signaling pathway;GO:0042221//response to chemical;GO:0007626//locomotory behavior;GO:0007611//learning or memory;GO:0030001//metal ion transport;GO:0007632//visual behavior;GO:0009206;GO:0007215//glut…	gi|371940938|ref|NP_001243142.1|/0/sodium/potassium-transporting ATPase subunit alpha-3 isoform 2 [Homo sapiens]
5799	4745	0	4	0.01	0.09	3.16993	Up	0.113793	0.203847	PTPRN2	3	K07817|1|0.0|1756|hsa:5799|receptor-type tyrosine-protein phosphatase N [EC:3.1.3.48]	GO:0016021//integral component of membrane;GO:0033267;GO:0016023//cytoplasmic, membrane-bounded vesicle;GO:0016021//integral component of membrane;GO:0033267;GO:0016023//cytoplasmic, membrane-bounded vesicle;GO:0016021//integral component of membrane;GO:0033267;GO:0016023//cytoplasmic, membrane-bounded vesicle;GO:0016021//integral component of membrane;GO:0033267;GO:0016023//cytoplasmic, membrane…	GO:0005488//binding;GO:0004871//signal transducer activity;GO:0004725//protein tyrosine phosphatase activity;GO:0005488//binding;GO:0004871//signal transducer activity;GO:0004725//protein tyrosine phosphatase activity;GO:0005488//binding;GO:0004871//signal transducer activity;GO:0004725//protein tyrosine phosphatase activity;GO:0005488//binding;GO:0004871//signal transducer activity;GO:0004725//p…	GO:0043087//regulation of GTPase activity;GO:0006796//phosphate-containing compound metabolic process;GO:0006464//cellular protein modification process;GO:0043087//regulation of GTPase activity;GO:0006464//cellular protein modification process;GO:0043087//regulation of GTPase activity;GO:0006796//phosphate-containing compound metabolic process;GO:0006464//cellular protein modification process;GO:…	gi|194097440|ref|NP_002838.2|/0/receptor-type tyrosine-protein phosphatase N2 isoform 1 precursor [Homo sapiens]
11219	1255	0	1	0.01	0.09	3.16993	Up	0.635424	0.745906	TREX2	3	K10791|1|9e-134|479|ptr:738230|three prime repair exonuclease 2 [EC:3.1.11.2]	GO:0043231//intracellular membrane-bounded organelle	GO:0005488//binding;GO:0016895//exodeoxyribonuclease activity, producing 5'-phosphomonoesters;GO:0008408//3'-5' exonuclease activity	GO:0006259//DNA metabolic process	gi|795273584|ref|XP_011857628.1|/4.05965e-147/PREDICTED: three prime repair exonuclease 2 [Mandrillus leucophaeus]
138715	1239	0	1	0.01	0.09	3.16993	Up	0.635424	0.745858	ARID3C	1	K14829|1|4e-60|234|clv:102091091|pre-rRNA-processing protein IPI3;K11653|4|7e-19|97.4|crg:105347668|AT-rich interactive domain-containing protein 1	GO:0043231//intracellular membrane-bounded organelle	GO:0003676//nucleic acid binding	GO:0010467//gene expression	gi|62865637|ref|NP_001017363.1|/1.68126e-153/AT-rich interactive domain-containing protein 3C [Homo sapiens]
169693	1284	0	1	0.01	0.09	3.16993	Up	0.635424	0.745234	TMEM252	1	-	GO:0031224//intrinsic component of membrane	-	-	gi|23397518|ref|NP_694969.1|/1.56508e-93/transmembrane protein 252 [Homo sapiens]
100506606	2394	0	2	0.01	0.09	3.16993	Up	0.358164	0.509442	LOC100506606	1	K13356|1|1e-26|124|pon:100444768|alcohol-forming fatty acyl-CoA reductase [EC:1.2.1.84]	GO:0044439;GO:0031090//organelle membrane;GO:0031224//intrinsic component of membrane	GO:0016620//oxidoreductase activity, acting on the aldehyde or oxo group of donors, NAD or NADP as acceptor	GO:0045017//glycerolipid biosynthetic process	gi|119616996|gb|EAW96590.1|/8.74826e-68/hCG2009555 [Homo sapiens]
10472	3791	0	3	0.01	0.09	3.16993	Up	0.201882	0.321424	ZBTB18	1	K10490|1|1e-70|271|lcm:102362019|zinc finger and BTB domain-containing protein 3	GO:0043231//intracellular membrane-bounded organelle;GO:0043231//intracellular membrane-bounded organelle	GO:0046914//transition metal ion binding;GO:0003677//DNA binding;GO:0046914//transition metal ion binding;GO:0003677//DNA binding	GO:0000122//negative regulation of transcription from RNA polymerase II promoter;GO:0032501//multicellular organismal process;GO:0014706//striated muscle tissue development;GO:0000122//negative regulation of transcription from RNA polymerase II promoter;GO:0032501//multicellular organismal process;GO:0014706//striated muscle tissue development	gi|45439302|ref|NP_991331.1|/0/zinc finger and BTB domain-containing protein 18 isoform 1 [Homo sapiens]
134285	1263	0	1	0.01	0.09	3.16993	Up	0.635424	0.742986	TMEM171	7	-	GO:0031224//intrinsic component of membrane;GO:0031224//intrinsic component of membrane	-	-	gi|239735594|ref|NP_001154814.1|/2.9345e-153/transmembrane protein 171 isoform 2 [Homo sapiens]
29065	1179	0	1	0.01	0.09	3.16993	Up	0.635424	0.742462	ASAP1-IT1	2	-	-	-	-	gi|685559760|ref|XP_009211854.1|/8.04979e-50/PREDICTED: uncharacterized protein LOC103887135 [Papio anubis]
6943	1285	0	1	0.01	0.09	3.16993	Up	0.635424	0.741701	TCF21	3	K09072|1|8e-40|167|clv:102087965|musculin (activated B-cell factor-1)	GO:0043231//intracellular membrane-bounded organelle;GO:0043231//intracellular membrane-bounded organelle	GO:0001071//nucleic acid binding transcription factor activity;GO:0003677//DNA binding;GO:0005515//protein binding;GO:0001071//nucleic acid binding transcription factor activity;GO:0003677//DNA binding;GO:0005515//protein binding	GO:0009888//tissue development;GO:0006355//regulation of transcription, DNA-templated;GO:0048562//embryonic organ morphogenesis;GO:0048534//hematopoietic or lymphoid organ development;GO:0001944//vasculature development;GO:0030154//cell differentiation;GO:0003006//developmental process involved in reproduction;GO:0048754//branching morphogenesis of an epithelial tube;GO:0009888//tissue developmen…	gi|148672817|gb|EDL04764.1|/1.3389e-68/transcription factor 21, isoform CRA_b, partial [Mus musculus]
10739	2410	0	2	0.01	0.09	3.16993	Up	0.358164	0.508292	RFPL2	1	K06712|1|5e-38|161|bacu:103000273|butyrophilin;K12038|3|3e-36|155|myb:102246317|tripartite motif family-like protein 1	-	GO:0046914//transition metal ion binding;GO:0046914//transition metal ion binding;GO:0046914//transition metal ion binding;GO:0046914//transition metal ion binding	-	gi|148728184|ref|NP_006596.2|/9.12956e-176/ret finger protein-like 2 isoform 1 [Homo sapiens]
83942	2478	0	2	0.01	0.09	3.16993	Up	0.358164	0.508133	TSSK1B	3	K08811|1|0.0|684|hsa:83942|testis-specific serine kinase [EC:2.7.11.1]	-	GO:0046872//metal ion binding;GO:0004672//protein kinase activity;GO:0032559//adenyl ribonucleotide binding	GO:0006464//cellular protein modification process;GO:0048232//male gamete generation;GO:0048869//cellular developmental process	gi|14042947|ref|NP_114417.1|/0/testis-specific serine/threonine-protein kinase 1 [Homo sapiens]
645967	1287	0	1	0.01	0.09	3.16993	Up	0.635424	0.739286	LOC645967	1	-	-	-	-	gi|326205420|dbj|BAJ84085.1|/1.48033e-67/hypothetical LOC645967 [Homo sapiens]
101927220	1247	0	1	0.01	0.09	3.16993	Up	0.635424	0.737262	DEPDC1-AS1	1	-	-	-	-	-
284359	1183	0	1	0.01	0.09	3.16993	Up	0.635424	0.736886	IZUMO1	1	-	GO:0031224//intrinsic component of membrane;GO:0031224//intrinsic component of membrane;GO:0031224//intrinsic component of membrane;GO:0031224//intrinsic component of membrane	-	GO:0007338//single fertilization;GO:0009987//cellular process;GO:0007338//single fertilization;GO:0009987//cellular process;GO:0007338//single fertilization;GO:0009987//cellular process;GO:0007338//single fertilization;GO:0009987//cellular process	gi|530416287|ref|XP_005258850.1|/0/PREDICTED: izumo sperm-egg fusion protein 1 isoform X2 [Homo sapiens]
23629	2474	0	2	0.01	0.09	3.16993	Up	0.358164	0.506595	BRD7P3	2	K11723|1|0.0|234|pon:100437229|bromodomain-containing protein 7/9	-	-	-	gi|826288881|ref|XP_012498072.1|/0/PREDICTED: bromodomain-containing protein 7 isoform X2 [Propithecus coquereli]
2267	1285	0	1	0.01	0.09	3.16993	Up	0.635424	0.733758	FGL1	1	K03905|1|3e-58|228|dre:406327|fibrinogen gamma chain	GO:0005615//extracellular space;GO:0005615//extracellular space;GO:0005615//extracellular space;GO:0005615//extracellular space	GO:0005515//protein binding;GO:0005515//protein binding;GO:0005515//protein binding;GO:0005515//protein binding	GO:0023052//signaling;GO:0023052//signaling;GO:0023052//signaling;GO:0023052//signaling	gi|820982276|ref|XP_012366277.1|/0/PREDICTED: fibrinogen-like protein 1 isoform X1 [Nomascus leucogenys]
101928141	1173	0	1	0.01	0.09	3.16993	Up	0.635424	0.731717	LINC01028	1	-	-	-	-	gi|767987104|ref|XP_011520747.1|/9.72541e-07/PREDICTED: mpv17-like protein isoform X1 [Homo sapiens]
633	2470	0	2.09	0.01	0.09	3.16993	Up	0.358164	0.505692	BGN	5	K08118|1|0.0|765|ptr:473829|biglycan	GO:0016023//cytoplasmic, membrane-bounded vesicle;GO:0005886//plasma membrane;GO:0031012//extracellular matrix	GO:0030247//polysaccharide binding;GO:0005198//structural molecule activity	GO:0048771//tissue remodeling;GO:0018149//peptide cross-linking	gi|694986616|ref|XP_009438077.1|/0/PREDICTED: biglycan [Pan troglodytes]
9623	1172	0	1	0.01	0.09	3.16993	Up	0.635424	0.730886	TCL1B	3	K16836|1|2e-70|268|hsa:9623|T-cell leukemia/lymphoma 1B	-	-	-	gi|4759220|ref|NP_004909.1|/1.80042e-69/T-cell leukemia/lymphoma protein 1B [Homo sapiens]
3778	882	0	0.74	0.01	0.09	3.16993	Up	0.87268	0.903573	KCNMA1	1	K04936|1|0.0|2093|bta:282573|potassium large conductance calcium-activated channel subfamily M alpha member 1	GO:0043231//intracellular membrane-bounded organelle;GO:0031090//organelle membrane;GO:0005887//integral component of plasma membrane;GO:0005887//integral component of plasma membrane;GO:0005887//integral component of plasma membrane;GO:0005887//integral component of plasma membrane;GO:0005887//integral component of plasma membrane;GO:0005887//integral component of plasma membrane;GO:0005887//int…	GO:0015269//calcium-activated potassium channel activity;GO:0008092//cytoskeletal protein binding;GO:0043169//cation binding;GO:0008092//cytoskeletal protein binding;GO:0015269//calcium-activated potassium channel activity;GO:0008092//cytoskeletal protein binding;GO:0043169//cation binding;GO:0015269//calcium-activated potassium channel activity;GO:0008092//cytoskeletal protein binding;GO:0043169…	GO:0007599//hemostasis;GO:0030001//metal ion transport;GO:0006884//cell volume homeostasis;GO:0003014//renal system process;GO:0010038//response to metal ion;GO:0006915//apoptotic process;GO:0034220//ion transmembrane transport;GO:0006950//response to stress;GO:0001775//cell activation;GO:0014832//urinary bladder smooth muscle contraction;GO:0006875//cellular metal ion homeostasis;GO:0010038//res…	gi|408358005|ref|NP_001258447.1|/0/calcium-activated potassium channel subunit alpha-1 isoform e [Homo sapiens]
229	2426	0	2	0.01	0.09	3.16993	Up	0.358164	0.505262	ALDOB	3	K01623|1|0.0|700|hsa:229|fructose-bisphosphate aldolase, class I [EC:4.1.2.13]	GO:0005789//endoplasmic reticulum membrane;GO:0000323//lytic vacuole;GO:0005813//centrosome	GO:0005543//phospholipid binding;GO:0016832//aldehyde-lyase activity;GO:0048029//monosaccharide binding;GO:0019899//enzyme binding	GO:0043462//regulation of ATPase activity;GO:0032868//response to insulin;GO:0006007//glucose catabolic process;GO:0070070//proton-transporting V-type ATPase complex assembly;GO:0006000//fructose metabolic process;GO:0048513//animal organ development;GO:0007154//cell communication;GO:0034097//response to cytokine;GO:0010038//response to metal ion;GO:0001101//response to acid chemical;GO:0009746;G…	gi|40354205|ref|NP_000026.2|/0/fructose-bisphosphate aldolase B [Homo sapiens]
203102	2346	0	2	0.01	0.09	3.16993	Up	0.358164	0.505223	ADAM32	1	K16070|1|0.0|1281|pon:100431395|disintegrin and metalloproteinase domain-containing protein 32 [EC:3.4.24.-]	GO:0031224//intrinsic component of membrane;GO:0016020//membrane	GO:0046914//transition metal ion binding;GO:0004175//endopeptidase activity	GO:0019538//protein metabolic process	gi|929524264|ref|NP_001300923.1|/0/disintegrin and metalloproteinase domain-containing protein 32 isoform 2 [Homo sapiens]
340277	1221	0	1	0.01	0.09	3.16993	Up	0.635424	0.72877	FAM221A	4	-	-	-	-	gi|188219620|ref|NP_001120836.1|/1.24208e-155/protein FAM221A isoform 2 [Homo sapiens]
101929473	2323	0	2	0.01	0.09	3.16993	Up	0.358164	0.504832	LOC101929473	1	-	-	-	-	gi|119588108|gb|EAW67704.1|/8.4993e-52/hCG2038194, partial [Homo sapiens]
5596	3604.53	16	188	0.63	5.62	3.15715	Up	8.64206e-30	2.2561e-28	MAPK4	1	K06855|1|7e-128|461|nle:100597336|mitogen-activated protein kinase 4/6 [EC:2.7.11.24]	-	GO:0004702//receptor signaling protein serine/threonine kinase activity;GO:0032559//adenyl ribonucleotide binding;GO:0004702//receptor signaling protein serine/threonine kinase activity;GO:0032559//adenyl ribonucleotide binding;GO:0004702//receptor signaling protein serine/threonine kinase activity;GO:0032559//adenyl ribonucleotide binding	GO:0006464//cellular protein modification process;GO:0006464//cellular protein modification process;GO:0006464//cellular protein modification process	gi|194383290|dbj|BAG64616.1|/0/unnamed protein product [Homo sapiens]
5083	3122	2	23	0.09	0.8	3.152	Up	0.000145111	0.000532572	PAX9	3	K09382|1|0.0|677|hgl:101704195|paired box protein 1/9	GO:0043231//intracellular membrane-bounded organelle	GO:0003676//nucleic acid binding	GO:0009888//tissue development;GO:0006357//regulation of transcription from RNA polymerase II promoter;GO:0070848//response to growth factor;GO:0032501//multicellular organismal process	gi|861493659|ref|XP_012922041.1|/0/PREDICTED: LOW QUALITY PROTEIN: paired box protein Pax-9 [Heterocephalus glaber]
642423	612	1.24	13.93	0.3	2.58	3.10434	Up	0.00464584	0.012551	LOC642423	1	K01528|1|5e-07|56.2|chx:102189492|dynamin GTPase [EC:3.6.5.5]	-	-	-	gi|13194590|gb|AAK15476.1|/3.04647e-54/colon cancer-associated antigen AgSK1-2HT-ECS [Homo sapiens]
8511	906	0.44	4.89	0.07	0.6	3.09954	Up	0.113793	0.203627	MMP23A	1	K08001|1|4e-148|483|pale:102882508|matrix metalloproteinase-23 (CA-MMP) [EC:3.4.24.-]	GO:0031012//extracellular matrix;GO:0031224//intrinsic component of membrane;GO:0044444//cytoplasmic part	GO:0004175//endopeptidase activity;GO:0046914//transition metal ion binding	GO:0019538//protein metabolic process	gi|989881817|ref|XP_006903967.2|/3.15563e-147/PREDICTED: matrix metalloproteinase-23 [Pteropus alecto]
401428	930	0.61	6.47	0.09	0.77	3.09686	Up	0.0361534	0.0765943	OR2A20P	1	K04257|1|2e-158|560|nle:100606242|olfactory receptor	-	-	-	gi|821010972|ref|XP_012367546.1|/1.58745e-157/PREDICTED: olfactory receptor 2A1/2A42-like [Nomascus leucogenys]
2861	3815	20	218	0.73	6.16	3.07696	Up	2.8243e-33	8.32757e-32	GPR37	3	K04243|1|0.0|1098|ggo:101152904|G protein-coupled receptor 37 (endothelin receptor type B-like)	GO:0031090//organelle membrane;GO:0043231//intracellular membrane-bounded organelle;GO:0016021//integral component of membrane	GO:0004888//transmembrane signaling receptor activity	GO:0007166//cell surface receptor signaling pathway	gi|426357745|ref|XP_004046194.1|/0/PREDICTED: probable G-protein coupled receptor 37 [Gorilla gorilla gorilla]
90271	1003	13.16	141.46	1.87	15.62	3.06228	Up	5.91804e-22	1.0838e-20	OLMALINC	1	-	-	-	-	gi|931577938|ref|XP_014202014.1|/1.04713e-48/PREDICTED: uncharacterized protein LOC100968539 isoform X1 [Pan paniscus]
728855	3473.16	1.13	13.2	0.05	0.41	3.03562	Up	0.00464584	0.0125491	LINC00623	2	K15258|1|2e-11|58.2|pale:102884494|poly [ADP-ribose] polymerase 6/8 [EC:2.4.2.30];K12559|3|2e-09|67.4|nle:100598878|myosin X	-	-	-	gi|795226790|ref|XP_011806702.1|/9.15934e-49/PREDICTED: LOW QUALITY PROTEIN: uncharacterized protein LOC105518341 [Colobus angolensis palliatus]
56924	2558	0	1.86	0.01	0.08	3	Up	0.635424	0.751473	PAK6	1	K05735|1|0.0|1284|hsa:56924|p21-activated kinase 6 [EC:2.7.11.1]	-	GO:0004672//protein kinase activity;GO:0032559//adenyl ribonucleotide binding;GO:0004672//protein kinase activity;GO:0032559//adenyl ribonucleotide binding;GO:0004672//protein kinase activity;GO:0032559//adenyl ribonucleotide binding	GO:0006464//cellular protein modification process;GO:0006464//cellular protein modification process;GO:0006464//cellular protein modification process	gi|9910476|ref|NP_064553.1|/0/serine/threonine-protein kinase PAK 6 isoform 1 [Homo sapiens]
100287902	1459	0	1	0.01	0.08	3	Up	0.635424	0.750547	LGALS8-AS1	1	-	-	-	-	gi|119590465|gb|EAW70059.1|/1.11096e-69/hCG1986256, partial [Homo sapiens]
55321	1331	0	1	0.01	0.08	3	Up	0.635424	0.750013	TMEM74B	1	-	GO:0031224//intrinsic component of membrane;GO:0031224//intrinsic component of membrane;GO:0031224//intrinsic component of membrane	GO:0005488//binding;GO:0005488//binding;GO:0005488//binding	-	gi|8922927|ref|NP_060824.1|/6.85542e-117/transmembrane protein 74B isoform 1 [Homo sapiens]
653720	5270	0	3.85	0.01	0.08	3	Up	0.201882	0.321902	GOLGA8M	1	K10595|1|3e-97|360|ptr:465464|E3 ubiquitin-protein ligase HERC2 [EC:2.3.2.26];K20358|2|4e-89|333|rro:104661899|golgin subfamily A member 2	-	-	-	gi|542133111|ref|NP_001269397.1|/0/golgin subfamily A member 8M [Homo sapiens]
347051	1317	0	1	0.01	0.08	3	Up	0.635424	0.748897	SLC10A5	2	K14343|1|0.0|736|hsa:347051|solute carrier family 10 (sodium/bile acid cotransporter), member 3/5	GO:0031224//intrinsic component of membrane	GO:0005343//organic acid:sodium symporter activity	GO:0030001//metal ion transport	gi|58219066|ref|NP_001010893.1|/0/sodium/bile acid cotransporter 5 precursor [Homo sapiens]
168433	1446	0	1	0.01	0.08	3	Up	0.635424	0.748606	RNF133	1	K15702|1|0.0|736|hsa:168433|E3 ubiquitin-protein ligase RNF133 [EC:2.3.2.27]	GO:0031224//intrinsic component of membrane;GO:0031090//organelle membrane;GO:0043231//intracellular membrane-bounded organelle	GO:0046914//transition metal ion binding;GO:0003824//catalytic activity	-	gi|21040269|ref|NP_631914.1|/0/E3 ubiquitin-protein ligase RNF133 precursor [Homo sapiens]
79981	3891	0	3.07	0.01	0.08	3	Up	0.201882	0.321648	FRMD1	1	K16821|1|0.0|874|hsa:79981|FERM domain-containing protein 1	GO:0043232;GO:0043232	-	-	gi|119567857|gb|EAW47472.1|/8.13639e-170/FERM domain containing 1, isoform CRA_b [Homo sapiens]
11314	1456	0	1	0.01	0.08	3	Up	0.635424	0.745762	CD300A	1	K06719|1|3e-38|162|hsa:11314|CD300A/C/E/H antigen	GO:0031224//intrinsic component of membrane;GO:0016020//membrane;GO:0031224//intrinsic component of membrane	GO:0004871//signal transducer activity;GO:0004871//signal transducer activity	GO:0009987//cellular process;GO:0009987//cellular process	gi|767993381|ref|XP_011522556.1|/8.83808e-43/PREDICTED: CMRF35-like molecule 8 isoform X4 [Homo sapiens]
3592	1450	0	1	0.01	0.08	3	Up	0.635424	0.74509	IL12A	3	K05406|1|3e-120|434|hsa:3592|interleukin 12A	GO:0043234//protein complex;GO:0044421	GO:0005126//cytokine receptor binding;GO:0046983//protein dimerization activity;GO:0019972//interleukin-12 binding	GO:0001562//response to protozoan;GO:0030101//natural killer cell activation;GO:0001818//negative regulation of cytokine production;GO:0046635//positive regulation of alpha-beta T cell activation;GO:0030155//regulation of cell adhesion;GO:0042742//defense response to bacterium;GO:0002420;GO:0009411//response to UV;GO:0008285//negative regulation of cell proliferation;GO:0048870//cell motility;GO:…	gi|24430219|ref|NP_000873.2|/2.57706e-119/interleukin-12 subunit alpha precursor [Homo sapiens]
5731	1458	0	1	0.01	0.08	3	Up	0.635424	0.743415	PTGER1	2	K04258|1|4e-102|374|mcf:102146759|prostaglandin E receptor 1	GO:0016021//integral component of membrane	GO:0004871//signal transducer activity	GO:0007165//signal transduction	gi|544509268|ref|XP_005588305.1|/3.19314e-101/PREDICTED: prostaglandin E2 receptor EP1 subtype isoform X1 [Macaca fascicularis]
121506	1388	0	1	0.01	0.08	3	Up	0.635424	0.743368	ERP27	1	K20355|1|9e-145|516|hsa:121506|endoplasmic reticulum protein 27	GO:0044432;GO:0044432	-	-	gi|821033436|ref|XP_012357838.1|/1.58194e-94/PREDICTED: endoplasmic reticulum resident protein 27 isoform X2 [Nomascus leucogenys]
5024	1457	0	1	0.01	0.08	3	Up	0.635424	0.743177	P2RX3	3	K05217|1|0.0|808|hsa:5024|P2X purinoceptor 3	GO:0043005//neuron projection;GO:0016021//integral component of membrane	GO:0005231//excitatory extracellular ligand-gated ion channel activity;GO:0032559//adenyl ribonucleotide binding;GO:0016502	GO:0014848;GO:0010033//response to organic substance;GO:0035587//purinergic receptor signaling pathway;GO:0007610//behavior;GO:0009967//positive regulation of signal transduction;GO:0014821;GO:0050804//modulation of synaptic transmission;GO:0010522//regulation of calcium ion transport into cytosol;GO:0006950//response to stress;GO:0007606//sensory perception of chemical stimulus	gi|28416925|ref|NP_002550.2|/0/P2X purinoceptor 3 [Homo sapiens]
148418	1418	0	1	0.01	0.08	3	Up	0.635424	0.742843	SAMD13	1	-	-	-	-	gi|544404825|ref|XP_005542946.1|/3.71618e-50/PREDICTED: sterile alpha motif domain-containing protein 13 isoform X3 [Macaca fascicularis]
29765	1322	0	1	0.01	0.08	3	Up	0.635424	0.742414	TMOD4	2	K10370|1|9e-167|588|rro:104681050|tropomodulin	GO:0043232	GO:0008092//cytoskeletal protein binding	GO:0003012//muscle system process	gi|156415984|ref|NP_037485.2|/7.19738e-166/tropomodulin-4 [Homo sapiens]
200931	1455	0	1	0.01	0.08	3	Up	0.635424	0.741749	SLC51A	5	K14360|1|3e-165|583|hsa:200931|organic solute transporter subunit alpha	GO:0031224//intrinsic component of membrane	-	GO:0051234//establishment of localization	gi|217035113|ref|NP_689885.4|/2.65346e-164/organic solute transporter subunit alpha [Homo sapiens]
1780	2606.91	0	2	0.01	0.08	3	Up	0.358164	0.508331	DYNC1I1	1	K10415|1|0.0|1071|fca:101092506|dynein intermediate chain, cytosolic	GO:0030286//dynein complex;GO:0000776//kinetochore;GO:0005819//spindle;GO:0044444//cytoplasmic part;GO:0030286//dynein complex;GO:0000776//kinetochore;GO:0005819//spindle;GO:0044444//cytoplasmic part;GO:0030286//dynein complex;GO:0000776//kinetochore;GO:0005819//spindle;GO:0044444//cytoplasmic part;GO:0030286//dynein complex;GO:0000776//kinetochore;GO:0005819//spindle;GO:0044444//cytoplasmic part…	GO:0015631//tubulin binding;GO:0003774//motor activity;GO:0015631//tubulin binding;GO:0003774//motor activity;GO:0015631//tubulin binding;GO:0003774//motor activity;GO:0015631//tubulin binding;GO:0003774//motor activity;GO:0015631//tubulin binding;GO:0003774//motor activity	GO:0051234//establishment of localization;GO:0051648//vesicle localization;GO:0051234//establishment of localization;GO:0051648//vesicle localization;GO:0051234//establishment of localization;GO:0051648//vesicle localization;GO:0051234//establishment of localization;GO:0051648//vesicle localization;GO:0051234//establishment of localization;GO:0051648//vesicle localization	gi|509155829|ref|NP_001265351.1|/0/cytoplasmic dynein 1 intermediate chain 1 isoform e [Homo sapiens]
136306	1441	0	1	0.01	0.08	3	Up	0.635424	0.741131	SVOPL	1	K06258|1|7e-24|114|tad:TRIADDRAFT_36521|MFS transporter, VNT family, synaptic vesicle glycoprotein 2;K08204|2|2e-22|101|gja:107110981|MFS transporter, OCT family, solute carrier family 22 (organic anion transporter), member 7;K08203|5|7e-22|107|gja:107111026|MFS transporter, OCT family, solute carrier family 22 (organic anion transporter), member 6	GO:0031224//intrinsic component of membrane;GO:0031224//intrinsic component of membrane;GO:0031224//intrinsic component of membrane	-	GO:0006810//transport;GO:0006810//transport;GO:0006810//transport	gi|213021148|ref|NP_001132928.1|/0/putative transporter SVOPL isoform 1 [Homo sapiens]
101928834	1397	0	1.01	0.01	0.08	3	Up	0.635424	0.740184	LOC101928834	1	-	-	-	-	gi|119606587|gb|EAW86181.1|/2.27537e-24/hCG1817888, isoform CRA_a [Homo sapiens]
56106	2553	0	2	0.01	0.08	3	Up	0.358164	0.507659	PCDHGA10	2	K16495|1|0.0|1733|hsa:56106|protocadherin gamma subfamily A	GO:0031224//intrinsic component of membrane;GO:0031224//intrinsic component of membrane	GO:0046872//metal ion binding;GO:0046872//metal ion binding	GO:0016337//single organismal cell-cell adhesion;GO:0016337//single organismal cell-cell adhesion	gi|11128041|ref|NP_061736.1|/0/protocadherin gamma-A10 isoform 1 precursor [Homo sapiens]
101927636	1303	0	1	0.01	0.08	3	Up	0.635424	0.737826	LOC101927636	1	-	-	-	-	gi|119625473|gb|EAX05068.1|/5.825e-19/hCG2026270 [Homo sapiens]
23495	1377	0	1	0.01	0.08	3	Up	0.635424	0.736371	TNFRSF13B	2	K05150|1|1e-157|558|hsa:23495|tumor necrosis factor receptor superfamily member 13B	GO:0009986//cell surface;GO:0016021//integral component of membrane	GO:0005488//binding;GO:0004871//signal transducer activity	GO:0030888//regulation of B cell proliferation;GO:0002260//lymphocyte homeostasis;GO:0007165//signal transduction	gi|6912694|ref|NP_036584.1|/1.10527e-156/tumor necrosis factor receptor superfamily member 13B [Homo sapiens]
388553	2754	0	2	0.01	0.08	3	Up	0.358164	0.506674	BHMG1	1	-	-	-	-	gi|768012679|ref|XP_011525873.1|/0/PREDICTED: basic helix-loop-helix and HMG box domain-containing protein 1 isoform X1 [Homo sapiens]
1521	1327	0	1	0.01	0.08	3	Up	0.635424	0.734922	CTSW	3	K08569|1|0.0|713|hsa:1521|cathepsin W [EC:3.4.22.-]	-	GO:0004175//endopeptidase activity	GO:0019538//protein metabolic process;GO:0002376//immune system process	gi|23110964|ref|NP_001326.2|/0/cathepsin W preproprotein [Homo sapiens]
8470	3993	0	3	0.01	0.08	3	Up	0.201882	0.320583	SORBS2	1	K06086|1|3e-103|379|ggo:101129717|sorbin and SH3 domain containing 1	GO:0005856//cytoskeleton;GO:0043231//intracellular membrane-bounded organelle;GO:0031674//I band;GO:0005856//cytoskeleton;GO:0043231//intracellular membrane-bounded organelle;GO:0031674//I band	GO:0046914//transition metal ion binding;GO:0030674//protein binding, bridging;GO:0005198//structural molecule activity;GO:0046914//transition metal ion binding;GO:0030674//protein binding, bridging;GO:0005198//structural molecule activity	-	gi|224586853|ref|NP_001139146.1|/0/sorbin and SH3 domain-containing protein 2 isoform 7 [Homo sapiens]
3109	1412	0	1	0.01	0.08	3	Up	0.635424	0.7332	HLA-DMB	4	K06752|1|7e-146|519|hsa:3109|major histocompatibility complex, class II	GO:0031224//intrinsic component of membrane;GO:0005764//lysosome;GO:0042611;GO:0005770//late endosome	-	GO:0019221//cytokine-mediated signaling pathway;GO:0050851//antigen receptor-mediated signaling pathway;GO:0019882//antigen processing and presentation;GO:0031294//lymphocyte costimulation	gi|18654259|gb|AAL77571.1|L40560_1/1.07045e-146/major histocompatibility complex, partial [Gorilla gorilla]
101928273	1301	0	1	0.01	0.08	3	Up	0.635424	0.732319	LOC101928273	1	-	-	-	-	-
259	1450	0	1	0.01	0.08	3	Up	0.635424	0.731255	AMBP	3	K03909|1|7e-24|114|myd:102764934|tissue factor pathway inhibitor	GO:0016020//membrane	GO:0004866//endopeptidase inhibitor activity;GO:0005246//calcium channel regulator activity;GO:0042802//identical protein binding;GO:0019865//immunoglobulin binding;GO:0005506//iron ion binding	GO:0051704;GO:0002683//negative regulation of immune system process;GO:0006787;GO:0043409//negative regulation of MAPK cascade;GO:0022414//reproductive process;GO:0006464//cellular protein modification process	gi|4502067|ref|NP_001624.1|/0/protein AMBP preproprotein [Homo sapiens]
56936	4179	0	3	0.01	0.08	3	Up	0.201882	0.320444	CCDC177	1	-	-	-	-	gi|826327256|ref|XP_012511606.1|/0/PREDICTED: coiled-coil domain-containing protein 177 [Propithecus coquereli]
84709	1339	0	1	0.01	0.08	3	Up	0.635424	0.730794	MGARP	3	K04727|1|6e-06|54.7|gga:428688|programmed cell death 8 (apoptosis-inducing factor) [EC:1.-.-.-]	GO:0031224//intrinsic component of membrane	-	-	gi|12584947|gb|AAG59896.1|AF329088_1/1.71596e-97/ovary-specific acidic protein [Homo sapiens]
100189589	2148	0	1.49	0.01	0.08	3	Up	0.635424	0.730609	DCTN1-AS1	1	K04648|1|3e-28|129|mcc:708290|dynactin 1;K14404|2|8e-08|52.0|cjc:103793372|cleavage and polyadenylation specificity factor subunit 4	-	-	-	gi|635079842|ref|XP_007968369.1|/2.26235e-27/PREDICTED: dynactin subunit 1 isoform X7 [Chlorocebus sabaeus]
114041	1365	0	1	0.01	0.08	3	Up	0.635424	0.729321	B3GALT5-AS1	1	K04006|1|2e-07|51.2|rro:104664183|decay accelerating factor;K15696|3|7e-07|44.7|nle:100581015|RING finger protein 113B;K17985|5|3e-06|39.3|hsa:55626|activating molecule in BECN1-regulated autophagy protein 1	-	-	-	gi|215273964|sp|P59052.2|B3AS1_HUMAN/2.17719e-81/RecName: Full=Putative uncharacterized protein B3GALT5-AS1; AltName: Full=B3GALT5 antisense RNA 1; AltName: Full=B3GALT5 antisense gene protein 1
54567	3420	1	10	0.04	0.32	3	Up	0.0211654	0.0483546	DLL4	3	K06051|1|0.0|1395|hsa:54567|delta	GO:0031224//intrinsic component of membrane	GO:0046872//metal ion binding;GO:0005102//receptor binding	GO:0048869//cellular developmental process;GO:0010596//negative regulation of endothelial cell migration;GO:0044267//cellular protein metabolic process;GO:0048646//anatomical structure formation involved in morphogenesis;GO:0003013//circulatory system process;GO:0007166//cell surface receptor signaling pathway	gi|119612872|gb|EAW92466.1|/0/delta-like 4 (Drosophila) [Homo sapiens]
101928689	1374	0	1	0.01	0.08	3	Up	0.635424	0.728586	LINC01424	1	-	-	-	-	-
283491	2647	0	2.02	0.01	0.08	3	Up	0.358164	0.504715	OR7E156P	2	K04257|1|5e-32|142|pps:100978911|olfactory receptor	-	-	-	gi|119600898|gb|EAW80492.1|/1.43414e-50/hCG2042246 [Homo sapiens]
56662	88	1	10	2.67	20.72	2.95611	Up	0.0211654	0.048391	VTRNA1-3	1	-	-	-	-	-
643866	2360	1	10	0.06	0.46	2.9386	Up	0.0211654	0.0483788	CBLN3	2	K18744|1|8e-13|78.6|xma:102217643|caprin-2	GO:0044459	-	-	gi|685553416|ref|XP_009209589.1|/2.67231e-85/PREDICTED: protein KHNYN isoform X1 [Papio anubis]
183	2587	1	9	0.05	0.38	2.926	Up	0.034725	0.0739809	AGT	3	K09821|1|0.0|931|hsa:183|angiotensinogen	GO:0042579//microbody;GO:0044421	GO:0048037//cofactor binding;GO:0031701//angiotensin receptor binding;GO:0008047//enzyme activator activity;GO:0042802//identical protein binding;GO:0004866//endopeptidase inhibitor activity;GO:0008483//transaminase activity	GO:0010466//negative regulation of peptidase activity;GO:0001775//cell activation;GO:0001976//neurological system process involved in regulation of systemic arterial blood pressure;GO:0002034//regulation of blood vessel size by renin-angiotensin;GO:0014850//response to muscle activity;GO:0034369//plasma lipoprotein particle remodeling;GO:0008284//positive regulation of cell proliferation;GO:00076…	gi|62089124|dbj|BAD93006.1|/0/angiotensinogen precursor variant [Homo sapiens]
84519	1886	1	9	0.07	0.52	2.89308	Up	0.034725	0.0739723	ACRBP	2	-	GO:0030141//secretory granule	-	-	gi|17999524|ref|NP_115878.2|/0/acrosin-binding protein precursor [Homo sapiens]
387911	1229	1	10	0.12	0.89	2.89077	Up	0.0211654	0.0483849	C1QTNF9B	1	K07296|1|4e-45|184|tup:102500065|adiponectin	-	GO:0005102//receptor binding;GO:0005102//receptor binding	-	gi|56847616|ref|NP_001007538.1|/1.04378e-33/complement C1q and tumor necrosis factor-related protein 9B precursor [Homo sapiens]
9619	2946	1	10	0.05	0.37	2.88753	Up	0.0211654	0.0483485	ABCG1	1	K05679|1|0.0|1193|pps:100982904|ATP-binding cassette, subfamily G (WHITE), member 1	GO:0016021//integral component of membrane;GO:0009986//cell surface;GO:0031090//organelle membrane;GO:0005768//endosome;GO:0012505//endomembrane system;GO:0016021//integral component of membrane;GO:0009986//cell surface;GO:0031090//organelle membrane;GO:0005768//endosome;GO:0012505//endomembrane system;GO:0016021//integral component of membrane;GO:0009986//cell surface;GO:0031090//organelle membr…	GO:0017111//nucleoside-triphosphatase activity;GO:0008565//protein transporter activity;GO:0032934//sterol binding;GO:0015248//sterol transporter activity;GO:0046983//protein dimerization activity;GO:0042802//identical protein binding;GO:0032559//adenyl ribonucleotide binding;GO:0017111//nucleoside-triphosphatase activity;GO:0008565//protein transporter activity;GO:0032934//sterol binding;GO:0015…	GO:0010893//positive regulation of steroid biosynthetic process;GO:0010878//cholesterol storage;GO:0016125//sterol metabolic process;GO:0010742//macrophage derived foam cell differentiation;GO:0034369//plasma lipoprotein particle remodeling;GO:0006516//glycoprotein catabolic process;GO:0010033//response to organic substance;GO:0015914//phospholipid transport;GO:0015031//protein transport;GO:00303…	gi|46592964|ref|NP_997510.1|/0/ATP-binding cassette sub-family G member 1 isoform 5 [Homo sapiens]
51063	1850	1	10	0.08	0.59	2.88264	Up	0.0211654	0.0483667	CALHM2	1	K19739|1|0.0|654|hsa:51063|calcium homeostasis modulator protein 2	GO:0031224//intrinsic component of membrane;GO:0031224//intrinsic component of membrane;GO:0031224//intrinsic component of membrane	-	-	gi|21361521|ref|NP_057000.2|/0/calcium homeostasis modulator protein 2 [Homo sapiens]
100526694	2434	1.55	14.51	0.09	0.65	2.85244	Up	0.0027794	0.00791718	MSANTD3-TMEFF1	1	K06254|1|7e-23|112|cin:100187262|agrin	-	-	-	gi|311771742|ref|NP_001185741.1|/0/MSANTD3-TMEFF1 fusion protein [Homo sapiens]
117166	1948	1	9	0.07	0.5	2.8365	Up	0.034725	0.0739896	WFIKKN1	2	K03909|1|3e-15|86.3|xma:102235971|tissue factor pathway inhibitor	-	GO:0005488//binding;GO:0004866//endopeptidase inhibitor activity	-	gi|16751923|ref|NP_444514.1|/0/WAP, Kazal, immunoglobulin, Kunitz and NTR domain-containing protein 1 precursor [Homo sapiens]
100128627	1836	0	1.1	0.01	0.07	2.80735	Up	0.635424	0.75118	CDC42P3	1	K04393|1|3e-98|362|pps:103786242|cell division control protein 42	GO:0070161;GO:0012505//endomembrane system;GO:0042995//cell projection;GO:0016023//cytoplasmic, membrane-bounded vesicle	GO:0032561//guanyl ribonucleotide binding;GO:0017111//nucleoside-triphosphatase activity;GO:0019901//protein kinase binding	GO:0006461//protein complex assembly;GO:0007015//actin filament organization;GO:0010608//posttranscriptional regulation of gene expression;GO:0002064//epithelial cell development;GO:0009894;GO:0016055//Wnt signaling pathway;GO:0008284//positive regulation of cell proliferation;GO:0001709//cell fate determination;GO:0006887//exocytosis;GO:0016337//single organismal cell-cell adhesion;GO:0008104//p…	gi|675753537|ref|XP_008971161.1|/2.22767e-97/PREDICTED: LOW QUALITY PROTEIN: rho-related protein racA-like [Pan paniscus]
440359	1758	0	1.09	0.01	0.07	2.80735	Up	0.635424	0.75045	YBX3P1	1	K06099|1|2e-92|197|cjc:100396927|cold shock domain protein A	GO:0044424	GO:0003712//transcription cofactor activity;GO:0001071//nucleic acid binding transcription factor activity;GO:0043566//structure-specific DNA binding	GO:0048519;GO:0006355//regulation of transcription, DNA-templated;GO:0019953//sexual reproduction;GO:0048513//animal organ development;GO:0006950//response to stress;GO:0022414//reproductive process	gi|675676782|ref|XP_009001572.1|/1.4616e-91/PREDICTED: LOW QUALITY PROTEIN: Y-box-binding protein 3 [Callithrix jacchus]
80258	3269	0	2	0.01	0.07	2.80735	Up	0.358164	0.510358	EFHC2	3	-	-	GO:0046872//metal ion binding	-	gi|31542743|ref|NP_079460.2|/0/EF-hand domain-containing family member C2 [Homo sapiens]
100506136	1593	0	1	0.01	0.07	2.80735	Up	0.635424	0.749333	LOC100506136	1	-	-	-	-	-
404201	1569	0	1	0.01	0.07	2.80735	Up	0.635424	0.748849	WDFY3-AS2	1	-	-	-	-	gi|795162280|ref|XP_011840832.1|/1.45697e-38/PREDICTED: uncharacterized protein LOC105543484 [Mandrillus leucophaeus]
100861542	3011	0	2.02	0.01	0.07	2.80735	Up	0.358164	0.510079	LINC00554	1	-	-	-	-	gi|675636045|ref|XP_008995745.1|/3.0526e-36/PREDICTED: uncharacterized protein LOC103793299 [Callithrix jacchus]
149465	3034.01	0	2	0.01	0.07	2.80735	Up	0.358164	0.51	CFAP57	1	K16464|1|2e-23|114|aam:106499931|centrosomal protein CEP250	-	-	-	gi|345199335|ref|NP_001182760.2|/0/cilia- and flagella-associated protein 57 isoform a [Homo sapiens]
312	1510	0	1	0.01	0.07	2.80735	Up	0.635424	0.74629	ANXA13	2	K17099|1|0.0|669|ggo:101150008|annexin A13	GO:0016020//membrane;GO:0016020//membrane	GO:0046872//metal ion binding;GO:0005543//phospholipid binding;GO:0046872//metal ion binding;GO:0005543//phospholipid binding	GO:0048869//cellular developmental process;GO:0048869//cellular developmental process	gi|51896029|ref|NP_001003954.1|/0/annexin A13 isoform b [Homo sapiens]
375061	1516	0	1	0.01	0.07	2.80735	Up	0.635424	0.746146	FAM89A	2	-	-	-	-	gi|15207901|dbj|BAB62975.1|/3.29988e-33/hypothetical protein [Macaca fascicularis]
1084	1667	0	1.05	0.01	0.07	2.80735	Up	0.635424	0.745522	CEACAM3	4	K06499|1|6e-124|446|hsa:1084|carcinoembryonic antigen-related cell adhesion molecule	GO:0016021//integral component of membrane;GO:0031224//intrinsic component of membrane;GO:0031224//intrinsic component of membrane	-	GO:0007154//cell communication;GO:0023052//signaling	gi|461496471|ref|NP_001264092.1|/8.90863e-102/carcinoembryonic antigen-related cell adhesion molecule 3 isoform 2 precursor [Homo sapiens]
1288	6552	0	4	0.01	0.07	2.80735	Up	0.113793	0.203707	COL4A6	1	K06237|1|0.0|1194|hsa:1288|collagen, type IV, alpha	-	-	-	gi|768037311|ref|XP_011529155.1|/0/PREDICTED: collagen alpha-6(IV) chain isoform X3 [Homo sapiens]
54943	1469	0	1	0.01	0.07	2.80735	Up	0.635424	0.742557	DNAJC28	2	K19373|1|0.0|783|hsa:54943|DnaJ homolog subfamily C member 28	-	GO:0005515//protein binding;GO:0005515//protein binding;GO:0005515//protein binding	-	gi|40254908|ref|NP_060303.2|/0/dnaJ homolog subfamily C member 28 [Homo sapiens]
6123	1547	0	1	0.01	0.07	2.80735	Up	0.635424	0.742319	RPL3L	2	K02925|1|0.0|789|ggo:101129653|large subunit ribosomal protein L3e	GO:0044444//cytoplasmic part;GO:0030529//intracellular ribonucleoprotein complex	GO:0003676//nucleic acid binding;GO:0005198//structural molecule activity	GO:0006412//translation;GO:0019080;GO:0031016//pancreas development	gi|189053728|dbj|BAG35980.1|/0/unnamed protein product [Homo sapiens]
1733	1677	0	1	0.01	0.07	2.80735	Up	0.635424	0.741654	DIO1	1	K01562|1|1e-97|359|hsa:1733|type I thyroxine 5'-deiodinase [EC:1.21.99.4]	GO:0031090//organelle membrane;GO:0043231//intracellular membrane-bounded organelle;GO:0031224//intrinsic component of membrane;GO:0031090//organelle membrane;GO:0043231//intracellular membrane-bounded organelle;GO:0031224//intrinsic component of membrane;GO:0031090//organelle membrane;GO:0043231//intracellular membrane-bounded organelle;GO:0031224//intrinsic component of membrane;GO:0031090//org…	GO:0005488//binding;GO:0016491//oxidoreductase activity;GO:0005488//binding;GO:0016491//oxidoreductase activity;GO:0005488//binding;GO:0016491//oxidoreductase activity;GO:0005488//binding;GO:0016491//oxidoreductase activity;GO:0005488//binding;GO:0016491//oxidoreductase activity;GO:0005488//binding;GO:0016491//oxidoreductase activity;GO:0005488//binding;GO:0016491//oxidoreductase activity	GO:0009058//biosynthetic process;GO:0042403//thyroid hormone metabolic process;GO:0009058//biosynthetic process;GO:0042403//thyroid hormone metabolic process;GO:0009058//biosynthetic process;GO:0042403//thyroid hormone metabolic process;GO:0009058//biosynthetic process;GO:0042403//thyroid hormone metabolic process;GO:0009058//biosynthetic process;GO:0042403//thyroid hormone metabolic process;GO:0…	gi|4557522|ref|NP_000783.2|/1.57083e-102/type I iodothyronine deiodinase isoform a [Homo sapiens]
155184	1539	0	1	0.01	0.07	2.80735	Up	0.635424	0.741511	SLC2A7	2	K12201|1|0.0|929|hsa:155184|MFS transporter, SP family, solute carrier family 2 (facilitated glucose/fructose transporter), member 7	GO:0031224//intrinsic component of membrane	GO:0015144//carbohydrate transmembrane transporter activity	GO:0071702//organic substance transport	gi|134053883|ref|NP_997303.2|/0/solute carrier family 2, facilitated glucose transporter member 7 [Homo sapiens]
347688	1504	0	1.03	0.01	0.07	2.80735	Up	0.635424	0.741179	TUBB8	2	K07375|1|0.0|816|hsa:347688|tubulin beta	GO:0032991//macromolecular complex;GO:0015630//microtubule cytoskeleton	GO:0017111//nucleoside-triphosphatase activity;GO:0032561//guanyl ribonucleotide binding	GO:0043623//cellular protein complex assembly;GO:0009207;GO:0007017//microtubule-based process	gi|42558279|ref|NP_817124.1|/0/tubulin beta-8 chain [Homo sapiens]
1158	1666	0	1	0.01	0.07	2.80735	Up	0.635424	0.740989	CKM	4	K00933|1|0.0|757|pon:100455238|creatine kinase [EC:2.7.3.2]	GO:0044444//cytoplasmic part	GO:0016301//kinase activity;GO:0032559//adenyl ribonucleotide binding	GO:0006603//phosphocreatine metabolic process	gi|119577741|gb|EAW57337.1|/0/creatine kinase, muscle, partial [Homo sapiens]
27285	1536	0	1	0.01	0.07	2.80735	Up	0.635424	0.740468	TEKT2	2	K18629|1|0.0|745|hsa:27285|tektin-2	GO:0015630//microtubule cytoskeleton;GO:0031981//nuclear lumen;GO:0005924//cell-substrate adherens junction;GO:0005930//axoneme	-	GO:0048870//cell motility;GO:0007010//cytoskeleton organization	gi|16507950|ref|NP_055281.2|/0/tektin-2 [Homo sapiens]
1280	4880	0	3	0.01	0.07	2.80735	Up	0.201882	0.321143	COL2A1	2	K19719|1|0.0|777|ggo:101127576|collagen, type II, alpha	-	-	-	gi|450394|gb|AAC41772.1|/0/alpha-1 type II collagen [Homo sapiens]
54550	1552	0	1	0.01	0.07	2.80735	Up	0.635424	0.739097	NECAB2	1	-	GO:0044424;GO:0044424;GO:0044424	GO:0046872//metal ion binding;GO:0003824//catalytic activity;GO:0046872//metal ion binding;GO:0003824//catalytic activity;GO:0046872//metal ion binding;GO:0003824//catalytic activity	GO:0016999//antibiotic metabolic process;GO:0016999//antibiotic metabolic process;GO:0016999//antibiotic metabolic process	gi|32129214|ref|NP_061938.2|/0/N-terminal EF-hand calcium-binding protein 2 [Homo sapiens]
3167	1628	0	1	0.01	0.07	2.80735	Up	0.635424	0.738061	HMX2	1	K09349|1|5e-149|530|hsa:3167|homeobox protein Nkx-5	GO:0043231//intracellular membrane-bounded organelle	GO:0001071//nucleic acid binding transcription factor activity;GO:0003677//DNA binding	GO:0007417//central nervous system development;GO:0048869//cellular developmental process;GO:0042471//ear morphogenesis;GO:0006351//transcription, DNA-templated;GO:0008283//cell proliferation	gi|635056638|ref|XP_007962514.1|/0/PREDICTED: homeobox protein HMX2 [Chlorocebus sabaeus]
375607	2953	0	2	0.01	0.07	2.80735	Up	0.358164	0.507264	NAT16	2	-	-	GO:0016407//acetyltransferase activity	-	gi|119570587|gb|EAW50202.1|/0/FLJ39237 protein [Homo sapiens]
6781	3897	1	10	0.04	0.28	2.80735	Up	0.0211654	0.0483727	STC1	2	-	GO:0044459;GO:0044424;GO:0044421	GO:0005102//receptor binding	GO:0001666//response to hypoxia;GO:0033273//response to vitamin;GO:0006875//cellular metal ion homeostasis;GO:0051384//response to glucocorticoid;GO:0007165//signal transduction;GO:0007275//multicellular organism development;GO:0007154//cell communication;GO:0003006//developmental process involved in reproduction;GO:0051591//response to cAMP	gi|803011834|ref|XP_004004231.2|/2.55732e-139/PREDICTED: stanniocalcin-1 [Ovis aries]
7047	3027	0	2	0.01	0.07	2.80735	Up	0.358164	0.507067	TGM4	3	K05621|1|0.0|1390|hsa:7047|transglutaminase 4 [EC:2.3.2.13]	-	GO:0016755//transferase activity, transferring amino-acyl groups;GO:0016747//transferase activity, transferring acyl groups other than amino-acyl groups;GO:0043169//cation binding	GO:0006464//cellular protein modification process	gi|156627577|ref|NP_003232.2|/0/protein-glutamine gamma-glutamyltransferase 4 [Homo sapiens]
81693	1574	0	1	0.01	0.07	2.80735	Up	0.635424	0.736793	AMN	3	K18259|1|0.0|809|hsa:81693|protein amnionless	GO:0031224//intrinsic component of membrane	-	GO:0044238//primary metabolic process;GO:0003008;GO:0033036;GO:0044260	gi|110611172|ref|NP_112205.2|/0/protein amnionless precursor [Homo sapiens]
2625	3067.01	0	2	0.01	0.07	2.80735	Up	0.358164	0.507028	GATA3	2	K17895|1|0.0|716|pps:100971194|GATA-binding protein 3	GO:0031981//nuclear lumen;GO:0000785//chromatin;GO:0031981//nuclear lumen;GO:0000785//chromatin	GO:0046872//metal ion binding;GO:0019904//protein domain specific binding;GO:0046872//metal ion binding;GO:0019904//protein domain specific binding	GO:0048545//response to steroid hormone;GO:0007599//hemostasis;GO:0032502//developmental process;GO:0006950//response to stress;GO:0048545//response to steroid hormone;GO:0007599//hemostasis;GO:0032502//developmental process;GO:0006950//response to stress	gi|50541959|ref|NP_001002295.1|/0/trans-acting T-cell-specific transcription factor GATA-3 isoform 1 [Homo sapiens]
79368	1674	0	1	0.01	0.07	2.80735	Up	0.635424	0.736184	FCRL2	1	K06727|1|0.0|889|hsa:79368|Fc receptor-like protein	GO:0031224//intrinsic component of membrane;GO:0031224//intrinsic component of membrane;GO:0031224//intrinsic component of membrane	GO:0030674//protein binding, bridging;GO:0004871//signal transducer activity;GO:0030674//protein binding, bridging;GO:0004871//signal transducer activity;GO:0030674//protein binding, bridging;GO:0004871//signal transducer activity	GO:0007154//cell communication;GO:0007154//cell communication;GO:0007154//cell communication	gi|46623042|gb|AAH69185.1|/3.26801e-92/FCRL2 protein [Homo sapiens]
159963	6253	0	3.94	0.01	0.07	2.80735	Up	0.201882	0.320863	SLC5A12	3	K14388|1|0.0|1198|hsa:159963|solute carrier family 5 (sodium-coupled monocarboxylate transporter), member 8/12	GO:0044459;GO:0031224//intrinsic component of membrane	GO:0015291//secondary active transmembrane transporter activity	GO:0030001//metal ion transport	gi|157671931|ref|NP_848593.2|/0/sodium-coupled monocarboxylate transporter 2 [Homo sapiens]
554	1658	0	1	0.01	0.07	2.80735	Up	0.635424	0.735763	AVPR2	1	K04228|1|1e-167|505|ggo:101128967|arginine vasopressin receptor 2	GO:0043231//intracellular membrane-bounded organelle;GO:0016021//integral component of membrane;GO:0043231//intracellular membrane-bounded organelle;GO:0016021//integral component of membrane;GO:0043231//intracellular membrane-bounded organelle;GO:0016021//integral component of membrane	GO:0008528//G-protein coupled peptide receptor activity;GO:0008528//G-protein coupled peptide receptor activity;GO:0008528//G-protein coupled peptide receptor activity	GO:0010467//gene expression;GO:0003073//regulation of systemic arterial blood pressure;GO:0010033//response to organic substance;GO:0045762//positive regulation of adenylate cyclase activity;GO:0008283//cell proliferation;GO:0030900//forebrain development;GO:0001816//cytokine production;GO:0007187//G-protein coupled receptor signaling pathway, coupled to cyclic nucleotide second messenger;GO:0042…	gi|694986670|ref|XP_009438102.1|/9.02291e-114/PREDICTED: vasopressin V2 receptor isoform X1 [Pan troglodytes]
84660	3228	0	2	0.01	0.07	2.80735	Up	0.358164	0.506792	CCDC62	2	K11498|1|5e-13|79.3|bacu:103012842|centromeric protein E;K20283|4|1e-12|77.8|gga:420758|golgin subfamily A member 4	GO:0043231//intracellular membrane-bounded organelle;GO:0043231//intracellular membrane-bounded organelle	-	-	gi|75677376|ref|NP_958843.2|/0/coiled-coil domain-containing protein 62 [Homo sapiens]
53919	3188	0	2	0.01	0.07	2.80735	Up	0.358164	0.506634	SLCO1C1	1	K08747|1|0.0|1380|hsa:53919|solute carrier organic anion transporter family, member 1C	GO:0031224//intrinsic component of membrane;GO:0031224//intrinsic component of membrane	GO:0008028//monocarboxylic acid transmembrane transporter activity;GO:0015291//secondary active transmembrane transporter activity;GO:0008028//monocarboxylic acid transmembrane transporter activity;GO:0015291//secondary active transmembrane transporter activity	GO:0009914//hormone transport;GO:0015711//organic anion transport;GO:0009914//hormone transport;GO:0015711//organic anion transport	gi|675738463|ref|XP_008967841.1|/0/PREDICTED: solute carrier organic anion transporter family member 1C1 isoform X2 [Pan paniscus]
11009	1621	0	1	0.01	0.07	2.80735	Up	0.635424	0.735062	IL24	1	K05444|1|5e-20|101|ggo:101132114|interleukin 19/20/24	GO:0044421;GO:0044421;GO:0044421;GO:0044421	GO:0005102//receptor binding;GO:0005102//receptor binding	GO:0012501//programmed cell death;GO:0012501//programmed cell death;GO:0012501//programmed cell death;GO:0012501//programmed cell death	gi|5803086|ref|NP_006841.1|/8.9476e-108/interleukin-24 isoform 1 precursor [Homo sapiens]
100507244	1675	0	1	0.01	0.07	2.80735	Up	0.635424	0.734176	MAMDC2-AS1	1	-	-	-	-	gi|119582902|gb|EAW62498.1|/3.12365e-26/hCG2045167 [Homo sapiens]
1842	3241	0	2	0.01	0.07	2.80735	Up	0.358164	0.506399	ECM2	1	K08119|1|0.0|1219|hsa:1842|extracellular matrix protein 2	GO:0005578//proteinaceous extracellular matrix;GO:0005578//proteinaceous extracellular matrix;GO:0005578//proteinaceous extracellular matrix	GO:0005518//collagen binding;GO:0005539//glycosaminoglycan binding;GO:0005102//receptor binding;GO:0005518//collagen binding;GO:0005539//glycosaminoglycan binding;GO:0005102//receptor binding;GO:0005518//collagen binding;GO:0005539//glycosaminoglycan binding;GO:0005102//receptor binding	GO:0043062//extracellular structure organization;GO:0010810//regulation of cell-substrate adhesion;GO:0043062//extracellular structure organization;GO:0010810//regulation of cell-substrate adhesion;GO:0043062//extracellular structure organization;GO:0010810//regulation of cell-substrate adhesion	gi|308818204|ref|NP_001184224.1|/0/extracellular matrix protein 2 isoform 2 precursor [Homo sapiens]
78990	3873	1	10	0.04	0.28	2.80735	Up	0.0211654	0.0483606	OTUB2	3	K09603|1|2e-130|469|rro:104679062|ubiquitin thioesterase protein OTUB2 [EC:3.4.19.12]	-	GO:0019783//ubiquitin-like protein-specific protease activity;GO:0005488//binding;GO:0008238//exopeptidase activity	GO:0016579//protein deubiquitination;GO:0019752//carboxylic acid metabolic process	gi|12962939|ref|NP_075601.1|/1.8241e-129/ubiquitin thioesterase OTUB2 [Homo sapiens]
28234	3014	0	2	0.01	0.07	2.80735	Up	0.358164	0.505496	SLCO1B3	3	K05043|1|0.0|1327|hsa:28234|solute carrier organic anion transporter family, member 1B	GO:0044459;GO:0016021//integral component of membrane;GO:0044424	GO:0008028//monocarboxylic acid transmembrane transporter activity;GO:0008509//anion transmembrane transporter activity	GO:0015718//monocarboxylic acid transport;GO:0015711//organic anion transport;GO:0008202//steroid metabolic process	gi|9790233|ref|NP_062818.1|/0/solute carrier organic anion transporter family member 1B3 [Homo sapiens]
84824	1652	0	1	0.01	0.07	2.80735	Up	0.635424	0.730333	FCRLA	1	K17273|1|3e-26|122|pon:100446014|Fc receptor-like protein 6	GO:0044424;GO:0044424;GO:0044424;GO:0044424;GO:0044424;GO:0044424	-	GO:0048869//cellular developmental process;GO:0048869//cellular developmental process;GO:0048869//cellular developmental process	gi|296439610|ref|NP_001171802.1|/1.08926e-72/Fc receptor-like A isoform 6 precursor [Homo sapiens]
148756	1506	0	1	0.01	0.07	2.80735	Up	0.635424	0.73001	OVAAL	1	-	-	-	-	gi|119611491|gb|EAW91085.1|/2.73676e-45/hCG1656369 [Homo sapiens]
8749	1462	0	1	0.01	0.07	2.80735	Up	0.635424	0.729413	ADAM18	1	K16909|1|0.0|1474|hsa:8749|disintegrin and metalloproteinase domain-containing protein 18 [EC:3.4.24.-]	GO:0031224//intrinsic component of membrane;GO:0031224//intrinsic component of membrane;GO:0031224//intrinsic component of membrane;GO:0031224//intrinsic component of membrane	GO:0004175//endopeptidase activity;GO:0046914//transition metal ion binding;GO:0004175//endopeptidase activity;GO:0046914//transition metal ion binding;GO:0004175//endopeptidase activity;GO:0046914//transition metal ion binding;GO:0004175//endopeptidase activity;GO:0046914//transition metal ion binding	GO:0019538//protein metabolic process;GO:0048232//male gamete generation;GO:0048869//cellular developmental process;GO:0019538//protein metabolic process;GO:0048232//male gamete generation;GO:0048869//cellular developmental process;GO:0019538//protein metabolic process;GO:0048232//male gamete generation;GO:0048869//cellular developmental process;GO:0019538//protein metabolic process;GO:0048232//m…	gi|7656861|ref|NP_055052.1|/0/disintegrin and metalloproteinase domain-containing protein 18 isoform 1 preproprotein [Homo sapiens]
4111	1664	0	1.08	0.01	0.07	2.80735	Up	0.635424	0.728678	MAGEA12	6	K12464|1|5e-30|135|mmu:94275|melanoma-associated antigen D1	-	-	-	gi|58530873|ref|NP_005358.2|/2.3928e-147/melanoma-associated antigen 12 [Homo sapiens]
959	1834	0	1.15	0.01	0.07	2.80735	Up	0.635424	0.728632	CD40LG	2	K03161|1|2e-145|518|hsa:959|tumor necrosis factor ligand superfamily member 5	GO:0016021//integral component of membrane;GO:0044421	GO:0032813//tumor necrosis factor receptor superfamily binding	GO:0010557//positive regulation of macromolecule biosynthetic process;GO:0009306//protein secretion;GO:0016337//single organismal cell-cell adhesion;GO:0030888//regulation of B cell proliferation;GO:0001819//positive regulation of cytokine production;GO:0002418//immune response to tumor cell;GO:0002637//regulation of immunoglobulin production;GO:0030098//lymphocyte differentiation;GO:0002204//som…	gi|4557433|ref|NP_000065.1|/1.42398e-144/CD40 ligand [Homo sapiens]
101929524	1674	0	1.01	0.01	0.07	2.80735	Up	0.635424	0.728541	LOC101929524	1	-	-	-	-	gi|119628429|gb|EAX08024.1|/2.45188e-47/hCG1989907 [Homo sapiens]
100125288	1997	1	9	0.07	0.49	2.80735	Up	0.034725	0.0739982	ZGLP1	1	K09182|1|5e-07|58.9|ecb:100062174|GATA-binding protein 1;K17896|4|4e-06|55.8|ptr:458389|GATA-binding protein 5	GO:0043231//intracellular membrane-bounded organelle	GO:0046914//transition metal ion binding;GO:0001071//nucleic acid binding transcription factor activity;GO:0003677//DNA binding	GO:0006357//regulation of transcription from RNA polymerase II promoter;GO:0048232//male gamete generation;GO:0007281//germ cell development	gi|157266269|ref|NP_001096637.1|/1.28871e-162/GATA-type zinc finger protein 1 [Homo sapiens]
129790	2299	1	9	0.06	0.42	2.80735	Up	0.034725	0.073955	C7orf13	1	-	GO:0031224//intrinsic component of membrane	-	-	gi|20977050|gb|AAM33252.1|AF439977_1/1.46631e-88/C7orf13 [Homo sapiens]
56978	3150	1	8	0.04	0.27	2.75489	Up	0.0565942	0.113662	PRDM8	3	K16660|1|7e-23|112|dgr:Dgri_GH14523|reticulon-4 receptor-like 1;K12463|2|2e-06|58.5|tru:101079614|PR domain zinc finger protein 4	-	-	-	gi|767932370|ref|XP_011530436.1|/0/PREDICTED: PR domain zinc finger protein 8 isoform X3 [Homo sapiens]
1800	1664	1	8	0.08	0.52	2.70044	Up	0.0565942	0.11365	DPEP1	2	K01273|1|0.0|810|hsa:1800|membrane dipeptidase [EC:3.4.13.19]	GO:0044459;GO:0005902//microvillus;GO:0031224//intrinsic component of membrane;GO:0044459;GO:0005902//microvillus;GO:0031224//intrinsic component of membrane	GO:0043169//cation binding;GO:0008238//exopeptidase activity;GO:0008237//metallopeptidase activity;GO:0043169//cation binding;GO:0008238//exopeptidase activity;GO:0008237//metallopeptidase activity	GO:0019538//protein metabolic process;GO:0019538//protein metabolic process	gi|795383665|ref|XP_011751654.1|/0/PREDICTED: dipeptidase 1 isoform X1 [Macaca nemestrina]
80054	2281	1	8	0.06	0.38	2.66297	Up	0.0565942	0.1137	CEBPA-AS1	1	-	-	-	-	gi|10433810|dbj|BAB14032.1|/7.09895e-19/unnamed protein product [Homo sapiens]
3131	5164	1	9	0.03	0.19	2.66297	Up	0.034725	0.0739636	HLF	1	K09057|1|3e-118|430|hgl:101702600|hepatic leukemia factor	GO:0043231//intracellular membrane-bounded organelle;GO:0043231//intracellular membrane-bounded organelle	GO:0043566//structure-specific DNA binding;GO:0001071//nucleic acid binding transcription factor activity;GO:0005515//protein binding;GO:0043566//structure-specific DNA binding;GO:0001071//nucleic acid binding transcription factor activity;GO:0005515//protein binding	GO:0006351//transcription, DNA-templated;GO:0032501//multicellular organismal process;GO:0006351//transcription, DNA-templated;GO:0032501//multicellular organismal process	gi|4504421|ref|NP_002117.1|/8.50551e-131/hepatic leukemia factor [Homo sapiens]
945	1085	1	8	0.13	0.81	2.63941	Up	0.0565942	0.113688	CD33	1	K06473|1|1e-111|405|hsa:945|CD33 antigen	GO:0016021//integral component of membrane;GO:0016021//integral component of membrane;GO:0016021//integral component of membrane	GO:0004871//signal transducer activity;GO:0030246//carbohydrate binding;GO:0004871//signal transducer activity;GO:0030246//carbohydrate binding;GO:0004871//signal transducer activity;GO:0030246//carbohydrate binding	GO:0008283//cell proliferation;GO:0023052//signaling;GO:0007154//cell communication;GO:0008283//cell proliferation;GO:0023052//signaling;GO:0007154//cell communication;GO:0008283//cell proliferation;GO:0023052//signaling;GO:0007154//cell communication	gi|768012222|ref|XP_011525833.1|/0/PREDICTED: myeloid cell surface antigen CD33 isoform X2 [Homo sapiens]
8364	390	1	8	0.39	2.42	2.63346	Up	0.0565942	0.113725	HIST1H4C	3	K11254|1|1e-40|166|ecb:100068166|histone H4	GO:0000785//chromatin;GO:0043231//intracellular membrane-bounded organelle	-	GO:0034728//nucleosome organization	gi|953881761|ref|XP_014590042.1|/1.04247e-39/PREDICTED: histone H4 [Equus caballus]
57463	2501	4	31	0.22	1.34	2.60666	Up	5.41204e-05	0.000213136	AMIGO1	2	K19511|1|7e-20|102|xtr:493201|peroxidase [EC:1.11.1.7]	GO:0031224//intrinsic component of membrane;GO:0043005//neuron projection	-	GO:0008366//axon ensheathment;GO:0016337//single organismal cell-cell adhesion;GO:0031346//positive regulation of cell projection organization;GO:0007409//axonogenesis	gi|153791466|ref|NP_065754.2|/0/amphoterin-induced protein 1 precursor [Homo sapiens]
153364	4300	6	46	0.19	1.15	2.59756	Up	7.4555e-07	3.9151e-06	MBLAC2	1	K14026|1|7e-32|142|ocu:100353303|SEL1 protein	-	GO:0043169//cation binding;GO:0003824//catalytic activity	-	gi|512958873|ref|XP_004841733.1|/2.40751e-154/PREDICTED: metallo-beta-lactamase domain-containing protein 2 [Heterocephalus glaber]
374403	1968	0	1	0.01	0.06	2.58496	Up	0.635424	0.752156	TBC1D10C	1	K19944|1|0.0|405|ptr:451367|TBC1 domain family member 10	GO:0044464;GO:0044464;GO:0044464	-	-	gi|694945562|ref|XP_003313222.2|/0/PREDICTED: LOW QUALITY PROTEIN: carabin [Pan troglodytes]
256691	3618	3	24	0.12	0.72	2.58496	Up	0.000377764	0.00128115	MAMDC2	1	K18762|1|2e-24|77.0|ecb:100146768|zygote arrest protein 1	GO:0043231//intracellular membrane-bounded organelle;GO:0005578//proteinaceous extracellular matrix;GO:0043231//intracellular membrane-bounded organelle	GO:0030247//polysaccharide binding	GO:0018149//peptide cross-linking	gi|223278413|ref|NP_694999.3|/0/MAM domain-containing protein 2 precursor [Homo sapiens]
4610	3624	0	2	0.01	0.06	2.58496	Up	0.358164	0.510518	MYCL	4	K09110|1|8e-174|613|pon:100442842|L-myc proto-oncogene protein	GO:0043231//intracellular membrane-bounded organelle;GO:0043231//intracellular membrane-bounded organelle	GO:0003676//nucleic acid binding;GO:0001071//nucleic acid binding transcription factor activity;GO:0003676//nucleic acid binding;GO:0001071//nucleic acid binding transcription factor activity	GO:0006351//transcription, DNA-templated;GO:0006351//transcription, DNA-templated	gi|296923785|ref|NP_001028254.2|/0/protein L-Myc isoform 3 [Homo sapiens]
105369431	1764	0	1.01	0.01	0.06	2.58496	Up	0.635424	0.750645	LOC105369431	1	-	-	-	-	gi|21756629|dbj|BAC04924.1|/4.82708e-09/unnamed protein product [Homo sapiens]
23040	6981	0	4	0.01	0.06	2.58496	Up	0.113793	0.203888	MYT1L	1	K11307|1|2e-07|62.4|myd:102751848|histone acetyltransferase MYST2 [EC:2.3.1.48]	GO:0043231//intracellular membrane-bounded organelle;GO:0043231//intracellular membrane-bounded organelle;GO:0043231//intracellular membrane-bounded organelle;GO:0043231//intracellular membrane-bounded organelle;GO:0043231//intracellular membrane-bounded organelle;GO:0043231//intracellular membrane-bounded organelle;GO:0043231//intracellular membrane-bounded organelle;GO:0043231//intracellular me…	GO:0046914//transition metal ion binding;GO:0003676//nucleic acid binding;GO:0001071//nucleic acid binding transcription factor activity;GO:0046914//transition metal ion binding;GO:0003676//nucleic acid binding;GO:0001071//nucleic acid binding transcription factor activity;GO:0046914//transition metal ion binding;GO:0003676//nucleic acid binding;GO:0001071//nucleic acid binding transcription fact…	GO:0006351//transcription, DNA-templated;GO:0048731//system development;GO:0048869//cellular developmental process;GO:0006351//transcription, DNA-templated;GO:0048731//system development;GO:0048869//cellular developmental process;GO:0006351//transcription, DNA-templated;GO:0048731//system development;GO:0048869//cellular developmental process;GO:0006351//transcription, DNA-templated;GO:0048731//s…	gi|675691857|ref|XP_008957766.1|/0/PREDICTED: myelin transcription factor 1-like protein isoform X5 [Pan paniscus]
1572	1805	0	1	0.01	0.06	2.58496	Up	0.635424	0.749818	CYP2F1	1	K07416|1|0.0|558|hsa:1572|cytochrome P450, family 2, subfamily F [EC:1.14.14.1]	GO:0031090//organelle membrane;GO:0043231//intracellular membrane-bounded organelle;GO:0031090//organelle membrane;GO:0043231//intracellular membrane-bounded organelle	GO:0005506//iron ion binding;GO:0016712//oxidoreductase activity, acting on paired donors, with incorporation or reduction of molecular oxygen, reduced flavin or flavoprotein as one donor, and incorporation of one atom of oxygen;GO:0005506//iron ion binding;GO:0016712//oxidoreductase activity, acting on paired donors, with incorporation or reduction of molecular oxygen, reduced flavin or flavopro…	GO:0042537//benzene-containing compound metabolic process;GO:0042221//response to chemical;GO:0042537//benzene-containing compound metabolic process;GO:0042221//response to chemical	gi|19743565|ref|NP_000765.2|/0/cytochrome P450 2F1 precursor [Homo sapiens]
1586	1895	0	1	0.01	0.06	2.58496	Up	0.635424	0.749721	CYP17A1	3	K00512|1|0.0|966|hsa:1586|steroid 17alpha-monooxygenase / 17alpha-hydroxyprogesterone aldolase [EC:1.14.14.19 4.1.2.30]	GO:0043231//intracellular membrane-bounded organelle;GO:0043005//neuron projection;GO:0044297//cell body;GO:0031090//organelle membrane	GO:0005506//iron ion binding;GO:0008395//steroid hydroxylase activity	GO:0006700//C21-steroid hormone biosynthetic process;GO:0033189//response to vitamin A;GO:0003006//developmental process involved in reproduction;GO:0010033//response to organic substance	gi|4503195|ref|NP_000093.1|/0/steroid 17-alpha-hydroxylase/17,20 lyase precursor [Homo sapiens]
100506237	1775	0	1	0.01	0.06	2.58496	Up	0.635424	0.749139	NKX2-1-AS1	1	K09342|1|2e-19|99.8|ngi:103732258|homeobox protein Nkx-2.1	-	-	-	gi|28071122|emb|CAD61942.1|/4.99421e-38/unnamed protein product [Homo sapiens]
401109	1828	0	1	0.01	0.06	2.58496	Up	0.635424	0.748703	LINC00885	1	-	-	-	-	gi|34526058|dbj|BAC85170.1|/1.96122e-61/unnamed protein product [Homo sapiens]
55273	1771	0	1	0.01	0.06	2.58496	Up	0.635424	0.748219	TMEM100	2	-	GO:0016020//membrane;GO:0016020//membrane	-	-	gi|795620745|ref|XP_011731253.1|/2.03768e-42/PREDICTED: transmembrane protein 100 [Macaca nemestrina]
220001	3536	0	2	0.01	0.06	2.58496	Up	0.358164	0.510159	VWCE	2	K19721|1|6e-31|139|mze:106675429|collagen, type V/XI/XXIV/XXVII, alpha;K06706|4|3e-30|137|lcm:102348338|CD248 antigen, endosialin	-	GO:0046872//metal ion binding	-	gi|114431244|ref|NP_689931.2|/0/von Willebrand factor C and EGF domain-containing protein precursor [Homo sapiens]
6854	3348	0	2	0.01	0.06	2.58496	Up	0.358164	0.510119	SYN2	4	K19941|1|0.0|783|ptr:749839|synapsin	GO:0008021//synaptic vesicle;GO:0044459	GO:0005515//protein binding;GO:0003824//catalytic activity;GO:0032559//adenyl ribonucleotide binding	GO:0050804//modulation of synaptic transmission;GO:0001505//regulation of neurotransmitter levels	gi|3511273|gb|AAC33789.1|/0/synapsin IIb [Homo sapiens]
9597	1827	0	1	0.01	0.06	2.58496	Up	0.635424	0.747978	SMAD5-AS1	1	-	-	-	GO:0023052//signaling	gi|8928079|sp|Q9Y6J3.1|SMA5O_HUMAN/3.27041e-24/RecName: Full=SMAD5 antisense gene protein 1; AltName: Full=10.3 kDa proline-rich protein DAMS; AltName: Full=SMAD5 antisense RNA 1; AltName: Full=SMAD5 opposite strand protein
85452	5412	0	3	0.01	0.06	2.58496	Up	0.201882	0.321677	CFAP74	1	K17570|1|6e-07|60.5|aam:106489386|hydrocephalus-inducing protein	-	-	-	gi|748983008|ref|NP_001291289.1|/0/cilia- and flagella-associated protein 74 [Homo sapiens]
3866	1861	0	1	0.01	0.06	2.58496	Up	0.635424	0.746242	KRT15	3	K07604|1|0.0|636|hsa:3866|type I keratin, acidic	GO:0043234//protein complex	GO:0005198//structural molecule activity;GO:0005488//binding	GO:0009888//tissue development	gi|24430190|ref|NP_002266.2|/6.22548e-180/keratin, type I cytoskeletal 15 [Homo sapiens]
119395	1699	0	1	0.01	0.06	2.58496	Up	0.635424	0.74581	CALHM3	1	K19740|1|8e-176|619|hsa:119395|calcium homeostasis modulator protein 3	GO:0031224//intrinsic component of membrane	-	-	gi|795629903|ref|XP_011733754.1|/0/PREDICTED: calcium homeostasis modulator protein 3 [Macaca nemestrina]
375686	1925	0	1	0.01	0.06	2.58496	Up	0.635424	0.745618	SPATC1	1	K01469|1|3e-10|69.7|shr:100922788|5-oxoprolinase (ATP-hydrolysing) [EC:3.5.2.9]	GO:0005815//microtubule organizing center;GO:0005815//microtubule organizing center	GO:0015631//tubulin binding;GO:0015631//tubulin binding	-	gi|197276670|ref|NP_001127846.1|/0/speriolin isoform 2 [Homo sapiens]
1269	1789	0	1	0.01	0.06	2.58496	Up	0.635424	0.744946	CNR2	2	K04278|1|0.0|707|hsa:1269|cannabinoid receptor 2 (macrophage)	GO:0009898//cytoplasmic side of plasma membrane;GO:0043005//neuron projection;GO:0016021//integral component of membrane;GO:0043025//neuronal cell body	GO:0004930//G-protein coupled receptor activity	GO:0001508//action potential;GO:0007600//sensory perception;GO:0031348//negative regulation of defense response;GO:0002695//negative regulation of leukocyte activation;GO:0007186//G-protein coupled receptor signaling pathway;GO:0032769//negative regulation of monooxygenase activity;GO:0002237//response to molecule of bacterial origin;GO:0032228//regulation of synaptic transmission, GABAergic;GO:0…	gi|4502929|ref|NP_001832.1|/0/cannabinoid receptor 2 [Homo sapiens]
54937	1936	0	1	0.01	0.06	2.58496	Up	0.635424	0.744037	SOHLH2	1	-	GO:0043231//intracellular membrane-bounded organelle;GO:0043231//intracellular membrane-bounded organelle	GO:0003676//nucleic acid binding;GO:0003676//nucleic acid binding	GO:0007292//female gamete generation;GO:0048232//male gamete generation;GO:0048869//cellular developmental process;GO:0007292//female gamete generation;GO:0048232//male gamete generation;GO:0048869//cellular developmental process	gi|531034779|ref|NP_001269076.1|/3.88785e-124/spermatogenesis- and oogenesis-specific basic helix-loop-helix-containing protein 2 isoform 2 [Homo sapiens]
100126270	1741	0	1	0.01	0.06	2.58496	Up	0.635424	0.743893	FMR1-AS1	3	-	-	-	-	gi|426397659|ref|XP_004065026.1|/3.47755e-16/PREDICTED: uncharacterized protein LOC101145721 [Gorilla gorilla gorilla]
7148	4474.36	3.8	10	0.04	0.24	2.58496	Up	0.153731	0.260053	TNXB	6	K06252|1|0.0|7771|hsa:7148|tenascin	GO:0044464;GO:0005581//collagen trimer;GO:0044464;GO:0005581//collagen trimer	GO:0005539//glycosaminoglycan binding;GO:0005102//receptor binding;GO:0005539//glycosaminoglycan binding;GO:0005102//receptor binding	GO:0085029//extracellular matrix assembly;GO:0007010//cytoskeleton organization;GO:0044259//multicellular organismal macromolecule metabolic process;GO:0085029//extracellular matrix assembly;GO:0007010//cytoskeleton organization;GO:0044259//multicellular organismal macromolecule metabolic process;GO:0023052//signaling	gi|188528648|ref|NP_061978.6|/0/tenascin-X isoform 1 precursor [Homo sapiens]
102724190	1817	0	1	0.01	0.06	2.58496	Up	0.635424	0.743082	LOC102724190	1	-	-	-	-	-
56944	1854	0	1	0.01	0.06	2.58496	Up	0.635424	0.742891	OLFML3	1	K19909|1|4e-61|238|ngi:103748885|synaptotagmin-9;K04593|3|1e-28|130|mze:101471113|latrophilin 2	-	-	GO:0032501//multicellular organismal process;GO:0032501//multicellular organismal process;GO:0032501//multicellular organismal process	gi|556503432|ref|NP_001273281.1|/0/olfactomedin-like protein 3 isoform 2 [Homo sapiens]
11248	5553	0	3	0.01	0.06	2.58496	Up	0.201882	0.321227	NXPH3	2	K16658|1|1e-154|551|ptr:104002950|neurexophilin-3	-	GO:0005515//protein binding	GO:0007186//G-protein coupled receptor signaling pathway	gi|694968847|ref|XP_009431218.1|/9.2351e-154/PREDICTED: neurexophilin-3 [Pan troglodytes]
3681	3912.05	0	2	0.01	0.06	2.58496	Up	0.358164	0.508212	ITGAD	1	K06594|1|0.0|2221|hsa:3681|integrin alpha D	GO:0005887//integral component of plasma membrane;GO:0005887//integral component of plasma membrane	GO:0004871//signal transducer activity;GO:0004871//signal transducer activity	GO:0002376//immune system process;GO:0031589//cell-substrate adhesion;GO:0007166//cell surface receptor signaling pathway;GO:0002376//immune system process;GO:0031589//cell-substrate adhesion;GO:0007166//cell surface receptor signaling pathway	gi|62087470|dbj|BAD92182.1|/0/PREDICTED: integrin, alpha D variant [Homo sapiens]
643387	2660	0	1.53	0.01	0.06	2.58496	Up	0.635424	0.740847	LOC643387	1	-	GO:0031981//nuclear lumen	GO:0003729//mRNA binding;GO:0001071//nucleic acid binding transcription factor activity;GO:0043566//structure-specific DNA binding	GO:0006396//RNA processing;GO:0032897//negative regulation of viral transcription;GO:0048255//mRNA stabilization;GO:0006351//transcription, DNA-templated	gi|795134087|ref|XP_011791191.1|/3.47818e-127/PREDICTED: TAR DNA-binding protein 43 isoform X1 [Colobus angolensis palliatus]
3929	1894	0	1	0.01	0.06	2.58496	Up	0.635424	0.740231	LBP	4	K05399|1|0.0|863|hsa:3929|lipopolysaccharide-binding protein	GO:0044421	GO:0005515//protein binding	GO:0002699//positive regulation of immune effector process;GO:0007166//cell surface receptor signaling pathway;GO:0032496//response to lipopolysaccharide;GO:0034123//positive regulation of toll-like receptor signaling pathway;GO:0002526//acute inflammatory response;GO:0070391;GO:0015774//polysaccharide transport;GO:0001818//negative regulation of cytokine production;GO:0002690//positive regulatio…	gi|31652249|ref|NP_004130.2|/0/lipopolysaccharide-binding protein precursor [Homo sapiens]
101927156	1765	0	1	0.01	0.06	2.58496	Up	0.635424	0.739995	LOC101927156	1	-	-	-	-	-
1573	1739	0	1	0.01	0.06	2.58496	Up	0.635424	0.7399	CYP2J2	1	K07418|1|0.0|784|hsa:1573|cytochrome P450, family 2, subfamily J [EC:1.14.14.1]	GO:0043231//intracellular membrane-bounded organelle;GO:0031090//organelle membrane;GO:0043231//intracellular membrane-bounded organelle;GO:0031090//organelle membrane;GO:0043231//intracellular membrane-bounded organelle;GO:0031090//organelle membrane	GO:0008392//arachidonic acid epoxygenase activity;GO:0016712//oxidoreductase activity, acting on paired donors, with incorporation or reduction of molecular oxygen, reduced flavin or flavoprotein as one donor, and incorporation of one atom of oxygen;GO:0005506//iron ion binding;GO:0008392//arachidonic acid epoxygenase activity;GO:0016712//oxidoreductase activity, acting on paired donors, with inc…	GO:0019369//arachidonic acid metabolic process;GO:0001676//long-chain fatty acid metabolic process;GO:0044057;GO:0019369//arachidonic acid metabolic process;GO:0001676//long-chain fatty acid metabolic process;GO:0044057;GO:0019369//arachidonic acid metabolic process;GO:0001676//long-chain fatty acid metabolic process;GO:0044057	gi|18874077|dbj|BAB85489.1|/0/cytochrome P450 2J2 [Homo sapiens]
100507346	1957	0	1	0.01	0.06	2.58496	Up	0.635424	0.739333	LOC100507346	1	K06225|1|1e-66|256|pon:100432417|patched 1	-	-	-	gi|565310548|gb|ETE63715.1|/1.2839e-76/Protein patched-like 1, partial [Ophiophagus hannah]
2212	2426	0	1.27	0.01	0.06	2.58496	Up	0.635424	0.738579	FCGR2A	3	K06472|1|1e-158|562|hsa:2212|low affinity immunoglobulin gamma Fc region receptor II-a	GO:0031224//intrinsic component of membrane;GO:0031224//intrinsic component of membrane	GO:0004871//signal transducer activity;GO:0019865//immunoglobulin binding;GO:0004871//signal transducer activity;GO:0019865//immunoglobulin binding	-	gi|18089164|gb|AAH20823.1|/9.26642e-158/Fc fragment of IgG, low affinity IIa, receptor (CD32) [Homo sapiens]
140885	3868	0	2	0.01	0.06	2.58496	Up	0.358164	0.507501	SIRPA	1	K06551|1|0.0|934|hsa:140885|signal-regulatory protein alpha/beta1/gamma	GO:0031224//intrinsic component of membrane;GO:0031224//intrinsic component of membrane;GO:0031224//intrinsic component of membrane;GO:0031224//intrinsic component of membrane	GO:0019904//protein domain specific binding;GO:0019904//protein domain specific binding;GO:0019904//protein domain specific binding;GO:0019904//protein domain specific binding	GO:0007599//hemostasis;GO:0002376//immune system process;GO:0034330;GO:0007599//hemostasis;GO:0002376//immune system process;GO:0034330;GO:0007599//hemostasis;GO:0002376//immune system process;GO:0034330;GO:0007599//hemostasis;GO:0002376//immune system process;GO:0034330	gi|18426911|ref|NP_542970.1|/0/tyrosine-protein phosphatase non-receptor type substrate 1 precursor [Homo sapiens]
9087	1702	0	1	0.01	0.06	2.58496	Up	0.635424	0.738249	TMSB4Y	2	K05764|1|4e-16|89.0|hsa:9087|thymosin, beta 4	GO:0043232;GO:0031091//platelet alpha granule	GO:0008092//cytoskeletal protein binding	GO:0016477//cell migration;GO:0030837//negative regulation of actin filament polymerization;GO:0001775//cell activation;GO:0007599//hemostasis	gi|119612020|gb|EAW91614.1|/1.78668e-53/thymosin, beta 4, Y-linked, partial [Homo sapiens]
27283	1804	0	1	0.01	0.06	2.58496	Up	0.635424	0.738108	TINAG	3	K01363|1|3e-39|166|isc:IscW_ISCW000080|cathepsin B [EC:3.4.22.1]	GO:0005578//proteinaceous extracellular matrix	GO:0004175//endopeptidase activity;GO:0001871;GO:0004888//transmembrane signaling receptor activity	GO:0019538//protein metabolic process;GO:0048598//embryonic morphogenesis;GO:0002376//immune system process;GO:0009987//cellular process	gi|224586907|ref|NP_055279.3|/0/tubulointerstitial nephritis antigen [Homo sapiens]
100506674	1326	1	8	0.11	0.66	2.58496	Up	0.0565942	0.113675	BRCAT54	1	-	-	-	-	-
7288	1791	0	1	0.01	0.06	2.58496	Up	0.635424	0.737544	TULP2	2	K19600|1|4e-88|328|cmk:103183893|tubby-related protein 1	GO:0044424	-	GO:0050953//sensory perception of light stimulus	gi|238859545|ref|NP_003314.2|/0/tubby-related protein 2 [Homo sapiens]
100873955	1973	0	1	0.01	0.06	2.58496	Up	0.635424	0.736746	LNX1-AS2	1	-	-	-	-	gi|119568149|gb|EAW47764.1|/5.82571e-10/hCG1772243, partial [Homo sapiens]
100287898	1775	0	1	0.01	0.06	2.58496	Up	0.635424	0.736605	TTC34	1	-	-	-	-	gi|336455091|ref|NP_001229601.1|/0/tetratricopeptide repeat protein 34 [Homo sapiens]
340602	1939	0	1	0.01	0.06	2.58496	Up	0.635424	0.735809	CXorf67	2	K10802|1|5e-13|79.0|ngi:103749581|high mobility group protein B1	-	-	-	gi|42821110|ref|NP_981952.1|/0/uncharacterized protein CXorf67 [Homo sapiens]
388942	1825	0	1	0.01	0.06	2.58496	Up	0.635424	0.734596	LOC388942	1	-	-	-	-	gi|50949842|emb|CAH10471.1|/8.82525e-46/hypothetical protein [Homo sapiens]
101929378	1823	0	1.01	0.01	0.06	2.58496	Up	0.635424	0.734549	LOC101929378	2	-	-	-	-	gi|16741012|gb|AAH16355.1|/4.26264e-16/Unknown (protein for IMAGE:4092501), partial [Homo sapiens]
348303	1704	0	1	0.01	0.06	2.58496	Up	0.635424	0.733804	SELV	1	-	-	-	-	gi|33186895|ref|NP_874363.1|/5.1385e-93/selenoprotein V [Homo sapiens]
57574	4466	0	2.67	0.01	0.06	2.58496	Up	0.358164	0.506241	2020-03-04	2	K10659|1|0.0|659|hsa:57574|E3 ubiquitin-protein ligase MARCH4/9/11 [EC:2.3.2.27]	GO:0012505//endomembrane system;GO:0044431//Golgi apparatus part;GO:0031224//intrinsic component of membrane	GO:0046914//transition metal ion binding;GO:0019787//ubiquitin-like protein transferase activity	-	gi|57977325|ref|NP_065865.1|/0/E3 ubiquitin-protein ligase MARCH4 precursor [Homo sapiens]
6252	1722	0	1	0.01	0.06	2.58496	Up	0.635424	0.731764	RTN1	2	K08288|1|2e-55|219|chx:102186405|protein kinase C substrate 80K-H;K09029|2|7e-08|61.6|fpg:101920606|protein FosB	GO:0031227//intrinsic component of endoplasmic reticulum membrane;GO:0031227//intrinsic component of endoplasmic reticulum membrane	GO:0060089;GO:0060089	GO:0030154//cell differentiation;GO:0023052//signaling;GO:0030154//cell differentiation;GO:0023052//signaling	gi|560954566|ref|XP_006199779.1|/3.73523e-91/PREDICTED: reticulon-1-A [Vicugna pacos]
79739	3648	0	2	0.01	0.06	2.58496	Up	0.358164	0.505771	TTLL7	4	K16583|1|0.0|1685|hsa:79739|tubulin polyglutamylase TTLL7 [EC:6.-.-.-]	GO:0005815//microtubule organizing center;GO:0043005//neuron projection;GO:0043025//neuronal cell body	GO:0016881//acid-amino acid ligase activity	GO:0048731//system development;GO:0043412//macromolecule modification;GO:0048869//cellular developmental process	gi|94536793|ref|NP_078962.4|/0/tubulin polyglutamylase TTLL7 [Homo sapiens]
5540	1800	0	1	0.01	0.06	2.58496	Up	0.635424	0.731024	NPY4R	5	K04206|1|0.0|704|hsa:5540|neuropeptide Y receptor type 4	GO:0016021//integral component of membrane;GO:0016021//integral component of membrane	GO:0004983//neuropeptide Y receptor activity;GO:0004983//neuropeptide Y receptor activity	GO:0007166//cell surface receptor signaling pathway;GO:0003013//circulatory system process;GO:0007610//behavior;GO:0007166//cell surface receptor signaling pathway;GO:0003013//circulatory system process;GO:0007610//behavior	gi|767963210|ref|XP_011538230.1|/0/PREDICTED: neuropeptide Y receptor type 4 isoform X2 [Homo sapiens]
145165	1599	0	0.85	0.01	0.06	2.58496	Up	0.87268	0.903624	ST13P4	1	K09560|1|8e-149|529|ggo:101150126|suppressor of tumorigenicity protein 13	GO:0005737//cytoplasm	GO:0005515//protein binding	GO:0042026//protein refolding	gi|19923193|ref|NP_003923.2|/6.72636e-148/hsc70-interacting protein isoform 1 [Homo sapiens]
353149	1883	0	1	0.01	0.06	2.58496	Up	0.635424	0.729872	TBC1D26	4	K20134|1|3e-122|441|pps:103783465|TBC1 domain family member 3	GO:0044464	-	-	gi|966994712|ref|XP_014974133.1|/6.10625e-174/PREDICTED: TBC1 domain family member 3G-like isoform X1 [Macaca mulatta]
283887	1943	0	1	0.01	0.06	2.58496	Up	0.635424	0.729505	LOC283887	1	K09228|1|6e-08|62.0|mcc:704279|KRAB domain-containing zinc finger protein;K13403|2|5e-07|58.9|ggo:101146809|methylenetetrahydrofolate dehydrogenase(NAD+) / 5,10-methenyltetrahydrofolate cyclohydrolase [EC:1.5.1.15 3.5.4.9];K12581|3|7e-07|58.5|nle:100584332|CCR4-NOT transcription complex subunit 7/8;K07994|4|2e-06|57.0|rro:104674670|matrix metalloproteinase-13 (collagenase 3) [EC:3.4.24.-];K14416|…	-	-	-	gi|426381609|ref|XP_004057429.1|/2.05268e-80/PREDICTED: uncharacterized protein LOC101151421 [Gorilla gorilla gorilla]
101929743	1825	0	1	0.01	0.06	2.58496	Up	0.635424	0.729045	LINC01586	1	-	-	-	-	gi|119622413|gb|EAX02008.1|/4.8516e-60/hCG2038477, partial [Homo sapiens]
441123	442	0.97	7.48	0.33	1.97	2.57766	Up	0.0203782	0.0468321	LINC00266-3	1	K17985|1|1e-06|53.9|hsa:55626|activating molecule in BECN1-regulated autophagy protein 1;K04460|2|2e-06|52.8|pps:103785929|serine/threonine-protein phosphatase 5 [EC:3.1.3.16];K05632|4|4e-06|52.0|hsa:83737|atrophin-1 interacting protein 4 [EC:2.3.2.26]	-	-	-	gi|45710102|gb|AAH32332.1|/1.45754e-17/PCMTD2 protein [Homo sapiens]
125050	332	14.92	114.81	6.95	41.47	2.57698	Up	9.7326e-16	1.23158e-14	RN7SK	2	K17570|1|2e-09|63.2|ssc:100624841|hydrocephalus-inducing protein;K17896|2|1e-06|53.5|umr:103660578|GATA-binding protein 5	-	-	-	gi|432116232|gb|ELK37276.1|/2.64654e-36/hypothetical protein MDA_GLEAN10012073 [Myotis davidii]
3641	617	6	46	1.42	8.46	2.57477	Up	7.4555e-07	3.91623e-06	INSL4	1	K05255|1|3e-67|256|hsa:3641|relaxin	GO:0044421	GO:0005102//receptor binding	GO:0032501//multicellular organismal process;GO:0007154//cell communication;GO:0023052//signaling;GO:0022414//reproductive process	gi|4504711|ref|NP_002186.1|/2.06348e-66/early placenta insulin-like peptide precursor [Homo sapiens]
100134368	1594	0.63	5.14	0.06	0.35	2.54432	Up	0.0641406	0.126054	LOC100134368	2	K17985|1|7e-18|94.7|hsa:55626|activating molecule in BECN1-regulated autophagy protein 1;K15696|2|8e-16|87.8|nle:100581015|RING finger protein 113B;K01064|3|1e-15|73.9|mcf:102130297|wingless-type MMTV integration site family, member 9	-	-	-	gi|119606228|gb|EAW85822.1|/3.17476e-81/hCG1644121, isoform CRA_b, partial [Homo sapiens]
6319	5473	613	4602	15.51	90.34	2.54217	Up	0	0	SCD	4	K00507|1|0.0|727|hsa:6319|stearoyl-CoA desaturase (Delta-9 desaturase) [EC:1.14.19.1]	GO:0031090//organelle membrane;GO:0043231//intracellular membrane-bounded organelle;GO:0031224//intrinsic component of membrane	GO:0016215//acyl-CoA desaturase activity;GO:0046914//transition metal ion binding	GO:0006631//fatty acid metabolic process	gi|62087544|dbj|BAD92219.1|/0/stearoyl-CoA desaturase variant [Homo sapiens]
1041	2583	1	7	0.05	0.29	2.53605	Up	0.091513	0.169673	CDSN	4	-	GO:0005911//cell-cell junction;GO:0005856//cytoskeleton	GO:0042802//identical protein binding	GO:0009888//tissue development;GO:0007155//cell adhesion	gi|8699042|gb|AAF78568.1|AF224756_1/2.67461e-102/corneodesmosin [Homo sapiens]
139886	4112	17	121	0.57	3.17	2.47545	Up	2.1068e-15	2.60449e-14	SPIN4	2	-	-	-	GO:0019953//sexual reproduction	gi|119625828|gb|EAX05423.1|/7.08766e-172/hCG1639823 [Homo sapiens]
92737	3272	10	72	0.43	2.37	2.46248	Up	9.79094e-10	7.29695e-09	DNER	3	K02599|1|6e-80|301|bfo:BRAFLDRAFT_73991|Notch	GO:0031224//intrinsic component of membrane;GO:0043005//neuron projection;GO:0044297//cell body;GO:0005768//endosome	GO:0046872//metal ion binding;GO:0004872//receptor activity;GO:0005102//receptor binding	GO:0016477//cell migration;GO:0016192//vesicle-mediated transport;GO:0044267//cellular protein metabolic process;GO:0048747//muscle fiber development;GO:0007399//nervous system development;GO:0007166//cell surface receptor signaling pathway	gi|116235485|ref|NP_620711.3|/0/delta and Notch-like epidermal growth factor-related receptor precursor [Homo sapiens]
8341	449	1.06	7.42	0.35	1.92	2.45568	Up	0.091513	0.169725	HIST1H2BN	3	K11252|1|5e-45|181|cge:100761268|histone H2B	GO:0043231//intracellular membrane-bounded organelle	GO:0003676//nucleic acid binding	GO:0034728//nucleosome organization	gi|344238174|gb|EGV94277.1|/4.03917e-44/Histone H2B type 1 [Cricetulus griseus]
763	1084	1	7	0.13	0.71	2.44931	Up	0.091513	0.16976	CA5A	1	K01672|1|0.0|647|hsa:763|carbonic anhydrase [EC:4.2.1.1]	GO:0044429	GO:0046914//transition metal ion binding;GO:0016836//hydro-lyase activity	GO:0044237//cellular metabolic process	gi|4502521|ref|NP_001730.1|/0/carbonic anhydrase 5A, mitochondrial precursor [Homo sapiens]
22941	10006	4	25	0.05	0.27	2.43296	Up	0.000814856	0.00260086	SHANK2	1	K15009|1|1e-126|458|pon:100438523|SH3 and multiple ankyrin repeat domains protein	GO:0044459;GO:0044430;GO:0044459;GO:0044430;GO:0044459;GO:0044430;GO:0030427//site of polarized growth;GO:0044297//cell body	GO:0030159//receptor signaling complex scaffold activity;GO:0019904//protein domain specific binding;GO:0035254//glutamate receptor binding;GO:0030159//receptor signaling complex scaffold activity;GO:0019904//protein domain specific binding;GO:0035254//glutamate receptor binding;GO:0030159//receptor signaling complex scaffold activity;GO:0019904//protein domain specific binding;GO:0035254//glutam…	GO:0007165//signal transduction;GO:0007165//signal transduction;GO:0007417//central nervous system development;GO:0007165//signal transduction	gi|254911082|ref|NP_573573.2|/0/SH3 and multiple ankyrin repeat domains protein 2 isoform 2 [Homo sapiens]
133522	10525	6	42	0.08	0.43	2.42626	Up	4.57254e-06	2.13972e-05	PPARGC1B	3	K17962|1|0.0|1798|hsa:133522|peroxisome proliferator-activated receptor gamma coactivator 1-beta	GO:0043231//intracellular membrane-bounded organelle;GO:0043234//protein complex;GO:0043231//intracellular membrane-bounded organelle;GO:0043234//protein complex;GO:0043231//intracellular membrane-bounded organelle;GO:0043234//protein complex	GO:0003676//nucleic acid binding;GO:0030545;GO:0035258//steroid hormone receptor binding;GO:0019904//protein domain specific binding;GO:0003713//transcription coactivator activity;GO:0003676//nucleic acid binding;GO:0030545;GO:0035258//steroid hormone receptor binding;GO:0019904//protein domain specific binding;GO:0003713//transcription coactivator activity;GO:0003676//nucleic acid binding;GO:003…	GO:0006357//regulation of transcription from RNA polymerase II promoter;GO:0030518//intracellular steroid hormone receptor signaling pathway;GO:0010469//regulation of receptor activity;GO:0006357//regulation of transcription from RNA polymerase II promoter;GO:0030518//intracellular steroid hormone receptor signaling pathway;GO:0010469//regulation of receptor activity;GO:0006357//regulation of tra…	gi|289577088|ref|NP_573570.3|/0/peroxisome proliferator-activated receptor gamma coactivator 1-beta isoform 1 [Homo sapiens]
5122	4824	1	7	0.03	0.16	2.41504	Up	0.091513	0.169708	PCSK1	4	K01359|1|0.0|1477|hsa:5122|proprotein convertase subtilisin/kexin type 1 [EC:3.4.21.93]	GO:0016023//cytoplasmic, membrane-bounded vesicle;GO:0044431//Golgi apparatus part;GO:0044297//cell body;GO:0033267;GO:0005783//endoplasmic reticulum;GO:0044421;GO:0016023//cytoplasmic, membrane-bounded vesicle;GO:0044431//Golgi apparatus part;GO:0044297//cell body;GO:0033267;GO:0005783//endoplasmic reticulum;GO:0044421	GO:0004175//endopeptidase activity;GO:0017046//peptide hormone binding;GO:0005515//protein binding;GO:0004175//endopeptidase activity;GO:0017046//peptide hormone binding;GO:0005515//protein binding	GO:0009611//response to wounding;GO:0021536//diencephalon development;GO:0015980//energy derivation by oxidation of organic compounds;GO:0006807//nitrogen compound metabolic process;GO:0006518//peptide metabolic process;GO:0014072//response to isoquinoline alkaloid;GO:0009058//biosynthetic process;GO:0034097//response to cytokine;GO:0010038//response to metal ion;GO:0030073//insulin secretion;GO:…	gi|20336242|ref|NP_000430.3|/0/neuroendocrine convertase 1 isoform 1 preproprotein [Homo sapiens]
84614	2355	1	7	0.06	0.32	2.41504	Up	0.091513	0.169587	ZBTB37	1	K10509|1|0.0|679|nle:100602913|zinc finger and BTB domain-containing protein 37	GO:0043231//intracellular membrane-bounded organelle;GO:0043231//intracellular membrane-bounded organelle;GO:0043231//intracellular membrane-bounded organelle	GO:0046914//transition metal ion binding;GO:0003676//nucleic acid binding;GO:0046914//transition metal ion binding;GO:0003676//nucleic acid binding;GO:0046914//transition metal ion binding;GO:0003676//nucleic acid binding	-	gi|14210530|ref|NP_115911.1|/0/zinc finger and BTB domain-containing protein 37 isoform b [Homo sapiens]
2775	4662.61	3	16	0.07	0.37	2.4021	Up	0.013816	0.0331082	GNAO1	2	K04534|1|0.0|736|ocu:100342283|guanine nucleotide-binding protein G(o) subunit alpha	GO:0031234//extrinsic component of cytoplasmic side of plasma membrane;GO:0032991//macromolecular complex;GO:0031234//extrinsic component of cytoplasmic side of plasma membrane	GO:0032561//guanyl ribonucleotide binding;GO:0017111//nucleoside-triphosphatase activity;GO:0060089;GO:0032403//protein complex binding;GO:0031628//opioid receptor binding;GO:0032561//guanyl ribonucleotide binding;GO:0017111//nucleoside-triphosphatase activity;GO:0060089;GO:0032403//protein complex binding;GO:0031628//opioid receptor binding	GO:0043087//regulation of GTPase activity;GO:0003012//muscle system process;GO:0044057;GO:0014072//response to isoquinoline alkaloid;GO:0000302//response to reactive oxygen species;GO:0007610//behavior;GO:0007420//brain development;GO:0030030//cell projection organization;GO:0009719;GO:0007187//G-protein coupled receptor signaling pathway, coupled to cyclic nucleotide second messenger;GO:0043271/…	gi|655782175|ref|XP_008255533.1|/0/PREDICTED: LOW QUALITY PROTEIN: guanine nucleotide-binding protein G(o) subunit alpha [Oryctolagus cuniculus]
6751	4343	51	347	1.63	8.6	2.39946	Up	2.42682e-40	8.91563e-39	SSTR1	2	K04217|1|0.0|658|lve:103085366|somatostatin receptor 1	GO:0016021//integral component of membrane	GO:0008188//neuropeptide receptor activity	GO:0031667//response to nutrient levels;GO:0008283//cell proliferation;GO:0032501//multicellular organismal process;GO:0007186//G-protein coupled receptor signaling pathway;GO:0007154//cell communication	gi|821394158|ref|XP_004270033.2|/0/PREDICTED: LOW QUALITY PROTEIN: somatostatin receptor type 1 [Orcinus orca]
118738	3578	1	7	0.04	0.21	2.39232	Up	0.091513	0.169691	ZNF488	1	K16660|1|6e-20|102|dgr:Dgri_GH14523|reticulon-4 receptor-like 1;K09230|2|7e-06|56.2|tup:102473365|SCAN domain-containing zinc finger protein	GO:0043231//intracellular membrane-bounded organelle;GO:0043231//intracellular membrane-bounded organelle;GO:0043231//intracellular membrane-bounded organelle;GO:0043231//intracellular membrane-bounded organelle;GO:0043231//intracellular membrane-bounded organelle;GO:0043231//intracellular membrane-bounded organelle	GO:0046914//transition metal ion binding;GO:0003676//nucleic acid binding;GO:0046914//transition metal ion binding;GO:0003676//nucleic acid binding;GO:0046914//transition metal ion binding;GO:0003676//nucleic acid binding;GO:0046914//transition metal ion binding;GO:0003676//nucleic acid binding;GO:0046914//transition metal ion binding;GO:0003676//nucleic acid binding;GO:0046914//transition metal …	GO:0021782//glial cell development;GO:0045687//positive regulation of glial cell differentiation;GO:0021782//glial cell development;GO:0045687//positive regulation of glial cell differentiation;GO:0021782//glial cell development;GO:0045687//positive regulation of glial cell differentiation;GO:0021782//glial cell development;GO:0045687//positive regulation of glial cell differentiation;GO:0021782/…	gi|23308499|ref|NP_694579.1|/4.47303e-170/zinc finger protein 488 [Homo sapiens]
7846	1930	2.43	12.93	0.14	0.73	2.38247	Up	0.0278246	0.061338	TUBA1A	1	K07374|1|0.0|847|pale:102888100|tubulin alpha	GO:0005874//microtubule;GO:0044444//cytoplasmic part;GO:0005874//microtubule;GO:0044444//cytoplasmic part;GO:0005874//microtubule;GO:0044444//cytoplasmic part	GO:0017111//nucleoside-triphosphatase activity;GO:0032561//guanyl ribonucleotide binding;GO:0046983//protein dimerization activity;GO:0017111//nucleoside-triphosphatase activity;GO:0032561//guanyl ribonucleotide binding;GO:0046983//protein dimerization activity;GO:0017111//nucleoside-triphosphatase activity;GO:0032561//guanyl ribonucleotide binding;GO:0046983//protein dimerization activity	GO:0022402//cell cycle process;GO:0043623//cellular protein complex assembly;GO:0009207;GO:0007017//microtubule-based process;GO:0006458//'de novo' protein folding;GO:0022402//cell cycle process;GO:0043623//cellular protein complex assembly;GO:0009207;GO:0007017//microtubule-based process;GO:0006458//'de novo' protein folding;GO:0022402//cell cycle process;GO:0043623//cellular protein complex ass…	gi|989976244|ref|XP_015448635.1|/0/PREDICTED: tubulin alpha-1C chain [Pteropus alecto]
63940	1472	1	7	0.1	0.52	2.37851	Up	0.091513	0.169777	GPSM3	1	K15838|1|9e-25|117|pon:100437136|G-protein signaling modulator 3	-	GO:0005488//binding;GO:0005488//binding	-	gi|5578775|emb|CAB51287.1|/6.62034e-54/G18.1a protein [Homo sapiens]
7104	1624	4	27	0.35	1.82	2.37851	Up	0.000334938	0.00114809	TM4SF4	3	-	GO:0031224//intrinsic component of membrane	-	GO:0009888//tissue development	gi|4759240|ref|NP_004608.1|/4.24449e-89/transmembrane 4 L6 family member 4 [Homo sapiens]
374877	1709	2	13	0.16	0.83	2.37504	Up	0.0177108	0.041243	C19orf45	2	-	-	-	-	gi|208022678|ref|NP_940936.2|/0/uncharacterized protein C19orf45 [Homo sapiens]
80763	2134	1	7	0.07	0.36	2.36257	Up	0.091513	0.169639	SPX	1	-	GO:0016023//cytoplasmic, membrane-bounded vesicle;GO:0031981//nuclear lumen;GO:0016023//cytoplasmic, membrane-bounded vesicle;GO:0031981//nuclear lumen;GO:0016023//cytoplasmic, membrane-bounded vesicle;GO:0031981//nuclear lumen	-	-	gi|119616851|gb|EAW96445.1|/2.93523e-52/chromosome 12 open reading frame 39, isoform CRA_b, partial [Homo sapiens]
8092	1320	2	13	0.21	1.08	2.36257	Up	0.0177108	0.0412483	ALX1	2	K09334|1|0.0|668|pps:100972915|cartilage homeoprotein 1	GO:0043231//intracellular membrane-bounded organelle;GO:0043234//protein complex	GO:0003712//transcription cofactor activity;GO:0001071//nucleic acid binding transcription factor activity;GO:0046983//protein dimerization activity;GO:0003677//DNA binding	GO:0014020;GO:0007417//central nervous system development;GO:0006357//regulation of transcription from RNA polymerase II promoter;GO:0048562//embryonic organ morphogenesis;GO:0016337//single organismal cell-cell adhesion;GO:0035108//limb morphogenesis;GO:0048468//cell development;GO:0003002//regionalization	gi|154813201|ref|NP_008913.2|/0/ALX homeobox protein 1 [Homo sapiens]
100134444	2196	40.82	270.54	2.6	13.37	2.36242	Up	1.4817e-31	4.12208e-30	KCNJ18	2	K05005|1|0.0|825|ptr:746628|potassium inwardly-rectifying channel subfamily J member 12;K19468|4|0.0|811|hsa:100134444|potassium inwardly-rectifying channel subfamily J member 18	-	-	-	gi|530430174|ref|XP_005276976.1|/0/PREDICTED: inward rectifier potassium channel 18 isoform X1 [Homo sapiens]
6271	607	2	13	0.48	2.43	2.33985	Up	0.0177108	0.0412588	S100A1	1	K17274|1|2e-07|57.8|ola:101155699|calpactin-1 light chain	GO:0032991//macromolecular complex;GO:0005783//endoplasmic reticulum	GO:0042802//identical protein binding;GO:0019899//enzyme binding	GO:0007165//signal transduction;GO:0044057	gi|119573686|gb|EAW53301.1|/2.92078e-46/S100 calcium binding protein A1, isoform CRA_a [Homo sapiens]
727897	17916	23.01	153.05	0.18	0.91	2.33787	Up	2.5521e-18	3.80248e-17	MUC5B	2	K13908|1|0.0|3660|hsa:727897|mucin-5B	-	GO:0005488//binding	-	gi|301172750|ref|NP_002449.2|/0/mucin-5B precursor [Homo sapiens]
4494	476.79	2.02	12.46	0.6	3.02	2.33151	Up	0.0278246	0.0613603	MT1F	1	K14739|1|4e-16|85.9|mcf:102142606|metallothionein 1/2	-	-	-	gi|6683749|gb|AAF23355.1|AF078844_1/2.28185e-21/hqp0376 protein [Homo sapiens]
283761	2366	0	1	0.01	0.05	2.32193	Up	0.635424	0.752108	LINC00928	1	-	-	-	-	-
344875	2249	0	1	0.01	0.05	2.32193	Up	0.635424	0.751863	COL6A4P1	1	K06238|1|0.0|499|lve:103088616|collagen, type VI, alpha	-	-	-	gi|795125989|ref|XP_011833351.1|/0/PREDICTED: collagen alpha-4(VI) chain-like [Mandrillus leucophaeus]
3695	2117	0	1	0.01	0.05	2.32193	Up	0.635424	0.75084	ITGB7	1	K06590|1|0.0|826|ggo:101145271|integrin beta 7	GO:0005887//integral component of plasma membrane;GO:0005887//integral component of plasma membrane	GO:0043169//cation binding;GO:0004871//signal transducer activity;GO:0005515//protein binding;GO:0043169//cation binding;GO:0004871//signal transducer activity;GO:0005515//protein binding	GO:0002682//regulation of immune system process;GO:0032501//multicellular organismal process;GO:0031589//cell-substrate adhesion;GO:0007166//cell surface receptor signaling pathway;GO:0002682//regulation of immune system process;GO:0032501//multicellular organismal process;GO:0031589//cell-substrate adhesion;GO:0007166//cell surface receptor signaling pathway	gi|4504777|ref|NP_000880.1|/0/integrin beta-7 precursor [Homo sapiens]
3859	1992	0	1	0.01	0.05	2.32193	Up	0.635424	0.749867	KRT12	3	K07604|1|0.0|648|pps:100991477|type I keratin, acidic	GO:0043234//protein complex	-	GO:0050953//sensory perception of light stimulus	gi|4557699|ref|NP_000214.1|/0/keratin, type I cytoskeletal 12 [Homo sapiens]
101929268	2372	0	1	0.01	0.05	2.32193	Up	0.635424	0.748994	LOC101929268	1	-	-	-	-	gi|119607097|gb|EAW86691.1|/1.3843e-73/hCG2038125, partial [Homo sapiens]
9077	1984	0	1	0.01	0.05	2.32193	Up	0.635424	0.748655	DIRAS3	3	K07842|1|3e-120|434|pps:100990882|DIRAS family, GTP-binding Ras-like 3	GO:0016020//membrane	GO:0017111//nucleoside-triphosphatase activity;GO:0032561//guanyl ribonucleotide binding	GO:0035556//intracellular signal transduction;GO:0051726//regulation of cell cycle;GO:0040029//regulation of gene expression, epigenetic;GO:0009207	gi|767906689|ref|XP_006711090.2|/0/PREDICTED: GTP-binding protein Di-Ras3 isoform X1 [Homo sapiens]
80332	4078	0	1.71	0.01	0.05	2.32193	Up	0.635424	0.748461	ADAM33	4	K08616|1|0.0|1625|ggo:101154212|disintegrin and metalloproteinase domain-containing protein 33 [EC:3.4.24.-]	GO:0031224//intrinsic component of membrane;GO:0031224//intrinsic component of membrane;GO:0031224//intrinsic component of membrane	GO:0046914//transition metal ion binding;GO:0004175//endopeptidase activity;GO:0046914//transition metal ion binding;GO:0004175//endopeptidase activity;GO:0046914//transition metal ion binding;GO:0004175//endopeptidase activity	GO:0019538//protein metabolic process;GO:0019538//protein metabolic process;GO:0019538//protein metabolic process	gi|426390796|ref|XP_004061784.1|/0/PREDICTED: disintegrin and metalloproteinase domain-containing protein 33 isoform 2 [Gorilla gorilla gorilla]
348807	2086	0	1	0.01	0.05	2.32193	Up	0.635424	0.748026	CFAP100	2	-	-	-	-	gi|217272874|ref|NP_872434.2|/0/coiled-coil domain-containing protein 37 [Homo sapiens]
653427	3109	0	1.41	0.01	0.05	2.32193	Up	0.635424	0.747688	FOXD4L5	1	K09397|1|0.0|541|ptr:100613179|forkhead box protein D	GO:0031981//nuclear lumen;GO:0043234//protein complex	GO:0005515//protein binding;GO:0000981//RNA polymerase II transcription factor activity, sequence-specific DNA binding;GO:0043565//sequence-specific DNA binding;GO:0043566//structure-specific DNA binding	GO:0000122//negative regulation of transcription from RNA polymerase II promoter;GO:0001822//kidney development;GO:0001667//ameboidal-type cell migration;GO:0060600;GO:0048675//axon extension;GO:0050931//pigment cell differentiation;GO:0030509//BMP signaling pathway;GO:0021782//glial cell development	gi|694930121|ref|XP_009454952.1|/0/PREDICTED: LOW QUALITY PROTEIN: forkhead box protein D4 [Pan troglodytes]
202309	2284	0	1	0.01	0.05	2.32193	Up	0.635424	0.747205	GAPT	1	-	GO:0031224//intrinsic component of membrane;GO:0031224//intrinsic component of membrane;GO:0031224//intrinsic component of membrane;GO:0031224//intrinsic component of membrane	-	GO:0046649//lymphocyte activation;GO:0046649//lymphocyte activation;GO:0046649//lymphocyte activation;GO:0046649//lymphocyte activation	gi|826318749|ref|XP_012508607.1|/3.23833e-76/PREDICTED: protein GAPT isoform X2 [Propithecus coquereli]
9413	2107	0	1	0.01	0.05	2.32193	Up	0.635424	0.747109	FAM189A2	3	-	GO:0031224//intrinsic component of membrane;GO:0031224//intrinsic component of membrane	-	-	gi|530391770|ref|XP_005252364.1|/0/PREDICTED: protein FAM189A2 isoform X1 [Homo sapiens]
55289	2373	0	1	0.01	0.05	2.32193	Up	0.635424	0.746868	ACOXL	1	K00232|1|9e-65|251|tru:101077705|acyl-CoA oxidase [EC:1.3.3.6]	-	-	-	gi|218563752|ref|NP_001136279.1|/0/acyl-coenzyme A oxidase-like protein [Homo sapiens]
10747	1105.25	1	3	0.06	0.3	2.32193	Up	0.55424	0.675407	MASP2	3	K03993|1|0.0|1435|hsa:10747|mannan-binding lectin serine protease 2 [EC:3.4.21.104]	-	GO:0046872//metal ion binding;GO:0004175//endopeptidase activity;GO:0005515//protein binding;GO:0046872//metal ion binding;GO:0004175//endopeptidase activity;GO:0005515//protein binding	GO:0006952//defense response;GO:0006956//complement activation;GO:0002455//humoral immune response mediated by circulating immunoglobulin;GO:0006952//defense response;GO:0006956//complement activation;GO:0002455//humoral immune response mediated by circulating immunoglobulin	gi|21264363|ref|NP_006601.2|/0/mannan-binding lectin serine protease 2 isoform 1 preproprotein [Homo sapiens]
25890	4488	0	2	0.01	0.05	2.32193	Up	0.358164	0.509681	ABI3BP	3	K10955|1|2e-08|64.7|fab:101821326|intestinal mucin-2;K00907|2|3e-07|61.2|myb:102259949|myosin-light-chain kinase [EC:2.7.11.18]	GO:0005578//proteinaceous extracellular matrix	GO:0005515//protein binding;GO:0005539//glycosaminoglycan binding	GO:0043062//extracellular structure organization;GO:0010810//regulation of cell-substrate adhesion	gi|33667044|ref|NP_056244.2|/0/target of Nesh-SH3 precursor [Homo sapiens]
441116	2143	0	1	0.01	0.05	2.32193	Up	0.635424	0.746194	FLJ16171	1	-	-	-	-	-
169355	2294	0	1	0.01	0.05	2.32193	Up	0.635424	0.744371	IDO2	2	K00463|1|0.0|829|hsa:169355|indoleamine 2,3-dioxygenase [EC:1.13.11.52]	GO:0044444//cytoplasmic part	GO:0005506//iron ion binding;GO:0016702//oxidoreductase activity, acting on single donors with incorporation of molecular oxygen, incorporation of two atoms of oxygen	GO:0006569//tryptophan catabolic process	gi|148539554|ref|NP_919270.2|/0/indoleamine 2,3-dioxygenase 2 [Homo sapiens]
8529	2406	0	1	0.01	0.05	2.32193	Up	0.635424	0.744323	CYP4F2	4	K17726|1|0.0|1026|pps:100967411|leukotriene-B4 20-monooxygenase / phylloquinone omega-hydroxylase [EC:1.14.13.30 1.14.13.194]	GO:0043231//intracellular membrane-bounded organelle;GO:0031090//organelle membrane	GO:0016709//oxidoreductase activity, acting on paired donors, with incorporation or reduction of molecular oxygen, NAD(P)H as one donor, and incorporation of one atom of oxygen;GO:0016713;GO:0005506//iron ion binding	GO:0006690//icosanoid metabolic process	gi|45768599|gb|AAH67437.1|/0/Cytochrome P450, family 4, subfamily F, polypeptide 2 [Homo sapiens]
143630	2350	0	1	0.01	0.05	2.32193	Up	0.635424	0.744276	UBQLNL	4	K04523|1|0.0|798|pon:100461158|ubiquilin	-	-	-	gi|395743133|ref|XP_002822160.2|/0/PREDICTED: LOW QUALITY PROTEIN: ubiquilin-like protein [Pongo abelii]
57453	6917	0	3	0.01	0.05	2.32193	Up	0.201882	0.321452	DSCAML1	3	K06768|1|0.0|3998|hsa:57453|Down syndrome cell adhesion molecule-like protein 1	GO:0031224//intrinsic component of membrane	GO:0042802//identical protein binding	GO:0007417//central nervous system development;GO:0008038//neuron recognition;GO:0003002//regionalization;GO:0016337//single organismal cell-cell adhesion;GO:0048667//cell morphogenesis involved in neuron differentiation;GO:0045165//cell fate commitment;GO:0048562//embryonic organ morphogenesis	gi|21359935|ref|NP_065744.2|/0/Down syndrome cell adhesion molecule-like protein 1 [Homo sapiens]
2299	2011	0	1	0.01	0.05	2.32193	Up	0.635424	0.742177	FOXI1	2	K09401|1|2e-101|372|pon:100455511|forkhead box protein I	GO:0043231//intracellular membrane-bounded organelle;GO:0043234//protein complex;GO:0043231//intracellular membrane-bounded organelle;GO:0043234//protein complex	GO:0005515//protein binding;GO:0000981//RNA polymerase II transcription factor activity, sequence-specific DNA binding;GO:0043565//sequence-specific DNA binding;GO:0043566//structure-specific DNA binding;GO:0005515//protein binding;GO:0000981//RNA polymerase II transcription factor activity, sequence-specific DNA binding;GO:0043565//sequence-specific DNA binding;GO:0043566//structure-specific DNA…	GO:0030916//otic vesicle formation;GO:0000122//negative regulation of transcription from RNA polymerase II promoter;GO:0001708//cell fate specification;GO:0030916//otic vesicle formation;GO:0000122//negative regulation of transcription from RNA polymerase II promoter;GO:0001708//cell fate specification	gi|21618327|ref|NP_036320.2|/0/forkhead box protein I1 isoform a [Homo sapiens]
594842	2300	0	1	0.01	0.05	2.32193	Up	0.635424	0.742129	HAS2-AS1	2	-	-	-	-	gi|795095187|ref|XP_011828413.1|/1.17714e-101/PREDICTED: uncharacterized protein LOC105534316 [Mandrillus leucophaeus]
83890	2070	0	1	0.01	0.05	2.32193	Up	0.635424	0.742081	SPATA9	3	K08766|1|8e-21|103|amj:102569149|carnitine O-palmitoyltransferase 2 [EC:2.3.1.21]	GO:0031224//intrinsic component of membrane;GO:0031224//intrinsic component of membrane;GO:0031224//intrinsic component of membrane;GO:0031224//intrinsic component of membrane;GO:0031224//intrinsic component of membrane	-	GO:0048232//male gamete generation;GO:0048869//cellular developmental process;GO:0048232//male gamete generation;GO:0048869//cellular developmental process;GO:0048232//male gamete generation;GO:0048869//cellular developmental process;GO:0048232//male gamete generation;GO:0048869//cellular developmental process;GO:0048232//male gamete generation;GO:0048869//cellular developmental process	gi|50659066|ref|NP_114158.2|/3.53368e-124/spermatogenesis-associated protein 9 [Homo sapiens]
55259	2330	0	1	0.01	0.05	2.32193	Up	0.635424	0.741606	CASC1	2	K17580|1|0.0|1203|hsa:55259|cancer susceptibility candidate protein 1	-	-	-	gi|131888105|ref|NP_060742.3|/0/protein CASC1 isoform a [Homo sapiens]
9119	2125	0	1	0.01	0.05	2.32193	Up	0.635424	0.741226	KRT75	2	K07605|1|0.0|745|ptr:466991|type II keratin, basic	GO:0005882//intermediate filament	-	-	gi|194386492|dbj|BAG61056.1|/0/unnamed protein product [Homo sapiens]
90499	2465	0	1.23	0.01	0.05	2.32193	Up	0.635424	0.740137	FAM95A	1	K17726|1|6e-21|66.6|tup:102469671|leukotriene-B4 20-monooxygenase / phylloquinone omega-hydroxylase [EC:1.14.13.30 1.14.13.194]	-	-	-	gi|635074794|ref|XP_007968026.1|/1.93776e-50/PREDICTED: LOW QUALITY PROTEIN: uncharacterized protein C2orf14-like 2 [Chlorocebus sabaeus]
8436	3265	1	6	0.04	0.2	2.32193	Up	0.14658	0.251576	SDPR	5	K19387|1|5e-55|219|mdo:100011303|polymerase I and transcript release factor	GO:0044459;GO:0044444//cytoplasmic part	GO:0005543//phospholipid binding	-	gi|4759082|ref|NP_004648.1|/0/serum deprivation-response protein [Homo sapiens]
150147	2141	0	1	0.01	0.05	2.32193	Up	0.635424	0.739853	UMODL1-AS1	1	-	-	-	-	gi|92087835|sp|Q8N2C9.3|UMAS1_HUMAN/3.40798e-92/RecName: Full=Uncharacterized protein UMODL1-AS1; AltName: Full=UMODL1 antisense RNA 1; AltName: Full=UMODL1 antisense gene protein 1
100506258	4508	0	1.89	0.01	0.05	2.32193	Up	0.635424	0.739144	LOC100506258	1	-	-	-	-	gi|119589067|gb|EAW68661.1|/5.95692e-79/hCG2038903, partial [Homo sapiens]
199786	2105	0	1	0.01	0.05	2.32193	Up	0.635424	0.738861	FAM129C	1	-	-	-	-	gi|31542207|ref|NP_775815.2|/0/niban-like protein 2 isoform a [Homo sapiens]
146325	2245	0	1	0.01	0.05	2.32193	Up	0.635424	0.738767	PRR35	2	K08582|1|4e-35|152|ptg:102952205|calpain-15 [EC:3.4.22.-];K02184|2|5e-06|40.0|tgu:100220308|formin 2	-	-	-	gi|21687188|ref|NP_660313.1|/0/proline-rich protein 35 [Homo sapiens]
165	4102	0	2	0.01	0.05	2.32193	Up	0.358164	0.50762	AEBP1	4	K08639|1|0.0|785|lcm:102359684|carboxypeptidase X2	GO:0044421	GO:0008238//exopeptidase activity;GO:0001071//nucleic acid binding transcription factor activity	GO:0009987//cellular process;GO:0044238//primary metabolic process;GO:0048513//animal organ development;GO:0010467//gene expression	gi|53692189|ref|NP_001120.3|/0/adipocyte enhancer-binding protein 1 precursor [Homo sapiens]
26508	4131	0	2	0.01	0.05	2.32193	Up	0.358164	0.507541	HEYL	3	K09091|1|9e-145|517|hsa:26508|hairy and enhancer of split related with YRPW motif	GO:0043231//intracellular membrane-bounded organelle	GO:0003676//nucleic acid binding;GO:0001071//nucleic acid binding transcription factor activity	GO:0006351//transcription, DNA-templated;GO:0048731//system development;GO:0007166//cell surface receptor signaling pathway	gi|635109238|ref|XP_007977492.1|/1.76807e-146/PREDICTED: hairy/enhancer-of-split related with YRPW motif-like protein [Chlorocebus sabaeus]
201780	2118	0	1	0.01	0.05	2.32193	Up	0.635424	0.737403	SLC10A4	3	K14344|1|0.0|699|hsa:201780|solute carrier family 10 (sodium/bile acid cotransporter), member 4	GO:0031224//intrinsic component of membrane	GO:0005343//organic acid:sodium symporter activity	GO:0030001//metal ion transport	gi|24308414|ref|NP_689892.1|/0/sodium/bile acid cotransporter 4 [Homo sapiens]
283848	2171	0	1	0.01	0.05	2.32193	Up	0.635424	0.736511	CES4A	1	K01044|1|4e-110|332|oaa:100079382|carboxylesterase 1 [EC:3.1.1.1]	-	GO:0003824//catalytic activity;GO:0003824//catalytic activity;GO:0003824//catalytic activity	-	gi|767989785|ref|XP_011521329.1|/0/PREDICTED: carboxylesterase 4A isoform X7 [Homo sapiens]
10877	2178	0	1	0.01	0.05	2.32193	Up	0.635424	0.736324	CFHR4	2	K04004|1|1e-135|486|phd:102328691|complement factor H	-	GO:0022892//substrate-specific transporter activity;GO:0022892//substrate-specific transporter activity;GO:0022892//substrate-specific transporter activity	GO:0010876//lipid localization;GO:0010876//lipid localization;GO:0010876//lipid localization	gi|320089550|ref|NP_001188480.1|/0/complement factor H-related protein 4 isoform 2 precursor [Homo sapiens]
100505588	2146	0	1	0.01	0.05	2.32193	Up	0.635424	0.735202	LOC100505588	1	-	-	-	-	-
9912	3851	1	7	0.04	0.2	2.32193	Up	0.091513	0.169656	ARHGAP44	1	K19269|1|1e-115|421|pbi:103065057|phosphoglycolate phosphatase [EC:3.1.3.18 3.1.3.48];K13709|2|3e-20|104|mze:101477658|Rho GTPase-activating protein 5;K20315|3|3e-20|104|pbi:103056452|Rho GTPase-activating protein 21/23	GO:0044444//cytoplasmic part;GO:0044444//cytoplasmic part;GO:0044444//cytoplasmic part;GO:0044444//cytoplasmic part;GO:0044444//cytoplasmic part	GO:0008047//enzyme activator activity;GO:0008047//enzyme activator activity;GO:0008047//enzyme activator activity;GO:0008047//enzyme activator activity;GO:0008047//enzyme activator activity	GO:0009966//regulation of signal transduction;GO:0035556//intracellular signal transduction;GO:0009966//regulation of signal transduction;GO:0035556//intracellular signal transduction;GO:0009966//regulation of signal transduction;GO:0035556//intracellular signal transduction;GO:0009966//regulation of signal transduction;GO:0035556//intracellular signal transduction;GO:0009966//regulation of signa…	gi|884896050|ref|XP_013004101.1|/0/PREDICTED: rho GTPase-activating protein 44 [Cavia porcellus]
199720	2168	0	1	0.01	0.05	2.32193	Up	0.635424	0.734735	GGN	3	-	-	-	-	gi|33286436|ref|NP_689870.3|/6.28089e-110/gametogenetin [Homo sapiens]
257068	2063	0	1	0.01	0.05	2.32193	Up	0.635424	0.734363	PLCXD2	1	-	-	GO:0004620//phospholipase activity;GO:0060089;GO:0004620//phospholipase activity;GO:0060089	GO:0007165//signal transduction;GO:0006629//lipid metabolic process;GO:0007165//signal transduction;GO:0006629//lipid metabolic process	gi|297515471|ref|NP_001172035.1|/5.00232e-168/PI-PLC X domain-containing protein 2 isoform a [Homo sapiens]
1002	6345	0	3	0.01	0.05	2.32193	Up	0.201882	0.320611	CDH4	2	K06797|1|0.0|1593|hsa:1002|cadherin 4, type 1, R-cadherin	GO:0016021//integral component of membrane;GO:0016021//integral component of membrane;GO:0016021//integral component of membrane	GO:0046872//metal ion binding;GO:0046872//metal ion binding;GO:0046872//metal ion binding	GO:0016337//single organismal cell-cell adhesion;GO:0006935//chemotaxis;GO:0045216//cell-cell junction organization;GO:0030307//positive regulation of cell growth;GO:0016337//single organismal cell-cell adhesion;GO:0006935//chemotaxis;GO:0045216//cell-cell junction organization;GO:0030307//positive regulation of cell growth;GO:0016337//single organismal cell-cell adhesion;GO:0006935//chemotaxis;G…	gi|14589893|ref|NP_001785.2|/0/cadherin-4 isoform 1 preproprotein [Homo sapiens]
56265	2187	0	1	0.01	0.05	2.32193	Up	0.635424	0.733107	CPXM1	1	K08638|1|0.0|1393|hsa:56265|carboxypeptidase X1 [EC:3.4.17.-]	GO:0044421	GO:0046914//transition metal ion binding;GO:0008235//metalloexopeptidase activity	GO:0019538//protein metabolic process;GO:0009987//cellular process	gi|296040431|ref|NP_001171628.1|/0/probable carboxypeptidase X1 isoform 2 precursor [Homo sapiens]
131831	2086	0	1	0.01	0.05	2.32193	Up	0.635424	0.733014	ERICH6	4	-	-	-	-	gi|87298939|ref|NP_689607.2|/0/glutamate-rich protein 6 isoform 1 [Homo sapiens]
283860	2243	0	1	0.01	0.05	2.32193	Up	0.635424	0.732922	LINC00304	2	-	-	-	-	gi|281333602|sp|Q8N9R0.2|CP081_HUMAN/5.4378e-64/RecName: Full=Putative uncharacterized protein encoded by LINC00304
390651	2073	0	0.91	0.01	0.05	2.32193	Up	0.87268	0.903932	OR4F13P	1	K04257|1|1e-154|524|ptr:100615336|olfactory receptor	-	-	-	gi|694961644|ref|XP_009428247.1|/1.20517e-153/PREDICTED: LOW QUALITY PROTEIN: putative olfactory receptor GPCRLTM7 [Pan troglodytes]
127255	2387	0	1	0.01	0.05	2.32193	Up	0.635424	0.732782	LRRIQ3	1	K16717|1|1e-07|61.6|aam:106490677|centrosomal protein CEP97;K16606|3|1e-06|58.2|mdo:100019533|leucine-rich repeat-containing protein 49	-	-	-	gi|157785649|ref|NP_001099129.1|/0/leucine-rich repeat and IQ domain-containing protein 3 [Homo sapiens]
400619	2265	0	1	0.01	0.05	2.32193	Up	0.635424	0.732643	LINC00511	1	-	-	-	-	gi|119609512|gb|EAW89106.1|/5.33752e-59/hCG2045503 [Homo sapiens]
8313	4241	0	2	0.01	0.05	2.32193	Up	0.358164	0.506084	AXIN2	3	K04385|1|0.0|1412|hsa:8313|axin 2	GO:0031410//cytoplasmic vesicle;GO:0043231//intracellular membrane-bounded organelle;GO:0005815//microtubule organizing center;GO:0005874//microtubule;GO:0016020//membrane	GO:0060089;GO:0019900//kinase binding;GO:0008047//enzyme activator activity;GO:0019904//protein domain specific binding;GO:0046332//SMAD binding	GO:0001932//regulation of protein phosphorylation;GO:0007063//regulation of sister chromatid cohesion;GO:0035411//catenin import into nucleus;GO:0014070//response to organic cyclic compound;GO:0033674//positive regulation of kinase activity;GO:0001503//ossification;GO:0001837//epithelial to mesenchymal transition;GO:0045596//negative regulation of cell differentiation;GO:0009798//axis specificati…	gi|195927059|ref|NP_004646.3|/0/axin-2 [Homo sapiens]
2769	2311	0	1	0.01	0.05	2.32193	Up	0.635424	0.732551	GNA15	3	K04637|1|0.0|723|pps:100987012|guanine nucleotide-binding protein subunit alpha-15	GO:0031234//extrinsic component of cytoplasmic side of plasma membrane	GO:0032561//guanyl ribonucleotide binding;GO:0005102//receptor binding;GO:0017111//nucleoside-triphosphatase activity;GO:0060089;GO:0032403//protein complex binding	GO:0007200//phospholipase C-activating G-protein coupled receptor signaling pathway;GO:0007599//hemostasis;GO:0009207;GO:0051480//regulation of cytosolic calcium ion concentration;GO:0006464//cellular protein modification process;GO:0001775//cell activation;GO:0007187//G-protein coupled receptor signaling pathway, coupled to cyclic nucleotide second messenger	gi|597709771|ref|NP_002059.3|/0/guanine nucleotide-binding protein subunit alpha-15 [Homo sapiens]
150084	2066	0	1	0.01	0.05	2.32193	Up	0.635424	0.731348	IGSF5	1	K06786|1|0.0|674|hsa:150084|junctional adhesion molecule 4	GO:0043296//apical junction complex;GO:0031224//intrinsic component of membrane	-	-	gi|122937285|ref|NP_001073913.1|/0/immunoglobulin superfamily member 5 [Homo sapiens]
645811	2191	0	1	0.01	0.05	2.32193	Up	0.635424	0.731163	CCDC154	1	K16469|1|2e-11|73.9|pon:100439418|rootletin	-	-	-	gi|221136814|ref|NP_001137452.1|/0/coiled-coil domain-containing protein 154 [Homo sapiens]
441425	3930	0	2	0.01	0.05	2.32193	Up	0.358164	0.505575	ANKRD20A3	2	K17299|1|0.0|1460|hsa:441430|POTE ankyrin domain family protein	GO:0016020//membrane	-	-	gi|60460920|ref|NP_001012419.1|/0/ankyrin repeat domain-containing protein 20A3 [Homo sapiens]
154313	2215	0	1	0.01	0.05	2.32193	Up	0.635424	0.73084	CFAP206	2	-	-	-	-	gi|635075437|ref|XP_008004735.1|/0/PREDICTED: UPF0704 protein C6orf165 homolog isoform X2 [Chlorocebus sabaeus]
54829	2308	0	1	0.01	0.05	2.32193	Up	0.635424	0.729964	ASPN	4	K08120|1|0.0|719|hsa:54829|asporin	GO:0031012//extracellular matrix;GO:0031012//extracellular matrix	GO:0046872//metal ion binding;GO:0046872//metal ion binding	GO:0001503//ossification;GO:0070168//negative regulation of biomineral tissue development;GO:0007179//transforming growth factor beta receptor signaling pathway;GO:0001503//ossification;GO:0070168//negative regulation of biomineral tissue development;GO:0007179//transforming growth factor beta receptor signaling pathway	gi|301069322|ref|NP_060150.4|/0/asporin isoform 1 preproprotein [Homo sapiens]
284677	2501	1	7	0.06	0.3	2.32193	Up	0.091513	0.169604	C1orf204	1	K16853|1|4e-06|56.2|hsa:56833|SLAM family member 8	GO:0031224//intrinsic component of membrane	-	-	gi|197116396|ref|NP_001127705.1|/1.76934e-127/uncharacterized protein LOC284677 [Homo sapiens]
101929555	2264	0	1	0.01	0.05	2.32193	Up	0.635424	0.729918	LOC101929555	1	-	-	-	-	gi|148645276|gb|ABR01162.1|/9.75632e-45/endonuclease/reverse transcriptase [Sus scrofa]
158067	2185	0	1	0.01	0.05	2.32193	Up	0.635424	0.729596	AK8	1	K00939|1|0.0|967|hsa:158067|adenylate kinase [EC:2.7.4.3]	GO:0044444//cytoplasmic part;GO:0044444//cytoplasmic part	GO:0016776//phosphotransferase activity, phosphate group as acceptor;GO:0019201//nucleotide kinase activity;GO:0032559//adenyl ribonucleotide binding;GO:0016776//phosphotransferase activity, phosphate group as acceptor;GO:0019201//nucleotide kinase activity;GO:0032559//adenyl ribonucleotide binding	GO:0034641;GO:0034641;GO:0006796//phosphate-containing compound metabolic process	gi|22749187|ref|NP_689785.1|/0/adenylate kinase 8 isoform 1 [Homo sapiens]
594855	2012	0	1	0.01	0.05	2.32193	Up	0.635424	0.729137	CPLX3	2	K15295|1|5e-68|261|hsa:594855|complexin-3/4	GO:0044459;GO:0044444//cytoplasmic part	GO:0000149//SNARE binding;GO:0022857//transmembrane transporter activity	GO:0050804//modulation of synaptic transmission;GO:0006887//exocytosis;GO:0030072//peptide hormone secretion	gi|884872268|ref|XP_003463629.2|/4.15904e-68/PREDICTED: complexin-3 [Cavia porcellus]
5793	6648	1	6	0.02	0.1	2.32193	Up	0.14658	0.25141	PTPRG	3	K16667|1|0.0|2789|hsa:5793|receptor-type tyrosine-protein phosphatase gamma [EC:3.1.3.48]	GO:0016021//integral component of membrane;GO:0044421	GO:0004725//protein tyrosine phosphatase activity;GO:0005515//protein binding	GO:0007417//central nervous system development;GO:0007167//enzyme linked receptor protein signaling pathway;GO:0010975//regulation of neuron projection development;GO:0006464//cellular protein modification process	gi|62089328|dbj|BAD93108.1|/0/protein tyrosine phosphatase, receptor type, G precursor variant [Homo sapiens]
101929071	2228	0	1	0.01	0.05	2.32193	Up	0.635424	0.728403	LINC01182	1	-	-	-	-	gi|119613123|gb|EAW92717.1|/9.30508e-24/hCG2038391, partial [Homo sapiens]
338651	2266	0	1	0.01	0.05	2.32193	Up	0.635424	0.728083	KRTAP5-AS1	1	-	-	-	-	gi|16549806|dbj|BAB70862.1|/3.54951e-79/unnamed protein product [Homo sapiens]
1958	3136	53	338	2.35	11.64	2.30836	Up	1.30938e-37	4.41027e-36	EGR1	2	K09203|1|0.0|827|ggo:101153225|early growth response protein 1	GO:0043231//intracellular membrane-bounded organelle	GO:0001071//nucleic acid binding transcription factor activity;GO:0046872//metal ion binding;GO:0003677//DNA binding	GO:0072126//positive regulation of glomerular mesangial cell proliferation;GO:0019221//cytokine-mediated signaling pathway;GO:0071398//cellular response to fatty acid;GO:0016925//protein sumoylation	gi|635123918|ref|XP_008012755.1|/0/PREDICTED: early growth response protein 1 [Chlorocebus sabaeus]
105374366	484	1.21	7.87	0.38	1.88	2.30666	Up	0.091513	0.169742	LOC105374366	1	-	-	-	-	-
63973	2370	2	13	0.12	0.59	2.29768	Up	0.0177108	0.0412536	NEUROG2	3	K09082|1|2e-75|286|rro:104682598|neurogenin 2	-	-	GO:0007417//central nervous system development;GO:0040011//locomotion;GO:0030182//neuron differentiation	gi|724946760|ref|XP_010387613.1|/1.63522e-74/PREDICTED: neurogenin-2 [Rhinopithecus roxellana]
151188	2172.23	48	232	2.36	11.59	2.29602	Up	5.31016e-21	9.22419e-20	ARL6IP6	2	K12821|1|6e-10|68.6|pps:100974440|pre-mRNA-processing factor 40	GO:0031224//intrinsic component of membrane;GO:0031224//intrinsic component of membrane	-	-	gi|817284515|ref|XP_012312481.1|/2.44355e-48/PREDICTED: ADP-ribosylation factor-like protein 6-interacting protein 6 [Aotus nancymaae]
26330	1492	1	6	0.09	0.44	2.28951	Up	0.14658	0.251528	GAPDHS	4	K10705|1|0.0|701|hsa:26330|glyceraldehyde-3-phosphate dehydrogenase, spermatogenic [EC:1.2.1.12]	GO:0044444//cytoplasmic part	GO:0000166//nucleotide binding	GO:0048870//cell motility;GO:0007281//germ cell development;GO:0006110//regulation of glycolytic process	gi|7657116|ref|NP_055179.1|/0/glyceraldehyde-3-phosphate dehydrogenase, testis-specific [Homo sapiens]
100526693	3987	3.05	19.8	0.11	0.53	2.26849	Up	0.0037233	0.0102859	ARPC4-TTLL3	1	K16608|1|0.0|902|hsa:26140|tubulin monoglycylase TTLL3/8 [EC:6.3.2.-]	-	-	-	gi|311771694|ref|NP_001185722.1|/0/ARPC4-TTLL3 fusion protein [Homo sapiens]
358	2696	1	6	0.05	0.24	2.26303	Up	0.14658	0.251481	AQP1	1	K09864|1|2e-144|516|hsa:358|aquaporin-1	GO:0005774//vacuolar membrane;GO:0005903//brush border;GO:0016323//basolateral plasma membrane;GO:0016021//integral component of membrane;GO:0005635//nuclear envelope;GO:0033655;GO:0005774//vacuolar membrane;GO:0005903//brush border;GO:0016323//basolateral plasma membrane;GO:0016021//integral component of membrane;GO:0005635//nuclear envelope;GO:0033655	GO:0005372//water transmembrane transporter activity;GO:0005221//intracellular cyclic nucleotide activated cation channel activity;GO:0015166//polyol transmembrane transporter activity;GO:0046873//metal ion transmembrane transporter activity;GO:0005488//binding;GO:0005372//water transmembrane transporter activity;GO:0005221//intracellular cyclic nucleotide activated cation channel activity;GO:001…	GO:0019725//cellular homeostasis;GO:0006833//water transport;GO:0034614//cellular response to reactive oxygen species;GO:0006915//apoptotic process;GO:0015670//carbon dioxide transport;GO:0008284//positive regulation of cell proliferation;GO:0071241//cellular response to inorganic substance;GO:0009612//response to mechanical stimulus;GO:0045765//regulation of angiogenesis;GO:0052182;GO:0046541//s…	gi|37694062|ref|NP_932766.1|/4.10666e-147/aquaporin-1 isoform 1 [Homo sapiens]
80820	4687	4	25	0.12	0.57	2.24793	Up	0.000814856	0.00260132	EEPD1	2	K10260|1|3e-06|57.8|bfo:BRAFLDRAFT_63751|F-box and WD-40 domain protein 7	GO:0031224//intrinsic component of membrane	GO:0003676//nucleic acid binding	GO:0006259//DNA metabolic process;GO:0015031//protein transport	gi|71043966|ref|NP_085139.2|/0/endonuclease/exonuclease/phosphatase family domain-containing protein 1 [Homo sapiens]
246721	1987	9.36	57.13	0.66	3.13	2.24562	Up	2.19652e-07	1.24032e-06	POLR2J2	5	K03008|1|5e-55|218|hsa:246721|DNA-directed RNA polymerase II subunit RPB11	GO:0031224//intrinsic component of membrane	-	-	gi|767948139|ref|XP_011514651.1|/3.19255e-121/PREDICTED: DNA-directed RNA polymerase II subunit RPB11-b2 isoform X9 [Homo sapiens]
6690	623	1	6	0.23	1.09	2.24462	Up	0.14658	0.251386	SPINK1	4	K06254|1|3e-06|53.9|bfo:BRAFLDRAFT_118439|agrin	-	GO:0005488//binding;GO:0004866//endopeptidase inhibitor activity	GO:0010466//negative regulation of peptidase activity	gi|45505132|ref|NP_003113.2|/3.09335e-33/serine protease inhibitor Kazal-type 1 precursor [Homo sapiens]
28984	1126	2	12	0.25	1.18	2.23879	Up	0.0278246	0.0613677	RGCC	2	K05012|1|5e-07|57.8|gfr:102042322|chloride channel 3/4/5	GO:0043231//intracellular membrane-bounded organelle;GO:0015630//microtubule cytoskeleton	-	GO:0051726//regulation of cell cycle	gi|694989087|ref|XP_009438904.1|/1.82804e-39/PREDICTED: regulator of cell cycle RGCC [Pan troglodytes]
2840	2315	1	6	0.06	0.28	2.22239	Up	0.14658	0.251647	GPR17	1	K08404|1|0.0|690|hsa:2840|G protein-coupled receptor 17	GO:0016021//integral component of membrane;GO:0016021//integral component of membrane;GO:0016021//integral component of membrane;GO:0016021//integral component of membrane	GO:0001637//G-protein coupled chemoattractant receptor activity;GO:0001608;GO:0001637//G-protein coupled chemoattractant receptor activity;GO:0001608;GO:0001637//G-protein coupled chemoattractant receptor activity;GO:0001608;GO:0001637//G-protein coupled chemoattractant receptor activity;GO:0001608	GO:0007166//cell surface receptor signaling pathway;GO:0007166//cell surface receptor signaling pathway;GO:0007166//cell surface receptor signaling pathway;GO:0007166//cell surface receptor signaling pathway	gi|4885301|ref|NP_005282.1|/0/uracil nucleotide/cysteinyl leukotriene receptor isoform a [Homo sapiens]
53637	2351	1	6	0.06	0.28	2.22239	Up	0.14658	0.251623	S1PR5	1	K04295|1|3e-168|594|ggo:101134340|sphingosine 1-phosphate receptor 5	GO:0016020//membrane;GO:0016020//membrane	GO:0004930//G-protein coupled receptor activity;GO:0004930//G-protein coupled receptor activity	-	gi|426387176|ref|XP_004060050.1|/2.93512e-167/PREDICTED: sphingosine 1-phosphate receptor 5 isoform 3 [Gorilla gorilla gorilla]
50619	2320	1	6	0.06	0.28	2.22239	Up	0.14658	0.251599	DEF6	3	K20072|1|2e-101|373|lcm:102366659|switch-associated protein 70	GO:0043231//intracellular membrane-bounded organelle;GO:0016020//membrane	-	-	gi|145312241|ref|NP_071330.3|/2.91958e-169/differentially expressed in FDCP 6 homolog [Homo sapiens]
169200	4663	16	97	0.48	2.24	2.22239	Up	2.22844e-11	1.99052e-10	TMEM64	1	K18411|1|5e-31|140|nvi:100123742|protein maelstrom;K02146|3|1e-13|82.4|isc:IscW_ISCW002101|V-type H+-transporting ATPase subunit d	GO:0016020//membrane	-	-	gi|223555958|ref|NP_001008495.2|/1.14799e-144/transmembrane protein 64 isoform 1 [Homo sapiens]
255877	3544	2	12	0.08	0.37	2.20945	Up	0.0278246	0.0613528	BCL6B	3	K15618|1|1e-91|341|lcm:102352134|B-cell lymphoma 6 protein	GO:0043231//intracellular membrane-bounded organelle	GO:0046914//transition metal ion binding;GO:0003676//nucleic acid binding	-	gi|32469511|ref|NP_862827.1|/0/B-cell CLL/lymphoma 6 member B protein [Homo sapiens]
51765	2975.48	19	117	0.92	4.25	2.20776	Up	1.3203e-13	1.41106e-12	STK26	3	K08838|1|0.0|744|rro:104671849|serine/threonine-protein kinase 24/25/MST4 [EC:2.7.11.1]	GO:0043231//intracellular membrane-bounded organelle;GO:0044444//cytoplasmic part;GO:0012505//endomembrane system;GO:0043231//intracellular membrane-bounded organelle;GO:0044444//cytoplasmic part;GO:0012505//endomembrane system;GO:0043231//intracellular membrane-bounded organelle;GO:0044444//cytoplasmic part;GO:0012505//endomembrane system	GO:0004672//protein kinase activity;GO:0046872//metal ion binding;GO:0005515//protein binding;GO:0032559//adenyl ribonucleotide binding;GO:0004672//protein kinase activity;GO:0046872//metal ion binding;GO:0005515//protein binding;GO:0032559//adenyl ribonucleotide binding;GO:0004672//protein kinase activity;GO:0046872//metal ion binding;GO:0005515//protein binding;GO:0032559//adenyl ribonucleotide…	GO:0006915//apoptotic process;GO:0006464//cellular protein modification process;GO:0006915//apoptotic process;GO:0006464//cellular protein modification process;GO:0006915//apoptotic process;GO:0006464//cellular protein modification process	gi|109633026|ref|NP_001035917.1|/1.47377e-173/serine/threonine-protein kinase 26 isoform 3 [Homo sapiens]
55640	2787	1	6	0.05	0.23	2.20163	Up	0.14658	0.251552	FLVCR2	2	K08220|1|0.0|895|hsa:55640|MFS transporter, FLVCR family, feline leukemia virus subgroup C receptor-related protein	GO:0031224//intrinsic component of membrane;GO:0031224//intrinsic component of membrane	GO:0051184;GO:0005506//iron ion binding;GO:0051184;GO:0005506//iron ion binding	GO:0051181//cofactor transport;GO:0051181//cofactor transport	gi|305632820|ref|NP_001182212.1|/1.33424e-155/feline leukemia virus subgroup C receptor-related protein 2 isoform 2 [Homo sapiens]
205428	3454.7	48	265	1.83	8.27	2.17604	Up	1.02415e-26	2.31539e-25	C3orf58	1	-	GO:0030120//vesicle coat	-	-	gi|197333863|ref|NP_001127942.1|/1.93852e-127/deleted in autism protein 1 isoform b [Homo sapiens]
84667	1699	4	23	0.33	1.48	2.16506	Up	0.001948	0.00575681	HES7	1	K09087|1|2e-71|272|ggo:101143952|hairy and enhancer of split 2/6/7	GO:0043231//intracellular membrane-bounded organelle	GO:0003676//nucleic acid binding	GO:0009888//tissue development;GO:0050794//regulation of cellular process;GO:0007275//multicellular organism development;GO:0048856//anatomical structure development;GO:0050794//regulation of cellular process;GO:0007275//multicellular organism development	gi|145207994|ref|NP_115969.2|/4.04281e-74/transcription factor HES-7 isoform 2 [Homo sapiens]
222962	2884.51	25	146	1.22	5.47	2.16466	Up	5.04518e-16	6.51085e-15	SLC29A4	1	K03323|1|0.0|872|pon:100434141|solute carrier family 29 (equilibrative nucleoside transporter), member 4	GO:0044459;GO:0031224//intrinsic component of membrane;GO:0044459;GO:0031224//intrinsic component of membrane;GO:0044459;GO:0031224//intrinsic component of membrane	GO:0015932//nucleobase-containing compound transmembrane transporter activity;GO:0015932//nucleobase-containing compound transmembrane transporter activity;GO:0015932//nucleobase-containing compound transmembrane transporter activity	GO:0006139//nucleobase-containing compound metabolic process;GO:0015931//nucleobase-containing compound transport;GO:0006139//nucleobase-containing compound metabolic process;GO:0015931//nucleobase-containing compound transport;GO:0006139//nucleobase-containing compound metabolic process;GO:0015931//nucleobase-containing compound transport	gi|100913032|ref|NP_694979.2|/0/equilibrative nucleoside transporter 4 isoform 1 [Homo sapiens]
127943	1633	1	6	0.09	0.4	2.152	Up	0.14658	0.251433	FCRLB	1	K06727|1|3e-101|371|oaa:100093387|Fc receptor-like protein	GO:0043231//intracellular membrane-bounded organelle;GO:0043231//intracellular membrane-bounded organelle;GO:0043231//intracellular membrane-bounded organelle;GO:0043231//intracellular membrane-bounded organelle;GO:0043231//intracellular membrane-bounded organelle;GO:0043231//intracellular membrane-bounded organelle	-	-	gi|572152844|ref|NP_001275758.1|/5.20949e-151/Fc receptor-like B isoform 2 precursor [Homo sapiens]
100129794	1819	2	11	0.15	0.66	2.1375	Up	0.0433754	0.0899393	SLC25A21-AS1	1	-	-	-	-	gi|675798367|ref|XP_008955426.1|/8.96734e-91/PREDICTED: uncharacterized protein LOC103783871 [Pan paniscus]
55151	3558	22	124	0.86	3.76	2.12832	Up	1.88484e-13	1.99105e-12	TMEM38B	2	-	GO:0005789//endoplasmic reticulum membrane;GO:0005635//nuclear envelope;GO:0031224//intrinsic component of membrane	GO:0005261//cation channel activity	GO:0034220//ion transmembrane transport;GO:0030001//metal ion transport	gi|635072163|ref|XP_007966706.1|/1.64621e-161/PREDICTED: trimeric intracellular cation channel type B [Chlorocebus sabaeus]
10468	1888.83	7	41	0.54	2.36	2.12776	Up	2.26244e-05	9.47946e-05	FST	2	K04661|1|0.0|686|ptr:461879|follistatin	-	GO:0060089;GO:0032403//protein complex binding;GO:0043394//proteoglycan binding;GO:0060089;GO:0032403//protein complex binding;GO:0043394//proteoglycan binding	GO:0030097//hemopoiesis;GO:0032277//negative regulation of gonadotropin secretion;GO:0006357//regulation of transcription from RNA polymerase II promoter;GO:0045684//positive regulation of epidermis development;GO:0008283//cell proliferation;GO:0042476//odontogenesis;GO:0008406//gonad development;GO:0001942//hair follicle development;GO:0019953//sexual reproduction;GO:0045595//regulation of cell …	gi|7242222|ref|NP_037541.1|/0/follistatin isoform FST344 precursor [Homo sapiens]
7015	3829	1	6	0.04	0.17	2.08746	Up	0.14658	0.251457	TERT	2	K11126|1|0.0|2055|hsa:7015|telomerase reverse transcriptase [EC:2.7.7.49]	GO:0000782//telomere cap complex;GO:0016604//nuclear body;GO:0030529//intracellular ribonucleoprotein complex;GO:0000782//telomere cap complex;GO:0016604//nuclear body;GO:0030529//intracellular ribonucleoprotein complex	GO:0003723//RNA binding;GO:0003720//telomerase activity;GO:0042802//identical protein binding;GO:0043565//sequence-specific DNA binding;GO:0003723//RNA binding;GO:0003720//telomerase activity;GO:0042802//identical protein binding;GO:0043565//sequence-specific DNA binding	GO:0006278//RNA-dependent DNA biosynthetic process;GO:0043066//negative regulation of apoptotic process;GO:0090398//cellular senescence;GO:0006278//RNA-dependent DNA biosynthetic process;GO:0043066//negative regulation of apoptotic process;GO:0090398//cellular senescence	gi|301129200|ref|NP_001180305.1|/0/telomerase reverse transcriptase isoform 2 [Homo sapiens]
94009	1357	9.34	50.19	0.97	4.06	2.06542	Up	4.33334e-06	2.03196e-05	SERHL	1	K13703|1|7e-07|57.8|nve:NEMVE_v1g94848|abhydrolase domain-containing protein 11;K13700|2|1e-06|57.0|lgi:LOTGIDRAFT_231126|abhydrolase domain-containing protein 6 [EC:3.1.1.23]	GO:0044444//cytoplasmic part;GO:0043231//intracellular membrane-bounded organelle	GO:0003824//catalytic activity	-	gi|820991385|ref|XP_012363057.1|/3.38199e-143/PREDICTED: serine hydrolase-like protein 2 [Nomascus leucogenys]
8351	921	4.3	23	0.67	2.78	2.05285	Up	0.001948	0.00575588	HIST1H3D	4	K11254|1|1e-124|262|hgl:101712963|histone H4	-	-	-	gi|861442756|ref|XP_004847875.2|/9.58211e-124/PREDICTED: uncharacterized protein LOC101712963 [Heterocephalus glaber]
100287896	2489	4	21	0.22	0.91	2.04836	Up	0.00456452	0.012357	LOC100287896	1	K03801|1|7e-89|331|pps:100979233|lipoyl(octanoyl) transferase [EC:2.3.1.181]	-	-	-	gi|119595347|gb|EAW74941.1|/0/similar to Cytochrome c, somatic, partial [Homo sapiens]
340252	2947.44	11.37	57.64	0.52	2.11	2.02066	Up	1.88157e-06	9.30674e-06	ZNF680	1	K09228|1|0.0|1121|hsa:340252|KRAB domain-containing zinc finger protein	GO:0031981//nuclear lumen;GO:0031981//nuclear lumen	GO:0046914//transition metal ion binding;GO:0003676//nucleic acid binding;GO:0046914//transition metal ion binding;GO:0003676//nucleic acid binding	GO:0006351//transcription, DNA-templated;GO:0006351//transcription, DNA-templated	gi|635112943|ref|XP_007979429.1|/0/PREDICTED: LOW QUALITY PROTEIN: zinc finger protein 680 [Chlorocebus sabaeus]
400566	1839	7	36	0.53	2.13	2.00679	Up	0.000183142	0.000660049	C17orf97	4	K11173|1|2e-13|80.5|sko:102800714|hydroxyacid-oxoacid transhydrogenase [EC:1.1.99.24]	-	-	-	gi|257467573|ref|NP_001013694.4|/0/protein LIAT1 [Homo sapiens]
10434	2508.59	59	302	3.25	13.04	2.00443	Up	2.4093e-28	5.90084e-27	LYPLA1	1	K06128|1|8e-131|470|hsa:10434|lysophospholipase I [EC:3.1.1.5]	GO:0043231//intracellular membrane-bounded organelle;GO:0044444//cytoplasmic part;GO:0043231//intracellular membrane-bounded organelle;GO:0044444//cytoplasmic part;GO:0043231//intracellular membrane-bounded organelle;GO:0044444//cytoplasmic part;GO:0043231//intracellular membrane-bounded organelle;GO:0044444//cytoplasmic part;GO:0043231//intracellular membrane-bounded organelle;GO:0044444//cytopl…	GO:0016790//thiolester hydrolase activity;GO:0016790//thiolester hydrolase activity;GO:0016790//thiolester hydrolase activity;GO:0016790//thiolester hydrolase activity;GO:0016790//thiolester hydrolase activity;GO:0016790//thiolester hydrolase activity	GO:0032787//monocarboxylic acid metabolic process;GO:0006807//nitrogen compound metabolic process;GO:0032768;GO:0044238//primary metabolic process;GO:0032787//monocarboxylic acid metabolic process;GO:0006807//nitrogen compound metabolic process;GO:0032768;GO:0044238//primary metabolic process;GO:0032787//monocarboxylic acid metabolic process;GO:0006807//nitrogen compound metabolic process;GO:0032…	gi|194382432|dbj|BAG58971.1|/4.92434e-125/unnamed protein product [Homo sapiens]
100192386	7650	0	3	0.01	0.04	2	Up	0.201882	0.321986	FLJ16779	1	K12495|1|3e-14|85.1|fpg:106112055|IQ motif and SEC7 domain-containing protein;K03254|5|3e-13|81.6|pon:100452747|translation initiation factor 3 subunit A	-	-	-	gi|808879926|gb|KKF27900.1|/3.16992e-51/Foot protein 1 variant 2, partial [Larimichthys crocea]
400957	1705	0	0.6	0.01	0.04	2	Up	0.87268	0.906302	LINC01185	1	-	-	-	-	-
89	2952	0	1	0.01	0.04	2	Up	0.635424	0.751424	ACTN3	2	K05699|1|0.0|1679|hsa:89|actinin alpha	GO:0005924//cell-substrate adherens junction;GO:0042995//cell projection;GO:0044444//cytoplasmic part;GO:0015629//actin cytoskeleton;GO:0005924//cell-substrate adherens junction;GO:0042995//cell projection;GO:0044444//cytoplasmic part;GO:0015629//actin cytoskeleton;GO:0005924//cell-substrate adherens junction;GO:0042995//cell projection;GO:0044444//cytoplasmic part;GO:0015629//actin cytoskeleton	GO:0008092//cytoskeletal protein binding;GO:0046872//metal ion binding;GO:0042802//identical protein binding;GO:0005102//receptor binding;GO:0005198//structural molecule activity;GO:0008092//cytoskeletal protein binding;GO:0046872//metal ion binding;GO:0042802//identical protein binding;GO:0005102//receptor binding;GO:0005198//structural molecule activity;GO:0008092//cytoskeletal protein binding;…	GO:0006915//apoptotic process;GO:0007044//cell-substrate junction assembly;GO:0006936//muscle contraction;GO:0006915//apoptotic process;GO:0007044//cell-substrate junction assembly;GO:0006936//muscle contraction;GO:0006915//apoptotic process;GO:0007044//cell-substrate junction assembly;GO:0006936//muscle contraction	gi|585866354|ref|NP_001095.2|/0/alpha-actinin-3 isoform 1 [Homo sapiens]
644316	2521	0	1	0.01	0.04	2	Up	0.635424	0.751229	FLJ43315	1	K01953|1|2e-73|198|nle:100581846|asparagine synthase (glutamine-hydrolysing) [EC:6.3.5.4]	GO:0044444//cytoplasmic part	GO:0016884//carbon-nitrogen ligase activity, with glutamine as amido-N-donor;GO:0042802//identical protein binding;GO:0032559//adenyl ribonucleotide binding	GO:0009314//response to radiation;GO:0001101//response to acid chemical;GO:0006915//apoptotic process;GO:0034698//response to gonadotropin;GO:0009267//cellular response to starvation;GO:0009064//glutamine family amino acid metabolic process;GO:0014070//response to organic cyclic compound;GO:0048513//animal organ development;GO:0006528//asparagine metabolic process;GO:0007346//regulation of mitoti…	gi|594103212|ref|XP_006074638.1|/3.5634e-74/PREDICTED: asparagine synthetase [glutamine-hydrolyzing]-like isoform X1 [Bubalus bubalis]
148345	2779	0	1	0.01	0.04	2	Up	0.635424	0.750888	C1orf127	1	-	-	-	-	gi|282721090|ref|NP_001164225.1|/0/uncharacterized protein C1orf127 precursor [Homo sapiens]
66000	2499	0	1	0.01	0.04	2	Up	0.635424	0.750353	TMEM108	1	-	GO:0031224//intrinsic component of membrane	-	-	gi|45387951|ref|NP_076432.1|/0/transmembrane protein 108 isoform 1 precursor [Homo sapiens]
220115	2627	0	1	0.01	0.04	2	Up	0.635424	0.750304	TPTE2P3	1	K18079|1|0.0|447|pon:100457987|PTEN homologous phosphatase	-	-	-	gi|635025777|ref|XP_007958680.1|/0/PREDICTED: phosphatidylinositol 3,4,5-trisphosphate 3-phosphatase TPTE2-like isoform X1 [Chlorocebus sabaeus]
100271835	3219	0	1.07	0.01	0.04	2	Up	0.635424	0.750061	LIMS3-LOC440895	2	K16897|1|5e-31|122|cjc:100398516|two pore calcium channel protein 3;K05760|3|5e-31|89.7|dwi:Dwil_GK23838|paxillin	-	-	-	gi|530368981|ref|XP_005263620.1|/0/PREDICTED: LIM and senescent cell antigen-like-containing domain protein 3-like isoform X1 [Homo sapiens]
257044	3050	0	1	0.01	0.04	2	Up	0.635424	0.749576	C1orf101	4	K16895|1|2e-15|87.4|cjc:103789740|cation channel sperm-associated protein subunit delta	GO:0031224//intrinsic component of membrane;GO:0031224//intrinsic component of membrane;GO:0031224//intrinsic component of membrane	-	-	gi|767912308|ref|XP_011542440.1|/0/PREDICTED: uncharacterized protein C1orf101 isoform X2 [Homo sapiens]
100132724	2445	0	1	0.01	0.04	2	Up	0.635424	0.748074	DCAF13P3	1	K11806|1|0.0|431|nle:100604038|WD repeat and SOF domain-containing protein 1	GO:0031461//cullin-RING ubiquitin ligase complex;GO:0031981//nuclear lumen	-	GO:0042254//ribosome biogenesis;GO:0032446//protein modification by small protein conjugation	gi|441647888|ref|XP_004093122.1|/0/PREDICTED: LOW QUALITY PROTEIN: DDB1- and CUL4-associated factor 13 [Nomascus leucogenys]
2890	5336	0	2	0.01	0.04	2	Up	0.358164	0.510039	GRIA1	1	K05197|1|0.0|1726|pale:102897005|glutamate receptor 1	GO:0043005//neuron projection;GO:0044297//cell body;GO:0030139//endocytic vesicle;GO:0031090//organelle membrane;GO:0008328//ionotropic glutamate receptor complex;GO:0043005//neuron projection;GO:0044297//cell body;GO:0030139//endocytic vesicle;GO:0031090//organelle membrane;GO:0008328//ionotropic glutamate receptor complex;GO:0043005//neuron projection;GO:0044297//cell body;GO:0030139//endocytic…	GO:0004970//ionotropic glutamate receptor activity;GO:0005231//excitatory extracellular ligand-gated ion channel activity;GO:0019904//protein domain specific binding;GO:0004970//ionotropic glutamate receptor activity;GO:0005231//excitatory extracellular ligand-gated ion channel activity;GO:0019904//protein domain specific binding;GO:0004970//ionotropic glutamate receptor activity;GO:0005231//exci…	GO:0006810//transport;GO:0007267//cell-cell signaling;GO:0006810//transport;GO:0007267//cell-cell signaling;GO:0006810//transport;GO:0007267//cell-cell signaling;GO:0006810//transport;GO:0007267//cell-cell signaling;GO:0006810//transport;GO:0007267//cell-cell signaling;GO:0006810//transport;GO:0006810//transport;GO:0007267//cell-cell signaling	gi|384381488|ref|NP_001244950.1|/0/glutamate receptor 1 isoform 5 [Homo sapiens]
339834	2994	0	1	0.01	0.04	2	Up	0.635424	0.747881	CCDC36	1	K15289|1|3e-06|55.1|ggo:101143670|solute carrier family 35, member F5;K12022|3|4e-06|56.6|rro:104663466|tripartite motif-containing protein 46;K04264|4|7e-06|55.8|rro:104665441|thromboxane A2 receptor	-	-	-	gi|206597547|ref|NP_835467.2|/0/coiled-coil domain-containing protein 36 [Homo sapiens]
56103	2436	0	1	0.01	0.04	2	Up	0.635424	0.747833	PCDHGB2	2	K16496|1|0.0|1539|hsa:56103|protocadherin gamma subfamily B	GO:0031224//intrinsic component of membrane;GO:0031224//intrinsic component of membrane	GO:0046872//metal ion binding;GO:0046872//metal ion binding	GO:0016337//single organismal cell-cell adhesion;GO:0016337//single organismal cell-cell adhesion	gi|11128035|ref|NP_061746.1|/0/protocadherin gamma-B2 isoform 1 precursor [Homo sapiens]
1370	3025.01	0	1.22	0.01	0.04	2	Up	0.635424	0.747736	CPN2	1	K13023|1|0.0|990|hsa:1370|carboxypeptidase N regulatory subunit	-	-	GO:0031647//regulation of protein stability;GO:0031647//regulation of protein stability	gi|119598461|gb|EAW78055.1|/0/hCG2040284, partial [Homo sapiens]
8787	2531	0	1	0.01	0.04	2	Up	0.635424	0.747591	RGS9	3	K13765|1|0.0|1297|hsa:8787|regulator of G-protein signaling 9	GO:0043231//intracellular membrane-bounded organelle;GO:0031234//extrinsic component of cytoplasmic side of plasma membrane;GO:0043231//intracellular membrane-bounded organelle;GO:0031234//extrinsic component of cytoplasmic side of plasma membrane;GO:0043231//intracellular membrane-bounded organelle;GO:0031234//extrinsic component of cytoplasmic side of plasma membrane	GO:0008047//enzyme activator activity;GO:0060089;GO:0005515//protein binding;GO:0008047//enzyme activator activity;GO:0060089;GO:0005515//protein binding;GO:0008047//enzyme activator activity;GO:0060089;GO:0005515//protein binding	GO:0048731//system development;GO:0048545//response to steroid hormone;GO:0007186//G-protein coupled receptor signaling pathway;GO:0050953//sensory perception of light stimulus;GO:0048731//system development;GO:0048545//response to steroid hormone;GO:0007186//G-protein coupled receptor signaling pathway;GO:0050953//sensory perception of light stimulus;GO:0048731//system development;GO:0048545//re…	gi|126365761|ref|NP_003826.2|/0/regulator of G-protein signaling 9 isoform 1 [Homo sapiens]
1124	2530	0	1	0.01	0.04	2	Up	0.635424	0.74735	CHN2	1	K13736|1|1e-09|68.2|cmk:103185494|Rho GTPase-activating protein 10;K20071|4|8e-09|65.5|oaa:100079944|Rho GTPase-activating protein 26	GO:0044444//cytoplasmic part;GO:0044444//cytoplasmic part;GO:0044444//cytoplasmic part;GO:0044444//cytoplasmic part;GO:0044444//cytoplasmic part;GO:0044444//cytoplasmic part;GO:0044444//cytoplasmic part;GO:0044444//cytoplasmic part;GO:0044444//cytoplasmic part;GO:0044444//cytoplasmic part;GO:0044444//cytoplasmic part;GO:0044444//cytoplasmic part	GO:0008047//enzyme activator activity;GO:0043169//cation binding;GO:0030674//protein binding, bridging;GO:0008047//enzyme activator activity;GO:0043169//cation binding;GO:0008047//enzyme activator activity;GO:0043169//cation binding;GO:0008047//enzyme activator activity;GO:0043169//cation binding;GO:0008047//enzyme activator activity;GO:0043169//cation binding;GO:0030674//protein binding, bridgin…	GO:0035556//intracellular signal transduction;GO:0009966//regulation of signal transduction;GO:0009966//regulation of signal transduction;GO:0035556//intracellular signal transduction;GO:0009966//regulation of signal transduction;GO:0035556//intracellular signal transduction;GO:0009966//regulation of signal transduction;GO:0035556//intracellular signal transduction;GO:0035556//intracellular signa…	gi|795614993|ref|XP_011729588.1|/0/PREDICTED: beta-chimaerin isoform X9 [Macaca nemestrina]
140290	2730	0	1	0.01	0.04	2	Up	0.635424	0.746675	TCP10L	5	K11502|1|7e-21|105|pss:102452998|centromere protein J	-	-	-	gi|821035277|ref|XP_012357346.1|/1.41647e-132/PREDICTED: LOW QUALITY PROTEIN: uncharacterized protein LOC100581038 [Nomascus leucogenys]
793	2551	0	1	0.01	0.04	2	Up	0.635424	0.746435	CALB1	3	K14757|1|5e-148|527|nle:100586057|calbindin D28	GO:0043231//intracellular membrane-bounded organelle;GO:0044444//cytoplasmic part	GO:0046872//metal ion binding;GO:0005496//steroid binding	GO:0072027;GO:0050804//modulation of synaptic transmission;GO:0001657//ureteric bud development;GO:0001656//metanephros development;GO:0072025;GO:0007610//behavior	gi|4826655|ref|NP_004920.1|/4.59022e-147/calbindin [Homo sapiens]
100132249	4099	2	10.49	0.07	0.28	2	Up	0.0670232	0.130872	LOC100132249	1	-	-	-	-	gi|767955752|ref|XP_011516403.1|/3.0306e-98/PREDICTED: uncharacterized protein LOC105376060 [Homo sapiens]
10586	2785	0	1	0.01	0.04	2	Up	0.635424	0.74557	MAB21L2	4	K17834|1|5e-16|89.4|cge:100758179|cyclic GMP-AMP synthase [EC:2.7.7.86]	GO:0043231//intracellular membrane-bounded organelle	-	GO:0010171//body morphogenesis;GO:0008283//cell proliferation;GO:0001654//eye development	gi|432096492|gb|ELK27201.1|/0/Protein mab-21-like 1 [Myotis davidii]
10044	2557	0	1	0.01	0.04	2	Up	0.635424	0.745042	SH2D3C	3	K08889|1|3e-11|73.6|rno:301737|tyrosine-protein kinase Fer [EC:2.7.10.2]	GO:0044424;GO:0044424;GO:0044424;GO:0044424;GO:0044424;GO:0044424;GO:0044424	GO:0030674//protein binding, bridging;GO:0030695//GTPase regulator activity;GO:0030674//protein binding, bridging;GO:0030695//GTPase regulator activity;GO:0030674//protein binding, bridging;GO:0030695//GTPase regulator activity;GO:0030674//protein binding, bridging;GO:0030695//GTPase regulator activity;GO:0030674//protein binding, bridging;GO:0030695//GTPase regulator activity;GO:0030674//protein…	GO:0000165//MAPK cascade;GO:0000165//MAPK cascade;GO:0000165//MAPK cascade;GO:0000165//MAPK cascade;GO:0000165//MAPK cascade;GO:0000165//MAPK cascade;GO:0000165//MAPK cascade	gi|767956002|ref|XP_011516416.1|/0/PREDICTED: SH2 domain-containing protein 3C isoform X2 [Homo sapiens]
7691	3048	0	1	0.01	0.04	2	Up	0.635424	0.744898	ZNF132	3	K09228|1|0.0|1484|hsa:7691|KRAB domain-containing zinc finger protein	GO:0043231//intracellular membrane-bounded organelle	GO:0046914//transition metal ion binding;GO:0003676//nucleic acid binding;GO:0001071//nucleic acid binding transcription factor activity	GO:0006351//transcription, DNA-templated	gi|154800449|ref|NP_003424.3|/0/zinc finger protein 132 [Homo sapiens]
7412	2944	0	1	0.01	0.04	2	Up	0.635424	0.744659	VCAM1	1	K06527|1|0.0|1123|pps:100992007|vascular cell adhesion molecule 1	GO:0015629//actin cytoskeleton;GO:0009986//cell surface;GO:0031224//intrinsic component of membrane;GO:0043234//protein complex;GO:0042995//cell projection;GO:0044421;GO:0005886//plasma membrane;GO:0015629//actin cytoskeleton;GO:0009986//cell surface;GO:0031224//intrinsic component of membrane;GO:0043234//protein complex;GO:0042995//cell projection;GO:0044421;GO:0005886//plasma membrane;GO:001562…	GO:0005102//receptor binding;GO:0005102//receptor binding;GO:0005102//receptor binding	GO:0022406//membrane docking;GO:0019221//cytokine-mediated signaling pathway;GO:0006954//inflammatory response;GO:0007159//leukocyte cell-cell adhesion;GO:0009314//response to radiation;GO:0051704;GO:0030098//lymphocyte differentiation;GO:0002682//regulation of immune system process;GO:0048598//embryonic morphogenesis;GO:0031667//response to nutrient levels;GO:0042098//T cell proliferation;GO:002…	gi|4507875|ref|NP_001069.1|/0/vascular cell adhesion protein 1 isoform a precursor [Homo sapiens]
158434	2662	0	1	0.01	0.04	2	Up	0.635424	0.744563	LOC158434	1	-	-	-	-	gi|119613049|gb|EAW92643.1|/4.62988e-65/hCG2039069, partial [Homo sapiens]
2811	2544	0	1	0.01	0.04	2	Up	0.635424	0.743225	GP1BA	6	K06261|1|0.0|939|hsa:2811|platelet glycoprotein Ib alpha chain	GO:0016021//integral component of membrane	GO:0008528//G-protein coupled peptide receptor activity	GO:0001775//cell activation;GO:0007186//G-protein coupled receptor signaling pathway;GO:0072376//protein activation cascade;GO:0030195//negative regulation of blood coagulation	gi|291190772|ref|NP_000164.5|/0/platelet glycoprotein Ib alpha chain precursor [Homo sapiens]
80380	2418	0	1	0.01	0.04	2	Up	0.635424	0.742605	PDCD1LG2	3	K06708|1|4e-173|566|rro:104663754|programmed cell death 1 ligand 2	GO:0031224//intrinsic component of membrane	GO:0004871//signal transducer activity	GO:0042098//T cell proliferation;GO:0031294//lymphocyte costimulation	gi|724832656|ref|XP_010363386.1|/3.45485e-172/PREDICTED: programmed cell death 1 ligand 2 isoform X1 [Rhinopithecus roxellana]
10570	2732	0	1	0.01	0.04	2	Up	0.635424	0.742367	DPYSL4	2	K07528|1|0.0|901|phi:102107688|dihydropyrimidinase-like 2	GO:0044444//cytoplasmic part	GO:0016787//hydrolase activity	GO:0006935//chemotaxis;GO:0048731//system development	gi|190194363|ref|NP_006417.2|/0/dihydropyrimidinase-related protein 4 [Homo sapiens]
101927320	4874	0	2	0.01	0.04	2	Up	0.358164	0.508767	ERICH3-AS1	1	-	-	-	-	gi|675771409|ref|XP_008988430.1|/1.24388e-09/PREDICTED: putative uncharacterized protein encoded by LINC00269 [Callithrix jacchus]
51384	2894	0	1	0.01	0.04	2	Up	0.635424	0.742224	WNT16	2	K01558|1|0.0|737|hsa:51384|wingless-type MMTV integration site family, member 16	GO:0016020//membrane;GO:0044424;GO:0031012//extracellular matrix;GO:0016020//membrane;GO:0044424;GO:0031012//extracellular matrix	GO:0001664//G-protein coupled receptor binding;GO:0060089;GO:0001664//G-protein coupled receptor binding;GO:0060089	GO:0043410//positive regulation of MAPK cascade;GO:0000122//negative regulation of transcription from RNA polymerase II promoter;GO:0002072//optic cup morphogenesis involved in camera-type eye development;GO:0001837//epithelial to mesenchymal transition;GO:0090398//cellular senescence;GO:0008283//cell proliferation;GO:0010941//regulation of cell death;GO:0009913//epidermal cell differentiation;GO…	gi|17402916|ref|NP_476509.1|/0/protein Wnt-16 isoform 1 precursor [Homo sapiens]
11255	2680	0	1	0.01	0.04	2	Up	0.635424	0.741891	HRH3	2	K04151|1|0.0|668|nle:100604546|histamine receptor H3	GO:0016021//integral component of membrane	GO:0008227//G-protein coupled amine receptor activity;GO:0005488//binding	GO:0014047//glutamate secretion;GO:0031280;GO:0007611//learning or memory;GO:0010033//response to organic substance;GO:0048243//norepinephrine secretion;GO:0051480//regulation of cytosolic calcium ion concentration;GO:0008284//positive regulation of cell proliferation;GO:0007186//G-protein coupled receptor signaling pathway;GO:0001505//regulation of neurotransmitter levels;GO:0007631//feeding beh…	gi|5031291|gb|AAD38151.1|AF140538_1/0/histamine H3 receptor [Homo sapiens]
440570	2563	0	1	0.01	0.04	2	Up	0.635424	0.740563	LOC440570	1	-	-	-	-	gi|795347261|ref|XP_011930879.1|/2.68558e-107/PREDICTED: uncharacterized protein LOC105592917, partial [Cercocebus atys]
286297	2591	0	1	0.01	0.04	2	Up	0.635424	0.740373	LOC286297	1	K13402|1|3e-41|172|pon:100437887|monofunctional C1-tetrahydrofolate synthase, mitochondrial [EC:6.3.4.3]	-	-	-	gi|767955884|ref|XP_011543980.1|/8.78175e-45/PREDICTED: monofunctional C1-tetrahydrofolate synthase, mitochondrial-like isoform X3 [Homo sapiens]
353324	2430	0	1	0.01	0.04	2	Up	0.635424	0.740279	SPATA12	1	-	-	-	-	gi|119585732|gb|EAW65328.1|/5.87605e-128/spermatogenesis associated 12, partial [Homo sapiens]
4958	2542	0	1	0.01	0.04	2	Up	0.635424	0.739947	OMD	2	K08124|1|0.0|774|hsa:4958|osteomodulin	GO:0031012//extracellular matrix	-	GO:0009987//cellular process	gi|4826876|ref|NP_005005.1|/0/osteomodulin precursor [Homo sapiens]
60506	2629	0	1	0.01	0.04	2	Up	0.635424	0.739806	NYX	2	K08129|1|6e-164|580|ptr:473571|nyctalopin	GO:0044464	-	-	gi|12007646|ref|NP_072089.1|/4.73893e-163/nyctalopin precursor [Homo sapiens]
775	13447	1	5	0.01	0.04	2	Up	0.232064	0.35952	CACNA1C	1	K04850|1|0.0|3898|hsa:775|voltage-dependent calcium channel L type alpha-1C	GO:0034704//calcium channel complex;GO:0044430;GO:0034704//calcium channel complex;GO:0044430;GO:0034704//calcium channel complex;GO:0044430;GO:0034704//calcium channel complex;GO:0044430;GO:0034704//calcium channel complex;GO:0044430;GO:0034704//calcium channel complex;GO:0044430;GO:0034704//calcium channel complex;GO:0044430;GO:0034704//calcium channel complex;GO:0044430;GO:0034704//calcium cha…	GO:0005515//protein binding;GO:0005262//calcium channel activity;GO:0005515//protein binding;GO:0005262//calcium channel activity;GO:0005515//protein binding;GO:0005262//calcium channel activity;GO:0005515//protein binding;GO:0005262//calcium channel activity;GO:0005515//protein binding;GO:0005262//calcium channel activity;GO:0005515//protein binding;GO:0005262//calcium channel activity;GO:000551…	GO:0015980//energy derivation by oxidation of organic compounds;GO:0007204//positive regulation of cytosolic calcium ion concentration;GO:0032412//regulation of ion transmembrane transporter activity;GO:0030073//insulin secretion;GO:0006935//chemotaxis;GO:0015980//energy derivation by oxidation of organic compounds;GO:0007204//positive regulation of cytosolic calcium ion concentration;GO:0032412/…	gi|193788528|ref|NP_001123306.1|/0/voltage-dependent L-type calcium channel subunit alpha-1C isoform 8 [Homo sapiens]
57121	2695	1	5	0.05	0.2	2	Up	0.232064	0.359489	LPAR5	1	K08390|1|2e-167|592|hsa:57121|lysophosphatidic acid receptor 5	GO:0031224//intrinsic component of membrane;GO:0031224//intrinsic component of membrane	GO:0001608;GO:0001608	-	gi|194380446|dbj|BAG63990.1|/0/unnamed protein product [Homo sapiens]
635	2515	0	1	0.01	0.04	2	Up	0.635424	0.73839	BHMT	2	K00544|1|0.0|891|pps:100985336|betaine-homocysteine S-methyltransferase [EC:2.1.1.5]	GO:0032991//macromolecular complex;GO:0044424	GO:0008172//S-methyltransferase activity;GO:0046914//transition metal ion binding;GO:0005515//protein binding	GO:0000097//sulfur amino acid biosynthetic process;GO:0006730//one-carbon metabolic process;GO:0008213;GO:0031335//regulation of sulfur amino acid metabolic process	gi|635028972|ref|XP_007974482.1|/0/PREDICTED: betaine--homocysteine S-methyltransferase 1 [Chlorocebus sabaeus]
100506795	2860	0	1.02	0.01	0.04	2	Up	0.635424	0.737873	LINC01354	1	-	-	-	-	gi|119590400|gb|EAW69994.1|/4.97231e-97/hCG2038859, partial [Homo sapiens]
4674	2590	0	1	0.01	0.04	2	Up	0.635424	0.737779	NAP1L2	3	K11280|1|0.0|687|hsa:4674|nucleosome assembly protein 1-like 2	GO:0043234//protein complex;GO:0043231//intracellular membrane-bounded organelle	-	-	gi|11415048|ref|NP_068798.1|/0/nucleosome assembly protein 1-like 2 [Homo sapiens]
64218	2999	0	1	0.01	0.04	2	Up	0.635424	0.737685	SEMA4A	1	K06521|1|0.0|1351|hsa:64218|semaphorin 4	GO:0031224//intrinsic component of membrane;GO:0031224//intrinsic component of membrane;GO:0031224//intrinsic component of membrane;GO:0031224//intrinsic component of membrane	GO:0004871//signal transducer activity;GO:0004871//signal transducer activity;GO:0004871//signal transducer activity;GO:0004871//signal transducer activity	GO:0006935//chemotaxis;GO:0048731//system development;GO:0050953//sensory perception of light stimulus;GO:0048869//cellular developmental process;GO:0006935//chemotaxis;GO:0048731//system development;GO:0050953//sensory perception of light stimulus;GO:0048869//cellular developmental process;GO:0006935//chemotaxis;GO:0048731//system development;GO:0050953//sensory perception of light stimulus;GO:0…	gi|685518457|ref|XP_009181589.1|/0/PREDICTED: semaphorin-4A isoform X1 [Papio anubis]
9075	2932	0	1	0.01	0.04	2	Up	0.635424	0.737638	CLDN2	1	K06087|1|3e-92|342|nle:100579352|claudin	GO:0031224//intrinsic component of membrane;GO:0043296//apical junction complex;GO:0031224//intrinsic component of membrane;GO:0043296//apical junction complex;GO:0031224//intrinsic component of membrane;GO:0043296//apical junction complex	GO:0005515//protein binding;GO:0005515//protein binding;GO:0005515//protein binding	GO:0016337//single organismal cell-cell adhesion;GO:0016337//single organismal cell-cell adhesion;GO:0016337//single organismal cell-cell adhesion	gi|426396981|ref|XP_004064707.1|/2.46488e-91/PREDICTED: claudin-2 isoform 1 [Gorilla gorilla gorilla]
9737	5826	0	2	0.01	0.04	2	Up	0.358164	0.507225	GPRASP1	1	-	GO:0044424;GO:0044424;GO:0044424;GO:0044424	GO:0005488//binding;GO:0005488//binding;GO:0005488//binding;GO:0005488//binding	-	gi|103472136|ref|NP_055525.3|/0/G-protein coupled receptor-associated sorting protein 1 [Homo sapiens]
2675	2977	0	1	0.01	0.04	2	Up	0.635424	0.737215	GFRA2	4	K19895|1|1e-120|437|cmk:103188960|GDNF family receptor alpha 1	GO:0031224//intrinsic component of membrane;GO:0031224//intrinsic component of membrane;GO:0031224//intrinsic component of membrane	GO:0004896//cytokine receptor activity;GO:0004896//cytokine receptor activity;GO:0004896//cytokine receptor activity	GO:0007167//enzyme linked receptor protein signaling pathway;GO:0007167//enzyme linked receptor protein signaling pathway;GO:0007167//enzyme linked receptor protein signaling pathway	gi|47078235|ref|NP_001486.4|/0/GDNF family receptor alpha-2 isoform a preproprotein [Homo sapiens]
10673	2618	0	1	0.01	0.04	2	Up	0.635424	0.737168	TNFSF13B	4	K05476|1|2e-132|476|hsa:10673|tumor necrosis factor ligand superfamily member 13B	GO:0044421;GO:0031224//intrinsic component of membrane;GO:0044421;GO:0031224//intrinsic component of membrane	GO:0032813//tumor necrosis factor receptor superfamily binding;GO:0032813//tumor necrosis factor receptor superfamily binding	GO:0008283//cell proliferation;GO:0002376//immune system process;GO:0023052//signaling;GO:0008283//cell proliferation;GO:0002376//immune system process;GO:0023052//signaling	gi|224548983|ref|NP_001139117.1|/2.2147e-120/tumor necrosis factor ligand superfamily member 13B isoform 2 [Homo sapiens]
579	2241	1	5	0.06	0.24	2	Up	0.232064	0.359459	NKX3-2	3	K09995|1|3e-107|392|hsa:579|homeobox protein Nkx-3.2	-	-	GO:0001501//skeletal system development;GO:0048513//animal organ development;GO:0006351//transcription, DNA-templated	gi|4502365|ref|NP_001180.1|/2.57351e-106/homeobox protein Nkx-3.2 [Homo sapiens]
5732	2494	0	1	0.01	0.04	2	Up	0.635424	0.736277	PTGER2	3	K04259|1|4e-150|534|hsa:5732|prostaglandin E receptor 2	GO:0016021//integral component of membrane	GO:0004930//G-protein coupled receptor activity	GO:0007166//cell surface receptor signaling pathway	gi|31881630|ref|NP_000947.2|/3.6476e-149/prostaglandin E2 receptor EP2 subtype [Homo sapiens]
6663	2882	0	1	0.01	0.04	2	Up	0.635424	0.73595	SOX10	3	K09270|1|0.0|823|pps:100970122|transcription factor SOX7/8/10/18 (SOX group E/F)	GO:0043231//intracellular membrane-bounded organelle	GO:0003712//transcription cofactor activity;GO:0000981//RNA polymerase II transcription factor activity, sequence-specific DNA binding;GO:0043565//sequence-specific DNA binding;GO:0005515//protein binding	GO:0050931//pigment cell differentiation;GO:0006357//regulation of transcription from RNA polymerase II promoter;GO:0043009//chordate embryonic development;GO:0040007//growth;GO:0010001//glial cell differentiation;GO:0009653//anatomical structure morphogenesis;GO:0021700//developmental maturation	gi|823426640|ref|XP_004410836.2|/0/PREDICTED: LOW QUALITY PROTEIN: transcription factor SOX-10 [Odobenus rosmarus divergens]
113730	3008	0	1	0.01	0.04	2	Up	0.635424	0.735903	KLHDC7B	3	K10476|1|9e-91|337|tru:101073581|kelch repeat and BTB domain-containing protein 11	-	-	-	gi|206597556|ref|NP_612442.2|/0/kelch domain-containing protein 7B [Homo sapiens]
59341	2871	0	1	0.01	0.04	2	Up	0.635424	0.735576	TRPV4	1	K04973|1|0.0|1289|umr:103678292|transient receptor potential cation channel subfamily V member 4	GO:0030427//site of polarized growth;GO:0015629//actin cytoskeleton;GO:0005874//microtubule;GO:0001726//ruffle;GO:0005924//cell-substrate adherens junction;GO:0031224//intrinsic component of membrane;GO:0030427//site of polarized growth;GO:0015629//actin cytoskeleton;GO:0005874//microtubule;GO:0001726//ruffle;GO:0005924//cell-substrate adherens junction;GO:0031224//intrinsic component of membrane…	GO:0019901//protein kinase binding;GO:0005261//cation channel activity;GO:0003779//actin binding;GO:0015631//tubulin binding;GO:0004888//transmembrane signaling receptor activity;GO:0019901//protein kinase binding;GO:0005261//cation channel activity;GO:0003779//actin binding;GO:0015631//tubulin binding;GO:0004888//transmembrane signaling receptor activity;GO:0019901//protein kinase binding;GO:000…	GO:0009605//response to external stimulus;GO:0010975//regulation of neuron projection development;GO:0006972//hyperosmotic response;GO:0030036//actin cytoskeleton organization;GO:0051480//regulation of cytosolic calcium ion concentration;GO:0080134//regulation of response to stress;GO:0034329//cell junction assembly;GO:0007165//signal transduction;GO:0030865//cortical cytoskeleton organization;GO…	gi|294459971|ref|NP_001170902.1|/0/transient receptor potential cation channel subfamily V member 4 isoform d [Homo sapiens]
57818	2980	0	1	0.01	0.04	2	Up	0.635424	0.735482	G6PC2	2	K01084|1|4e-180|333|hsa:57818|glucose-6-phosphatase [EC:3.1.3.9]	GO:0031224//intrinsic component of membrane;GO:0043231//intracellular membrane-bounded organelle;GO:0031090//organelle membrane;GO:0031224//intrinsic component of membrane;GO:0043231//intracellular membrane-bounded organelle;GO:0031090//organelle membrane	GO:0019203//carbohydrate phosphatase activity;GO:0019203//carbohydrate phosphatase activity	GO:0008645//hexose transport;GO:0030073//insulin secretion;GO:0006006//glucose metabolic process;GO:0033500//carbohydrate homeostasis;GO:0008645//hexose transport;GO:0030073//insulin secretion;GO:0006006//glucose metabolic process;GO:0033500//carbohydrate homeostasis	gi|10863975|ref|NP_066999.1|/3.87937e-179/glucose-6-phosphatase 2 isoform 1 [Homo sapiens]
8639	2412	0	1	0.01	0.04	2	Up	0.635424	0.735342	AOC3	1	K00276|1|0.0|1060|hsa:8639|primary-amine oxidase [EC:1.4.3.21]	GO:0031224//intrinsic component of membrane;GO:0031224//intrinsic component of membrane;GO:0031224//intrinsic component of membrane;GO:0031224//intrinsic component of membrane	GO:0042802//identical protein binding;GO:0046914//transition metal ion binding;GO:0048037//cofactor binding;GO:0016641//oxidoreductase activity, acting on the CH-NH2 group of donors, oxygen as acceptor;GO:0042802//identical protein binding;GO:0046914//transition metal ion binding;GO:0048037//cofactor binding;GO:0016641//oxidoreductase activity, acting on the CH-NH2 group of donors, oxygen as acce…	GO:0006952//defense response;GO:0006807//nitrogen compound metabolic process;GO:0009987//cellular process;GO:0006952//defense response;GO:0006807//nitrogen compound metabolic process;GO:0009987//cellular process;GO:0006952//defense response;GO:0006807//nitrogen compound metabolic process;GO:0009987//cellular process;GO:0006952//defense response;GO:0006807//nitrogen compound metabolic process;GO:0…	gi|480306390|ref|NP_001264660.1|/0/membrane primary amine oxidase isoform 2 [Homo sapiens]
9708	4241.74	0	1.44	0.01	0.04	2	Up	0.635424	0.734782	PCDHGA8	2	K16495|1|0.0|1712|hsa:9708|protocadherin gamma subfamily A	GO:0031224//intrinsic component of membrane;GO:0031224//intrinsic component of membrane	GO:0046872//metal ion binding;GO:0046872//metal ion binding	GO:0016337//single organismal cell-cell adhesion;GO:0016337//single organismal cell-cell adhesion	gi|7662056|ref|NP_054723.1|/0/protocadherin gamma-A8 isoform 2 precursor [Homo sapiens]
2869	2575	4	21	0.22	0.88	2	Up	0.00456452	0.0123588	GRK5	2	K08291|1|0.0|1097|hsa:2869|G protein-coupled receptor kinase [EC:2.7.11.16]	GO:0044424;GO:0016020//membrane	GO:0004674//protein serine/threonine kinase activity;GO:0060089;GO:0008289//lipid binding;GO:0019901//protein kinase binding;GO:0032559//adenyl ribonucleotide binding	GO:0042221//response to chemical;GO:0007187//G-protein coupled receptor signaling pathway, coupled to cyclic nucleotide second messenger;GO:0006464//cellular protein modification process	gi|4885349|ref|NP_005299.1|/0/G protein-coupled receptor kinase 5 [Homo sapiens]
399821	2527	0	1	0.01	0.04	2	Up	0.635424	0.73399	FLJ37035	1	-	-	-	-	gi|21753398|dbj|BAC04337.1|/2.54465e-65/unnamed protein product [Homo sapiens]
9500	2665	0	1	0.01	0.04	2	Up	0.635424	0.733618	MAGED1	3	K12464|1|0.0|816|nle:100585204|melanoma-associated antigen D1	GO:0032991//macromolecular complex;GO:0032991//macromolecular complex;GO:0032991//macromolecular complex	GO:0005488//binding;GO:0005488//binding;GO:0005488//binding	GO:0007169//transmembrane receptor protein tyrosine kinase signaling pathway;GO:0008285//negative regulation of cell proliferation;GO:0006351//transcription, DNA-templated;GO:0007169//transmembrane receptor protein tyrosine kinase signaling pathway;GO:0008285//negative regulation of cell proliferation;GO:0006351//transcription, DNA-templated;GO:0007169//transmembrane receptor protein tyrosine kin…	gi|52632377|ref|NP_008917.3|/0/melanoma-associated antigen D1 isoform b [Homo sapiens]
7190	2752	0	1.09	0.01	0.04	2	Up	0.635424	0.733479	HSP90B2P	1	K09487|1|0.0|880|rro:104657467|heat shock protein 90kDa beta	GO:0044432;GO:0048770;GO:0044425;GO:0031090//organelle membrane	GO:0003676//nucleic acid binding;GO:0046872//metal ion binding;GO:0070325//lipoprotein particle receptor binding;GO:0032559//adenyl ribonucleotide binding;GO:0019902//phosphatase binding	GO:0006810//transport;GO:0043161//proteasome-mediated ubiquitin-dependent protein catabolic process;GO:0006874//cellular calcium ion homeostasis;GO:0033198//response to ATP;GO:0010921//regulation of phosphatase activity;GO:0007015//actin filament organization;GO:0006950//response to stress;GO:0043066//negative regulation of apoptotic process	gi|403275929|ref|XP_003929672.1|/0/PREDICTED: endoplasmin [Saimiri boliviensis boliviensis]
56110	2442	0	1	0.01	0.04	2	Up	0.635424	0.733293	PCDHGA5	2	K16495|1|0.0|1485|hsa:56110|protocadherin gamma subfamily A	GO:0031224//intrinsic component of membrane;GO:0031224//intrinsic component of membrane	GO:0046872//metal ion binding;GO:0046872//metal ion binding	GO:0016337//single organismal cell-cell adhesion;GO:0016337//single organismal cell-cell adhesion	gi|14196471|ref|NP_114443.1|/0/protocadherin gamma-A5 isoform 2 precursor [Homo sapiens]
401097	2606	0	1	0.01	0.04	2	Up	0.635424	0.733061	C3orf80	1	K19928|1|9e-07|58.5|xma:102216634|zona pellucida sperm-binding protein 3	-	-	-	gi|270265902|ref|NP_001161686.1|/1.30927e-72/uncharacterized membrane protein C3orf80 precursor [Homo sapiens]
84871	2960	0	1.07	0.01	0.04	2	Up	0.635424	0.732736	AGBL4	1	K05840|1|3e-68|263|myb:102243447|dopamine receptor D5;K04257|2|1e-09|68.2|shr:100920260|olfactory receptor	GO:0044444//cytoplasmic part;GO:0044444//cytoplasmic part;GO:0044444//cytoplasmic part;GO:0044444//cytoplasmic part;GO:0044444//cytoplasmic part	GO:0008235//metalloexopeptidase activity;GO:0046914//transition metal ion binding;GO:0008092//cytoskeletal protein binding;GO:0008235//metalloexopeptidase activity;GO:0046914//transition metal ion binding;GO:0008092//cytoskeletal protein binding;GO:0008235//metalloexopeptidase activity;GO:0046914//transition metal ion binding;GO:0008092//cytoskeletal protein binding;GO:0008235//metalloexopeptidas…	GO:0035608//protein deglutamylation;GO:0018410;GO:0035608//protein deglutamylation;GO:0018410;GO:0035608//protein deglutamylation;GO:0018410;GO:0035608//protein deglutamylation;GO:0018410;GO:0035608//protein deglutamylation;GO:0018410	gi|193787735|dbj|BAG52938.1|/0/unnamed protein product [Homo sapiens]
5961	3027	0	1	0.01	0.04	2	Up	0.635424	0.732597	PRPH2	4	K17343|1|0.0|692|hsa:5961|peripherin-2	GO:0031224//intrinsic component of membrane	-	GO:0009987//cellular process;GO:0048856//anatomical structure development;GO:0050953//sensory perception of light stimulus	gi|118572596|ref|NP_000313.2|/0/peripherin-2 [Homo sapiens]
4621	6061	0	2	0.01	0.04	2	Up	0.358164	0.506045	MYH3	3	K10352|1|0.0|3422|hsa:4621|myosin heavy chain	GO:0016459//myosin complex;GO:0043292//contractile fiber	GO:0008092//cytoskeletal protein binding;GO:0003774//motor activity;GO:0032559//adenyl ribonucleotide binding	GO:0006936//muscle contraction;GO:0030029//actin filament-based process;GO:0048513//animal organ development	gi|98986453|ref|NP_002461.2|/0/myosin-3 [Homo sapiens]
55808	2730	0	1	0.01	0.04	2	Up	0.635424	0.732365	ST6GALNAC1	1	K03479|1|0.0|835|hsa:55808|alpha-N-acetylgalactosaminide alpha-2,6-sialyltransferase (sialyltransferase 7A) [EC:2.4.99.3]	GO:0031228//intrinsic component of Golgi membrane;GO:0031228//intrinsic component of Golgi membrane;GO:0031228//intrinsic component of Golgi membrane	GO:0008373//sialyltransferase activity;GO:0008373//sialyltransferase activity;GO:0008373//sialyltransferase activity	GO:0006464//cellular protein modification process;GO:0006464//cellular protein modification process;GO:0006464//cellular protein modification process	gi|21264332|ref|NP_060884.1|/0/alpha-N-acetylgalactosaminide alpha-2,6-sialyltransferase 1 isoform 1 [Homo sapiens]
79974	2844	0	1	0.01	0.04	2	Up	0.635424	0.731902	CPED1	4	-	GO:0043231//intracellular membrane-bounded organelle;GO:0043231//intracellular membrane-bounded organelle	-	-	gi|157671945|ref|NP_079189.4|/0/cadherin-like and PC-esterase domain-containing protein 1 isoform 1 precursor [Homo sapiens]
389602	2536	0	1	0.01	0.04	2	Up	0.635424	0.731671	LOC389602	1	-	-	-	-	gi|51094664|gb|EAL23914.1|/0/hypothetical gene supported by AK124321 [Homo sapiens]
1144	2652	0	1	0.01	0.04	2	Up	0.635424	0.731486	CHRND	1	K04816|1|0.0|709|rro:104655166|nicotinic acetylcholine receptor delta	GO:0005887//integral component of plasma membrane;GO:0005887//integral component of plasma membrane;GO:0005887//integral component of plasma membrane;GO:0005887//integral component of plasma membrane	GO:0004871//signal transducer activity;GO:0005231//excitatory extracellular ligand-gated ion channel activity;GO:0004871//signal transducer activity;GO:0005231//excitatory extracellular ligand-gated ion channel activity;GO:0004871//signal transducer activity;GO:0005231//excitatory extracellular ligand-gated ion channel activity;GO:0004871//signal transducer activity;GO:0005231//excitatory extrace…	GO:0006810//transport;GO:0007267//cell-cell signaling;GO:0003012//muscle system process;GO:0050879//multicellular organismal movement;GO:0048589//developmental growth;GO:0050877//neurological system process;GO:0006810//transport;GO:0007267//cell-cell signaling;GO:0003012//muscle system process;GO:0050879//multicellular organismal movement;GO:0048589//developmental growth;GO:0050877//neurological …	gi|795136935|ref|XP_011835614.1|/0/PREDICTED: acetylcholine receptor subunit delta isoform X1 [Mandrillus leucophaeus]
100132813	3075	0	1	0.01	0.04	2	Up	0.635424	0.731301	LOC100132813	1	-	-	-	-	gi|982265664|ref|XP_015310602.1|/4.54378e-68/PREDICTED: uncharacterized protein LOC107130672 [Macaca fascicularis]
171389	2760.01	0	1	0.01	0.04	2	Up	0.635424	0.731209	NLRP6	1	K12800|1|3e-107|392|cmy:102943481|NACHT, LRR and PYD domains-containing protein 3	GO:0044424;GO:0044424	GO:0032559//adenyl ribonucleotide binding;GO:0032559//adenyl ribonucleotide binding	-	gi|452085173|ref|NP_001263629.1|/0/NACHT, LRR and PYD domains-containing protein 6 isoform 2 [Homo sapiens]
29881	5066	0.43	2	0.01	0.04	2	Up	0.358164	0.505614	NPC1L1	1	K14461|1|0.0|1332|hsa:29881|Niemann-Pick C1-like protein 1	GO:0031224//intrinsic component of membrane;GO:0044459;GO:0012506//vesicle membrane;GO:0031224//intrinsic component of membrane;GO:0044459;GO:0012506//vesicle membrane;GO:0031224//intrinsic component of membrane;GO:0044459;GO:0012506//vesicle membrane	GO:0004888//transmembrane signaling receptor activity;GO:0004888//transmembrane signaling receptor activity;GO:0004888//transmembrane signaling receptor activity	GO:0055092//sterol homeostasis;GO:0044260;GO:0030301//cholesterol transport;GO:0008203//cholesterol metabolic process;GO:0055092//sterol homeostasis;GO:0044260;GO:0030301//cholesterol transport;GO:0008203//cholesterol metabolic process;GO:0055092//sterol homeostasis;GO:0044260;GO:0030301//cholesterol transport;GO:0008203//cholesterol metabolic process	gi|156231353|ref|NP_001095118.1|/0/Niemann-Pick C1-like protein 1 isoform 2 precursor [Homo sapiens]
221458	2445	0	1	0.01	0.04	2	Up	0.635424	0.731071	KIF6	1	K10397|1|0.0|1530|hsa:221458|kinesin family member 6/9	GO:0015630//microtubule cytoskeleton;GO:0015630//microtubule cytoskeleton;GO:0015630//microtubule cytoskeleton;GO:0015630//microtubule cytoskeleton	GO:0003774//motor activity;GO:0032559//adenyl ribonucleotide binding;GO:0003774//motor activity;GO:0032559//adenyl ribonucleotide binding;GO:0003774//motor activity;GO:0032559//adenyl ribonucleotide binding;GO:0003774//motor activity;GO:0032559//adenyl ribonucleotide binding	GO:0007017//microtubule-based process;GO:0007017//microtubule-based process;GO:0007017//microtubule-based process;GO:0007017//microtubule-based process	gi|157502184|ref|NP_659464.3|/0/kinesin-like protein KIF6 isoform 1 [Homo sapiens]
84958	1946	1	5	0.07	0.28	2	Up	0.232064	0.359275	SYTL1	1	K17598|1|0.0|1010|hsa:84958|synaptotagmin-like protein	GO:0019898//extrinsic component of membrane;GO:0048770;GO:0019898//extrinsic component of membrane;GO:0048770	GO:0005515//protein binding;GO:0005515//protein binding	GO:0016192//vesicle-mediated transport;GO:0015031//protein transport;GO:0016192//vesicle-mediated transport;GO:0015031//protein transport	gi|578799979|ref|XP_006711053.1|/0/PREDICTED: synaptotagmin-like protein 1 isoform X2 [Homo sapiens]
105378311	2316	0	0.85	0.01	0.04	2	Up	0.87268	0.903521	LOC105378311	1	K09513|1|4e-07|59.7|cjc:100394555|DnaJ homolog subfamily B member 7;K12642|2|4e-06|56.2|hsa:5318|plakophilin 2	-	-	-	gi|119574538|gb|EAW54153.1|/2.56089e-40/hCG2038894, partial [Homo sapiens]
10562	2935	0	1	0.01	0.04	2	Up	0.635424	0.730425	OLFM4	4	K04594|1|1e-29|134|cmk:103186726|latrophilin 3;K04593|2|2e-29|134|mze:101471113|latrophilin 2	GO:0044421	-	GO:0009987//cellular process	gi|32313593|ref|NP_006409.3|/0/olfactomedin-4 precursor [Homo sapiens]
104472848	5359	0	2	0.01	0.04	2	Up	0.358164	0.505144	IRAIN	1	-	-	-	-	gi|119622628|gb|EAX02223.1|/1.04054e-69/hCG1648174 [Homo sapiens]
55613	2675	0	1	0.01	0.04	2	Up	0.635424	0.728999	MTMR8	3	K18083|1|0.0|1439|hsa:55613|myotubularin-related protein 6/7/8 [EC:3.1.3.64 3.1.3.95]	GO:0012505//endomembrane system;GO:0043231//intracellular membrane-bounded organelle	GO:0004721//phosphoprotein phosphatase activity	-	gi|21361759|ref|NP_060147.2|/0/myotubularin-related protein 8 [Homo sapiens]
101928399	2906	0	1	0.01	0.04	2	Up	0.635424	0.728862	TCONS_00029157	1	-	-	-	-	-
201798	2472	0	1	0.01	0.04	2	Up	0.635424	0.728311	TIGD4	3	K11496|1|8e-51|204|oaa:100077513|centromere protein B;K19326|4|2e-45|186|lcm:102349340|nesprin-1	GO:0043231//intracellular membrane-bounded organelle;GO:0044427	GO:0003676//nucleic acid binding	-	gi|22219477|ref|NP_663772.1|/0/tigger transposable element-derived protein 4 [Homo sapiens]
140706	2532	0	1	0.01	0.04	2	Up	0.635424	0.727991	CCM2L	3	-	-	-	-	gi|32171369|sp|Q9NUG4.3|CCM2L_HUMAN/0/RecName: Full=Cerebral cavernous malformations 2 protein-like; Short=CCM2-like
2268	2442	0	1	0.01	0.04	2	Up	0.635424	0.727945	FGR	1	K08891|1|0.0|1093|hsa:2268|tyrosine-protein kinase Fgr [EC:2.7.10.2]	GO:0044444//cytoplasmic part;GO:0044444//cytoplasmic part;GO:0044444//cytoplasmic part	GO:0004713//protein tyrosine kinase activity;GO:0032559//adenyl ribonucleotide binding;GO:0004713//protein tyrosine kinase activity;GO:0032559//adenyl ribonucleotide binding;GO:0004713//protein tyrosine kinase activity;GO:0032559//adenyl ribonucleotide binding	GO:0007599//hemostasis;GO:0042742//defense response to bacterium;GO:0001775//cell activation;GO:0006464//cellular protein modification process;GO:0007599//hemostasis;GO:0042742//defense response to bacterium;GO:0001775//cell activation;GO:0006464//cellular protein modification process;GO:0007599//hemostasis;GO:0042742//defense response to bacterium;GO:0001775//cell activation;GO:0006464//cellular…	gi|4885235|ref|NP_005239.1|/0/tyrosine-protein kinase Fgr [Homo sapiens]
653645	1945	0	0.74	0.01	0.04	2	Up	0.87268	0.902957	TBC1D3P1-DHX40P1	3	K18711|1|2e-116|422|shr:100913682|ATP-dependent RNA helicase DHX40 [EC:3.6.4.13]	-	-	-	gi|767995912|ref|XP_011523555.1|/1.20709e-157/PREDICTED: probable ATP-dependent RNA helicase DHX40 isoform X2 [Homo sapiens]
5383	1231.95	11.57	58.27	1.31	5.2	1.98894	Up	1.25221e-06	6.35237e-06	PMS2P5	2	K10858|1|2e-53|212|nle:100604767|DNA mismatch repair protein PMS2	GO:0032300//mismatch repair complex;GO:0032300//mismatch repair complex;GO:0032300//mismatch repair complex	GO:0016772//transferase activity, transferring phosphorus-containing groups;GO:0017111//nucleoside-triphosphatase activity;GO:0003690//double-stranded DNA binding;GO:0032559//adenyl ribonucleotide binding;GO:0016772//transferase activity, transferring phosphorus-containing groups;GO:0017111//nucleoside-triphosphatase activity;GO:0003690//double-stranded DNA binding;GO:0032559//adenyl ribonucleoti…	GO:0006310//DNA recombination;GO:0006281//DNA repair;GO:0002566//somatic diversification of immune receptors via somatic mutation;GO:0009207;GO:0006310//DNA recombination;GO:0006281//DNA repair;GO:0002566//somatic diversification of immune receptors via somatic mutation;GO:0009207;GO:0006310//DNA recombination;GO:0006281//DNA repair;GO:0002566//somatic diversification of immune receptors via soma…	gi|1304125|dbj|BAA07514.1|/2.94098e-113/PMS4 [Homo sapiens]
1490	2358	272	1388	16.12	63.81	1.98493	Up	4.59946e-124	5.90221e-122	CTGF	2	K06827|1|0.0|754|hsa:1490|connective tissue growth factor	GO:0016020//membrane;GO:0044431//Golgi apparatus part;GO:0031012//extracellular matrix	GO:0019838//growth factor binding;GO:0005102//receptor binding;GO:0005539//glycosaminoglycan binding	GO:0010952//positive regulation of peptidase activity;GO:0009888//tissue development;GO:0045989//positive regulation of striated muscle contraction;GO:0010467//gene expression;GO:0010557//positive regulation of macromolecule biosynthetic process;GO:0006816//calcium ion transport;GO:0007568//aging;GO:0008283//cell proliferation;GO:0016337//single organismal cell-cell adhesion;GO:0043627//response …	gi|4503123|ref|NP_001892.1|/0/connective tissue growth factor precursor [Homo sapiens]
503639	2398	3.7	19.31	0.22	0.87	1.98351	Up	0.0037233	0.0102844	DUXAP10	1	K09332|1|2e-13|67.0|fch:102060021|retina and anterior neural fold homeobox protein;K18047|4|4e-11|72.8|rro:104681215|serine/threonine/tyrosine-interacting-like protein 1	-	-	-	gi|426390377|ref|XP_004061580.1|/8.50348e-70/PREDICTED: double homeobox protein A [Gorilla gorilla gorilla]
115650	934	1	5	0.15	0.59	1.97575	Up	0.232064	0.359367	TNFRSF13C	3	K05151|1|3e-62|240|hsa:115650|tumor necrosis factor receptor superfamily member 13C	GO:0016020//membrane	-	GO:0051251//positive regulation of lymphocyte activation	gi|16445027|ref|NP_443177.1|/2.78419e-61/tumor necrosis factor receptor superfamily member 13C [Homo sapiens]
90693	2473	24	122	1.36	5.34	1.97323	Up	3.27212e-12	3.13154e-11	CCDC126	3	K00744|1|2e-29|133|cmk:103184928|alpha-1,3(6)-mannosylglycoprotein beta-1,6-N-acetyl-glucosaminyltransferase [EC:2.4.1.155]	-	-	-	gi|471379427|ref|XP_004377511.1|/3.18363e-63/PREDICTED: coiled-coil domain-containing protein 126 [Trichechus manatus latirostris]
29802	602	1	5	0.24	0.94	1.96963	Up	0.232064	0.359428	VPREB3	2	K06553|1|1e-67|257|hsa:29802|pre-B lymphocyte gene	GO:0043231//intracellular membrane-bounded organelle	-	-	gi|7019567|ref|NP_037510.1|/8.60093e-67/pre-B lymphocyte protein 3 precursor [Homo sapiens]
1014	2773.01	7	36	0.36	1.4	1.95936	Up	0.000183142	0.000659919	CDH16	1	K06810|1|0.0|1163|hsa:1014|cadherin 16, KSP-cadherin	GO:0031224//intrinsic component of membrane;GO:0031224//intrinsic component of membrane;GO:0031224//intrinsic component of membrane;GO:0016020//membrane	GO:0046872//metal ion binding;GO:0046872//metal ion binding;GO:0046872//metal ion binding	GO:0016337//single organismal cell-cell adhesion;GO:0016337//single organismal cell-cell adhesion;GO:0016337//single organismal cell-cell adhesion;GO:0007155//cell adhesion	gi|4757956|ref|NP_004053.1|/0/cadherin-16 isoform 1 precursor [Homo sapiens]
79469	1657	21.39	107.42	1.82	7.07	1.95777	Up	6.84326e-11	5.78913e-10	DLEU2L	1	-	-	-	-	gi|119629256|gb|EAX08851.1|/1.72146e-18/hCG27742, isoform CRA_a [Homo sapiens]
654319	134	1	5	1.41	5.47	1.95585	Up	0.232064	0.359397	SNORA5A	1	-	-	-	-	-
100526739	1473.56	3.48	17.27	0.33	1.28	1.95561	Up	0.00897952	0.0227099	APITD1-CORT	1	K05238|1|2e-36|155|pps:103786711|cortistatin	GO:0043231//intracellular membrane-bounded organelle;GO:0043234//protein complex;GO:0044427;GO:0044444//cytoplasmic part	GO:0005179//hormone activity;GO:0003676//nucleic acid binding;GO:0005179//hormone activity;GO:0005179//hormone activity	GO:0007267//cell-cell signaling;GO:0007188//adenylate cyclase-modulating G-protein coupled receptor signaling pathway;GO:0006259//DNA metabolic process;GO:0033554//cellular response to stress;GO:0007067//mitotic nuclear division;GO:0006351//transcription, DNA-templated;GO:0007267//cell-cell signaling;GO:0007188//adenylate cyclase-modulating G-protein coupled receptor signaling pathway;GO:0007267/…	gi|344313174|ref|NP_001230697.1|/6.0202e-78/APITD1-CORT protein isoform 3 [Homo sapiens]
26824	135	1	5	1.4	5.42	1.95287	Up	0.232064	0.359245	RNU11	1	-	-	-	-	-
84078	3185	8	39.96	0.35	1.35	1.94753	Up	0.00014351	0.000527226	KBTBD7	5	K10474|1|0.0|1265|ptr:467268|kelch repeat and BTB domain-containing protein 6/7	-	GO:0005488//binding	-	gi|21359972|ref|NP_115514.2|/0/kelch repeat and BTB domain-containing protein 7 [Homo sapiens]
401585	375	1	5	0.41	1.58	1.94623	Up	0.232064	0.35955	LOC401585	1	-	-	-	-	-
8339	445	1	5	0.34	1.31	1.94596	Up	0.232064	0.359306	HIST1H2BG	3	K11252|1|1e-44|180|cge:100761268|histone H2B	GO:0043231//intracellular membrane-bounded organelle	GO:0003676//nucleic acid binding	GO:0034728//nucleosome organization	gi|344238174|gb|EGV94277.1|/9.02093e-44/Histone H2B type 1 [Cricetulus griseus]
101928136	570	1	5	0.26	1	1.94342	Up	0.232064	0.359734	LINC01484	1	-	-	-	-	-
100506753	807	1	5	0.18	0.69	1.9386	Up	0.232064	0.359214	AZIN1-AS1	1	-	-	-	-	gi|119612260|gb|EAW91854.1|/5.32395e-20/hCG15011, isoform CRA_a [Homo sapiens]
441054	1082.3	1	6	0.16	0.61	1.93074	Up	0.14658	0.251504	C4orf47	1	-	-	-	-	gi|167234417|ref|NP_001107829.1|/1.35035e-176/UPF0602 protein C4orf47 [Homo sapiens]
50487	2717	4	20	0.21	0.8	1.92961	Up	0.00692828	0.0179634	PLA2G3	4	K01047|1|0.0|990|ggo:101128257|secretory phospholipase A2 [EC:3.1.1.4]	GO:0044421;GO:0005813//centrosome;GO:0016020//membrane	GO:0046872//metal ion binding;GO:0004623//phospholipase A2 activity	GO:0048858//cell projection morphogenesis;GO:0006629//lipid metabolic process;GO:0019637//organophosphate metabolic process	gi|768024969|ref|XP_011528505.1|/0/PREDICTED: group 3 secretory phospholipase A2 isoform X1 [Homo sapiens]
101410533	736	1	5	0.2	0.76	1.926	Up	0.232064	0.359581	YTHDF3-AS1	1	-	-	-	-	gi|694927096|ref|XP_009453729.1|/3.70467e-27/PREDICTED: uncharacterized protein LOC104007623 [Pan troglodytes]
9848	6356	9	45	0.2	0.76	1.926	Up	3.36968e-05	0.00013755	MFAP3L	1	-	GO:0031224//intrinsic component of membrane;GO:0031224//intrinsic component of membrane;GO:0031224//intrinsic component of membrane	-	-	gi|767933109|ref|XP_011530731.1|/1.74252e-153/PREDICTED: microfibrillar-associated protein 3-like isoform X4 [Homo sapiens]
440925	2129	3	15	0.2	0.76	1.926	Up	0.0211094	0.048275	LINC01124	1	-	-	-	-	gi|34529042|dbj|BAC85625.1|/1.36111e-125/unnamed protein product [Homo sapiens]
574036	817	1	5	0.18	0.68	1.91754	Up	0.232064	0.359764	SERTAD4-AS1	1	-	-	-	-	gi|426333674|ref|XP_004028397.1|/1.69842e-37/PREDICTED: uncharacterized protein LOC101127914 [Gorilla gorilla gorilla]
54664	6330.43	118	569	2.56	9.65	1.91439	Up	3.54858e-49	1.61656e-47	TMEM106B	1	-	GO:0031224//intrinsic component of membrane;GO:0031224//intrinsic component of membrane	-	-	gi|743700658|ref|XP_010970352.1|/1.87914e-134/PREDICTED: transmembrane protein 106B [Camelus bactrianus]
11117	3959	3	15	0.11	0.41	1.89812	Up	0.0211094	0.0482811	EMILIN1	3	-	GO:0031012//extracellular matrix	GO:0005515//protein binding	GO:0007155//cell adhesion	gi|205371751|sp|Q9Y6C2.2|EMIL1_HUMAN/0/RecName: Full=EMILIN-1; AltName: Full=Elastin microfibril interface-located protein 1; Short=Elastin microfibril interfacer 1; Flags: Precursor
5744	1862	1	7	0.11	0.41	1.89812	Up	0.091513	0.169622	PTHLH	2	-	GO:0043231//intracellular membrane-bounded organelle;GO:0044421;GO:0043231//intracellular membrane-bounded organelle;GO:0044421;GO:0043231//intracellular membrane-bounded organelle;GO:0044421;GO:0043231//intracellular membrane-bounded organelle;GO:0044421	GO:0005102//receptor binding;GO:0005102//receptor binding;GO:0005102//receptor binding;GO:0005102//receptor binding	GO:0002062//chondrocyte differentiation;GO:0001649//osteoblast differentiation;GO:0060560//developmental growth involved in morphogenesis;GO:0051604//protein maturation;GO:0008283//cell proliferation;GO:0043392//negative regulation of DNA binding;GO:0007154//cell communication;GO:0006171//cAMP biosynthetic process;GO:0007188//adenylate cyclase-modulating G-protein coupled receptor signaling pathw…	gi|4506269|ref|NP_002811.1|/1.94041e-64/parathyroid hormone-related protein isoform 2 preproprotein [Homo sapiens]
23314	2944.28	2	10.13	0.1	0.37	1.88753	Up	0.0670232	0.13083	SATB2	1	K19774|1|6e-17|93.6|crg:105334238|homeobox domain-containing protein	GO:0000785//chromatin;GO:0034399//nuclear periphery;GO:0000785//chromatin;GO:0034399//nuclear periphery;GO:0000785//chromatin;GO:0034399//nuclear periphery	GO:0001071//nucleic acid binding transcription factor activity;GO:0003677//DNA binding;GO:0001071//nucleic acid binding transcription factor activity;GO:0003677//DNA binding;GO:0001071//nucleic acid binding transcription factor activity;GO:0003677//DNA binding	GO:0009888//tissue development;GO:0001649//osteoblast differentiation;GO:0006357//regulation of transcription from RNA polymerase II promoter;GO:0048562//embryonic organ morphogenesis;GO:0016568//chromatin modification;GO:0016477//cell migration;GO:0009888//tissue development;GO:0001649//osteoblast differentiation;GO:0006357//regulation of transcription from RNA polymerase II promoter;GO:0048562/…	gi|62088332|dbj|BAD92613.1|/0/SATB family member 2 variant [Homo sapiens]
101927275	719.78	2	8	0.34	1.25	1.87832	Up	0.155006	0.261796	NDUFV2-AS1	1	-	-	-	-	gi|119622016|gb|EAX01611.1|/8.63238e-32/hCG2045679 [Homo sapiens]
768097	896	5.14	24	0.82	2.98	1.86162	Up	0.00350278	0.00973576	HAR1B	1	-	-	-	-	-
1628	1826	6	28	0.46	1.67	1.86014	Up	0.00178264	0.0053034	DBP	4	K09056|1|5e-100|367|ptr:456185|albumin D box-binding protein	-	-	GO:0006355//regulation of transcription, DNA-templated	gi|31542493|ref|NP_001343.2|/4.03347e-99/D site-binding protein [Homo sapiens]
56911	1853.01	2.28	9.9	0.16	0.58	1.85798	Up	0.102523	0.186948	MAP3K7CL	1	K04427|1|9e-30|134|cmk:103183630|mitogen-activated protein kinase kinase kinase 7 [EC:2.7.11.25]	GO:0043231//intracellular membrane-bounded organelle;GO:0044444//cytoplasmic part;GO:0043231//intracellular membrane-bounded organelle;GO:0044444//cytoplasmic part;GO:0043231//intracellular membrane-bounded organelle;GO:0044444//cytoplasmic part;GO:0043231//intracellular membrane-bounded organelle;GO:0044444//cytoplasmic part;GO:0043231//intracellular membrane-bounded organelle;GO:0044444//cytopl…	GO:0005488//binding;GO:0005488//binding;GO:0005488//binding;GO:0005488//binding;GO:0005488//binding;GO:0005488//binding	-	gi|7717312|emb|CAB90434.1|/9.63099e-101/TGF-beta-activated kinase like [Homo sapiens]
729178	3082	1	5.04	0.05	0.18	1.848	Up	0.232064	0.359703	STXBP5-AS1	1	-	-	-	-	gi|426354848|ref|XP_004044855.1|/5.53155e-25/PREDICTED: uncharacterized protein LOC101123994 [Gorilla gorilla gorilla]
30818	2735	2	9	0.1	0.36	1.848	Up	0.102523	0.18691	KCNIP3	1	K16575|1|1e-89|333|aam:106493806|centractin;K19932|2|3e-42|176|tru:101074149|neuronal calcium sensor 1	GO:0043231//intracellular membrane-bounded organelle;GO:0044444//cytoplasmic part;GO:0016020//membrane;GO:0043231//intracellular membrane-bounded organelle;GO:0044444//cytoplasmic part;GO:0016020//membrane	GO:0003712//transcription cofactor activity;GO:0003676//nucleic acid binding;GO:0046872//metal ion binding;GO:0005515//protein binding;GO:0005261//cation channel activity;GO:0003712//transcription cofactor activity;GO:0003676//nucleic acid binding;GO:0046872//metal ion binding;GO:0005515//protein binding;GO:0005261//cation channel activity	GO:0007600//sensory perception;GO:0006357//regulation of transcription from RNA polymerase II promoter;GO:0042981//regulation of apoptotic process;GO:0023052//signaling;GO:0033555//multicellular organismal response to stress;GO:0030001//metal ion transport;GO:0007600//sensory perception;GO:0006357//regulation of transcription from RNA polymerase II promoter;GO:0042981//regulation of apoptotic pro…	gi|7305199|ref|NP_038462.1|/4.57322e-138/calsenilin isoform 1 [Homo sapiens]
641373	2730	2.83	12.58	0.14	0.5	1.8365	Up	0.0278246	0.0613454	NRON	1	-	-	-	-	gi|767958672|ref|XP_011517479.1|/3.3348e-18/PREDICTED: multivesicular body subunit 12B isoform X3 [Homo sapiens]
100506100	576	10	46	2.55	9.1	1.83537	Up	5.78606e-05	0.000226739	LOC100506100	1	-	-	-	-	-
101927755	707.59	2	4	0.18	0.64	1.83007	Up	0.687036	0.773839	LOC101927755	1	-	-	-	-	gi|67967755|dbj|BAE00360.1|/3.24214e-06/unnamed protein product [Macaca fascicularis]
55366	5168	232	1063	6.22	22.11	1.82971	Up	8.01056e-86	6.48749e-84	LGR4	3	K04309|1|0.0|1781|hsa:55366|leucine-rich repeat-containing G protein-coupled receptor 4	GO:0031224//intrinsic component of membrane;GO:0031224//intrinsic component of membrane	GO:0004930//G-protein coupled receptor activity;GO:0004930//G-protein coupled receptor activity	GO:0007166//cell surface receptor signaling pathway;GO:0007166//cell surface receptor signaling pathway	gi|119588691|gb|EAW68285.1|/0/leucine-rich repeat-containing G protein-coupled receptor 4, isoform CRA_a [Homo sapiens]
440311	1704	3.48	16.11	0.29	1.03	1.82852	Up	0.013816	0.0331039	LOC440311	1	K14840|1|6e-162|325|mcf:102127727|nucleolar protein 53	GO:0031981//nuclear lumen	-	-	gi|795375042|ref|XP_011936081.1|/5.26362e-161/PREDICTED: glioma tumor suppressor candidate region gene 2 protein [Cercocebus atys]
2159	1550	2	10	0.2	0.71	1.82782	Up	0.0670232	0.130858	F10	1	K01314|1|0.0|563|pps:100987663|coagulation factor X [EC:3.4.21.6]	GO:0044432;GO:0009897//external side of plasma membrane;GO:0044431//Golgi apparatus part;GO:0044432;GO:0009897//external side of plasma membrane;GO:0044431//Golgi apparatus part;GO:0044432;GO:0009897//external side of plasma membrane;GO:0044431//Golgi apparatus part	GO:0004175//endopeptidase activity;GO:0046872//metal ion binding;GO:0008289//lipid binding;GO:0004175//endopeptidase activity;GO:0046872//metal ion binding;GO:0008289//lipid binding;GO:0004175//endopeptidase activity;GO:0046872//metal ion binding;GO:0008289//lipid binding	GO:0016477//cell migration;GO:0072376//protein activation cascade;GO:0007599//hemostasis;GO:0018200//peptidyl-glutamic acid modification;GO:0016477//cell migration;GO:0072376//protein activation cascade;GO:0007599//hemostasis;GO:0018200//peptidyl-glutamic acid modification;GO:0016477//cell migration;GO:0072376//protein activation cascade;GO:0007599//hemostasis;GO:0018200//peptidyl-glutamic acid m…	gi|916539815|ref|NP_001299603.1|/0/coagulation factor X isoform 2 precursor [Homo sapiens]
143941	713.15	2	7	0.31	1.1	1.82716	Up	0.231188	0.358803	TTC36	1	K09186|1|1e-22|108|ocu:100339782|histone-lysine N-methyltransferase MLL1 [EC:2.1.1.43]	-	-	-	gi|675756325|ref|XP_008971701.1|/1.18694e-93/PREDICTED: tetratricopeptide repeat protein 36 [Pan paniscus]
4023	3747	6	27	0.22	0.78	1.82597	Up	0.00264756	0.00758074	LPL	2	K01059|1|0.0|926|hsa:4023|lipoprotein lipase [EC:3.1.1.34]	GO:0031224//intrinsic component of membrane;GO:0034385	GO:0016298//lipase activity;GO:0008289//lipid binding;GO:0005515//protein binding;GO:0005539//glycosaminoglycan binding	GO:0006631//fatty acid metabolic process;GO:0044260;GO:0006641//triglyceride metabolic process;GO:0034370//triglyceride-rich lipoprotein particle remodeling;GO:0019637//organophosphate metabolic process;GO:0042221//response to chemical;GO:0010884//positive regulation of lipid storage;GO:0010742//macrophage derived foam cell differentiation;GO:0055088//lipid homeostasis;GO:0010878//cholesterol sto…	gi|4557727|ref|NP_000228.1|/0/lipoprotein lipase precursor [Homo sapiens]
285513	6352	5	23	0.11	0.39	1.82597	Up	0.00523676	0.0139754	GPRIN3	2	-	-	-	-	gi|112821690|ref|NP_938022.2|/0/G protein-regulated inducer of neurite outgrowth 3 [Homo sapiens]
373	3914	10	45	0.35	1.24	1.82491	Up	8.52404e-05	0.000324608	TRIM23	2	K07963|1|0.0|1066|rro:104665791|tripartite motif-containing protein 23 [EC:2.3.2.27]	GO:0005764//lysosome;GO:0012505//endomembrane system;GO:0005764//lysosome;GO:0012505//endomembrane system;GO:0005764//lysosome;GO:0012505//endomembrane system	GO:0017111//nucleoside-triphosphatase activity;GO:0046914//transition metal ion binding;GO:0030234//enzyme regulator activity;GO:0032561//guanyl ribonucleotide binding;GO:0019787//ubiquitin-like protein transferase activity;GO:0017111//nucleoside-triphosphatase activity;GO:0046914//transition metal ion binding;GO:0030234//enzyme regulator activity;GO:0032561//guanyl ribonucleotide binding;GO:0019…	GO:0035556//intracellular signal transduction;GO:0032446//protein modification by small protein conjugation;GO:0051704;GO:0009207;GO:0035556//intracellular signal transduction;GO:0032446//protein modification by small protein conjugation;GO:0051704;GO:0009207;GO:0035556//intracellular signal transduction;GO:0032446//protein modification by small protein conjugation;GO:0051704;GO:0009207	gi|15208641|ref|NP_150230.1|/0/E3 ubiquitin-protein ligase TRIM23 isoform beta [Homo sapiens]
6861	1853	2	9	0.15	0.53	1.82103	Up	0.102523	0.186854	SYT5	1	K19905|1|1e-144|516|pps:100987263|synaptotagmin-5	GO:0031224//intrinsic component of membrane;GO:0044297//cell body;GO:0008021//synaptic vesicle;GO:0044459;GO:0042995//cell projection;GO:0010008//endosome membrane	GO:0043169//cation binding	GO:0030073//insulin secretion;GO:0015980//energy derivation by oxidation of organic compounds	gi|795234972|ref|XP_011852338.1|/0/PREDICTED: synaptotagmin-5 isoform X1 [Mandrillus leucophaeus]
83546	1152.7	30.77	126.56	3.43	12.1	1.81873	Up	1.56708e-10	1.27994e-09	RTBDN	2	K13649|1|2e-10|68.9|cmk:103187584|folate receptor	-	-	-	gi|119604722|gb|EAW84316.1|/2.53379e-116/retbindin, isoform CRA_c [Homo sapiens]
1633	2618	40	181	2.13	7.48	1.81218	Up	1.09227e-15	1.37835e-14	DCK	2	K00893|1|2e-151|539|hsa:1633|deoxycitidine kinase [EC:2.7.1.74]	GO:0043231//intracellular membrane-bounded organelle;GO:0044444//cytoplasmic part	GO:0046872//metal ion binding;GO:0042802//identical protein binding;GO:0001884;GO:0032559//adenyl ribonucleotide binding;GO:0019136//deoxynucleoside kinase activity	GO:0009117//nucleotide metabolic process;GO:0046125;GO:0009112;GO:0008655//pyrimidine-containing compound salvage	gi|795242729|ref|XP_011853535.1|/2.28457e-152/PREDICTED: deoxycytidine kinase isoform X1 [Mandrillus leucophaeus]
100874097	443	4	18	1.35	4.73	1.80888	Up	0.0156589	0.0370519	UBE2Q1-AS1	1	-	-	-	-	-
85414	3398	19	86	0.78	2.73	1.80735	Up	3.84384e-08	2.38564e-07	SLC45A3	2	K15379|1|0.0|887|hsa:85414|solute carrier family 45, member 3	GO:0031224//intrinsic component of membrane	-	GO:0006810//transport	gi|14916437|ref|NP_149093.1|/0/solute carrier family 45 member 3 [Homo sapiens]
285590	7793	7	46	0.18	0.63	1.80735	Up	2.5886e-06	1.25584e-05	SH3PXD2B	1	K08011|1|1e-52|210|bom:102266557|neutrophil cytosolic factor 1	GO:0044459;GO:0015629//actin cytoskeleton;GO:0044459;GO:0015629//actin cytoskeleton	GO:0035091//phosphatidylinositol binding;GO:0019904//protein domain specific binding;GO:0035091//phosphatidylinositol binding;GO:0019904//protein domain specific binding	GO:0009888//tissue development;GO:0007423//sensory organ development;GO:0045597//positive regulation of cell differentiation;GO:0006461//protein complex assembly;GO:0009888//tissue development;GO:0007423//sensory organ development;GO:0045597//positive regulation of cell differentiation;GO:0006461//protein complex assembly	gi|63055059|ref|NP_001017995.1|/0/SH3 and PX domain-containing protein 2B isoform a [Homo sapiens]
151393	1559.54	4	15	0.3	1.05	1.80735	Up	0.0502828	0.102386	RMDN2	1	-	GO:0005819//spindle;GO:0031224//intrinsic component of membrane;GO:0005819//spindle;GO:0031224//intrinsic component of membrane;GO:0005819//spindle;GO:0031224//intrinsic component of membrane;GO:0015630//microtubule cytoskeleton;GO:0031224//intrinsic component of membrane;GO:0005819//spindle;GO:0031224//intrinsic component of membrane;GO:0005819//spindle;GO:0031224//intrinsic component of membrane	-	-	gi|613410212|ref|NP_653314.3|/0/regulator of microtubule dynamics protein 2 isoform 1 [Homo sapiens]
4139	2747	2	9	0.1	0.35	1.80735	Up	0.102523	0.186891	MARK1	1	K08798|1|0.0|1521|hsa:4139|MAP/microtubule affinity-regulating kinase [EC:2.7.11.1]	GO:0005856//cytoskeleton;GO:0005856//cytoskeleton;GO:0005856//cytoskeleton;GO:0005856//cytoskeleton;GO:0005856//cytoskeleton	GO:0046872//metal ion binding;GO:0004672//protein kinase activity;GO:0032559//adenyl ribonucleotide binding;GO:0046872//metal ion binding;GO:0004672//protein kinase activity;GO:0032559//adenyl ribonucleotide binding;GO:0046872//metal ion binding;GO:0004672//protein kinase activity;GO:0032559//adenyl ribonucleotide binding;GO:0046872//metal ion binding;GO:0004672//protein kinase activity;GO:003255…	GO:0035556//intracellular signal transduction;GO:0006464//cellular protein modification process;GO:0007010//cytoskeleton organization;GO:0035556//intracellular signal transduction;GO:0006464//cellular protein modification process;GO:0007010//cytoskeleton organization;GO:0035556//intracellular signal transduction;GO:0006464//cellular protein modification process;GO:0007010//cytoskeleton organizati…	gi|554790324|ref|NP_001273055.1|/0/serine/threonine-protein kinase MARK1 isoform 3 [Homo sapiens]
353091	1181	2.41	11.88	0.32	1.11	1.79442	Up	0.0433754	0.0899495	RAET1G	1	K07987|1|4e-129|370|pon:100435270|retinoic acid early transcript 1	GO:0044421;GO:0031224//intrinsic component of membrane;GO:0042611;GO:0042611;GO:0031224//intrinsic component of membrane	GO:0005488//binding;GO:0004888//transmembrane signaling receptor activity;GO:0005488//binding	GO:0046649//lymphocyte activation;GO:0002682//regulation of immune system process;GO:0002376//immune system process	gi|686723690|ref|XP_009240644.1|/2.98615e-128/PREDICTED: LOW QUALITY PROTEIN: retinoic acid early transcript 1G protein [Pongo abelii]
55529	2420	6	27	0.35	1.21	1.78958	Up	0.00264756	0.00757955	TMEM55A	2	K13084|1|2e-149|532|ggo:101129459|phosphatidylinositol-4,5-bisphosphate 4-phosphatase [EC:3.1.3.78]	GO:0005764//lysosome;GO:0031224//intrinsic component of membrane;GO:0005770//late endosome	GO:0003824//catalytic activity	-	gi|24308165|ref|NP_061180.1|/1.33709e-148/type 2 phosphatidylinositol 4,5-bisphosphate 4-phosphatase [Homo sapiens]
57337	4823	7	31	0.2	0.69	1.7866	Up	0.00134779	0.00410418	SENP7	1	K08596|1|0.0|1940|hsa:57337|sentrin-specific protease 7 [EC:3.4.22.68]	GO:0043231//intracellular membrane-bounded organelle;GO:0043231//intracellular membrane-bounded organelle	GO:0070011//peptidase activity, acting on L-amino acid peptides;GO:0070011//peptidase activity, acting on L-amino acid peptides	GO:0019538//protein metabolic process;GO:0019538//protein metabolic process	gi|116174736|ref|NP_001070671.1|/0/sentrin-specific protease 7 isoform 2 [Homo sapiens]
8790	4291.85	11	44	0.32	1.1	1.78136	Up	0.000288372	0.000999755	FPGT	2	K00976|1|0.0|1212|hsa:8790|fucose-1-phosphate guanylyltransferase [EC:2.7.7.30]	GO:0044424;GO:0044424;GO:0044424	GO:0070568;GO:0032561//guanyl ribonucleotide binding;GO:0070568;GO:0032561//guanyl ribonucleotide binding;GO:0070568;GO:0032561//guanyl ribonucleotide binding	GO:0019318//hexose metabolic process;GO:0019318//hexose metabolic process;GO:0019318//hexose metabolic process	gi|510025472|ref|NP_001186257.2|/4.01395e-179/fucose-1-phosphate guanylyltransferase isoform 3 [Homo sapiens]
5097	3119.85	3	14	0.14	0.48	1.77761	Up	0.0320056	0.0686448	PCDH1	3	K16498|1|0.0|2189|ptr:750154|protocadherin delta 1	GO:0030054//cell junction;GO:0016021//integral component of membrane;GO:0030054//cell junction;GO:0016021//integral component of membrane;GO:0030054//cell junction;GO:0016021//integral component of membrane;GO:0016021//integral component of membrane;GO:0030054//cell junction	GO:0046872//metal ion binding;GO:0046872//metal ion binding	GO:0048731//system development;GO:0016337//single organismal cell-cell adhesion;GO:0007154//cell communication;GO:0048731//system development;GO:0007154//cell communication;GO:0048731//system development;GO:0016337//single organismal cell-cell adhesion;GO:0007154//cell communication;GO:0048731//system development;GO:0007154//cell communication;GO:0016337//single organismal cell-cell adhesion	gi|519666790|ref|NP_001265542.1|/0/protocadherin-1 isoform 3 [Homo sapiens]
4222	2184	3	13	0.19	0.65	1.77444	Up	0.048115	0.0984561	MEOX1	1	K09322|1|1e-108|396|hsa:4222|homeobox protein MOX	GO:0043231//intracellular membrane-bounded organelle;GO:0043231//intracellular membrane-bounded organelle;GO:0043231//intracellular membrane-bounded organelle	GO:0001071//nucleic acid binding transcription factor activity;GO:0003677//DNA binding;GO:0001071//nucleic acid binding transcription factor activity;GO:0003677//DNA binding;GO:0001071//nucleic acid binding transcription factor activity;GO:0003677//DNA binding	GO:0006357//regulation of transcription from RNA polymerase II promoter;GO:0032501//multicellular organismal process;GO:0006357//regulation of transcription from RNA polymerase II promoter;GO:0001756//somitogenesis;GO:0006357//regulation of transcription from RNA polymerase II promoter;GO:0001756//somitogenesis	gi|967145247|ref|XP_014975307.1|/5.6542e-103/PREDICTED: homeobox protein MOX-1 isoform X2 [Macaca mulatta]
80352	1970	14	62	1	3.42	1.774	Up	4.32442e-06	2.0283e-05	RNF39	3	K12015|1|4e-27|125|apla:101805457|tripartite motif-containing protein 39 [EC:2.3.2.27];K12000|3|7e-27|125|oaa:100085071|tripartite motif-containing protein 7	GO:0044424;GO:0044424	GO:0046914//transition metal ion binding;GO:0046914//transition metal ion binding	-	gi|297139767|ref|NP_739575.2|/2.45976e-174/RING finger protein 39 isoform 2 [Homo sapiens]
728635	1400.52	1.27	5.29	0.12	0.41	1.77259	Up	0.232064	0.359611	DHRS4L1	1	K11147|1|1e-24|116|hsa:728635|dehydrogenase/reductase SDR family member 4 [EC:1.1.-.-]	GO:0005635//nuclear envelope;GO:0042579//microbody;GO:0005635//nuclear envelope;GO:0042579//microbody;GO:0005635//nuclear envelope;GO:0042579//microbody;GO:0005635//nuclear envelope;GO:0042579//microbody;GO:0005635//nuclear envelope;GO:0042579//microbody;GO:0005635//nuclear envelope;GO:0042579//microbody;GO:0005635//nuclear envelope;GO:0042579//microbody;GO:0005635//nuclear envelope;GO:0042579//m…	GO:0016616//oxidoreductase activity, acting on the CH-OH group of donors, NAD or NADP as acceptor;GO:0016620//oxidoreductase activity, acting on the aldehyde or oxo group of donors, NAD or NADP as acceptor;GO:0016616//oxidoreductase activity, acting on the CH-OH group of donors, NAD or NADP as acceptor;GO:0016620//oxidoreductase activity, acting on the aldehyde or oxo group of donors, NAD or NADP…	GO:0008152//metabolic process;GO:0001523//retinoid metabolic process;GO:0001523//retinoid metabolic process;GO:0001523//retinoid metabolic process;GO:0001523//retinoid metabolic process;GO:0001523//retinoid metabolic process;GO:0001523//retinoid metabolic process;GO:0001523//retinoid metabolic process	gi|578826096|ref|XP_006720309.1|/7.9281e-49/PREDICTED: putative dehydrogenase/reductase SDR family member 4-like 2 isoform X1 [Homo sapiens]
57393	1580	304	1328	27.1	91.82	1.76052	Up	2.05848e-101	2.01665e-99	TMEM27	5	K20004|1|5e-120|424|pon:100435255|collectrin	GO:0031224//intrinsic component of membrane	GO:0008238//exopeptidase activity	GO:0019538//protein metabolic process	gi|297709483|ref|XP_002831461.1|/4.098e-119/PREDICTED: collectrin [Pongo abelii]
8321	4350	29.55	128.54	0.94	3.18	1.75829	Up	3.21082e-11	2.81016e-10	FZD1	1	K02432|1|0.0|1132|hsa:8321|frizzled 1/7	GO:0031224//intrinsic component of membrane;GO:0044424;GO:0031253//cell projection membrane	GO:0004888//transmembrane signaling receptor activity;GO:0042802//identical protein binding;GO:0019904//protein domain specific binding;GO:0046983//protein dimerization activity	GO:0006357//regulation of transcription from RNA polymerase II promoter;GO:0030278//regulation of ossification;GO:0001932//regulation of protein phosphorylation;GO:0045137//development of primary sexual characteristics;GO:0035411//catenin import into nucleus;GO:0035567//non-canonical Wnt signaling pathway;GO:0007187//G-protein coupled receptor signaling pathway, coupled to cyclic nucleotide secon…	gi|4503825|ref|NP_003496.1|/0/frizzled-1 [Homo sapiens]
4501	468	127.52	552.4	40.66	136.63	1.74859	Up	6.49624e-43	2.55117e-41	MT1X	3	K14739|1|1e-09|64.3|mcf:101867369|metallothionein 1/2	-	-	-	gi|119603291|gb|EAW82885.1|/3.86673e-18/metallothionein 1X, isoform CRA_a, partial [Homo sapiens]
55070	1647.69	10	38	0.75	2.52	1.74846	Up	0.00115585	0.00358317	DET1	1	K10571|1|0.0|977|cge:100770116|de-etiolated-1	GO:0043231//intracellular membrane-bounded organelle;GO:0043231//intracellular membrane-bounded organelle;GO:0043231//intracellular membrane-bounded organelle;GO:0043231//intracellular membrane-bounded organelle;GO:0043231//intracellular membrane-bounded organelle;GO:0043231//intracellular membrane-bounded organelle;GO:0043231//intracellular membrane-bounded organelle	-	-	gi|725553149|ref|XP_010348225.1|/0/PREDICTED: DET1 homolog isoform X3 [Saimiri boliviensis boliviensis]
100534593	4048	4	17.67	0.14	0.47	1.74723	Up	0.0232916	0.0523975	STX16-NPEPL1	1	K09611|1|0.0|909|nle:100602030|probable aminopeptidase NPEPL1 [EC:3.4.11.-]	GO:0044424	GO:0046914//transition metal ion binding;GO:0008237//metallopeptidase activity;GO:0008238//exopeptidase activity	GO:0019538//protein metabolic process	gi|982278173|ref|XP_015285485.1|/0/PREDICTED: probable aminopeptidase NPEPL1 isoform X3 [Macaca fascicularis]
85495	341	3	13	1.36	4.56	1.74543	Up	0.048115	0.098434	RPPH1	1	K10798|1|4e-06|52.0|oas:101118027|poly [ADP-ribose] polymerase [EC:2.4.2.30]	-	-	-	gi|426376198|ref|XP_004054894.1|/2.66414e-43/PREDICTED: uncharacterized protein LOC101140100 [Gorilla gorilla gorilla]
115207	6255	21	90	0.46	1.54	1.74322	Up	4.8273e-08	2.95873e-07	KCTD12	3	-	GO:0005887//integral component of plasma membrane	GO:0005488//binding;GO:0005267//potassium channel activity	GO:0034220//ion transmembrane transport;GO:0030001//metal ion transport	gi|19923973|ref|NP_612453.1|/1.84503e-158/BTB/POZ domain-containing protein KCTD12 [Homo sapiens]
340481	9171	25	108.94	0.38	1.27	1.74076	Up	1.79625e-09	1.30144e-08	ZDHHC21	4	K18932|1|3e-152|543|nle:100587371|palmitoyltransferase [EC:2.3.1.225]	GO:0012505//endomembrane system;GO:0031224//intrinsic component of membrane	GO:0046914//transition metal ion binding	GO:0006807//nitrogen compound metabolic process;GO:0032768	gi|989984194|ref|XP_015450021.1|/2.29454e-172/PREDICTED: palmitoyltransferase ZDHHC21 isoform X1 [Pteropus alecto]
158880	4410	1	4	0.03	0.1	1.73697	Up	0.362056	0.509097	USP51	3	K11366|1|0.0|1157|hsa:158880|ubiquitin carboxyl-terminal hydrolase 22/27/51 [EC:3.4.19.12]	-	GO:0046914//transition metal ion binding;GO:0016790//thiolester hydrolase activity;GO:0070011//peptidase activity, acting on L-amino acid peptides	GO:0019941//modification-dependent protein catabolic process	gi|41152235|ref|NP_958443.1|/0/ubiquitin carboxyl-terminal hydrolase 51 [Homo sapiens]
23285	4364	1	4	0.03	0.1	1.73697	Up	0.362056	0.508743	KIAA1107	3	K10480|1|0.0|2267|mcc:705652|BTB/POZ domain-containing protein 8	-	-	-	gi|197245440|ref|NP_056052.2|/0/uncharacterized protein KIAA1107 [Homo sapiens]
56704	4147	1	4	0.03	0.1	1.73697	Up	0.362056	0.508508	JPH1	3	K19530|1|0.0|1075|rro:104664490|junctophilin	GO:0031224//intrinsic component of membrane;GO:0031674//I band;GO:0033017//sarcoplasmic reticulum membrane;GO:0031224//intrinsic component of membrane;GO:0031674//I band;GO:0033017//sarcoplasmic reticulum membrane	GO:0005198//structural molecule activity;GO:0005198//structural molecule activity	GO:0032412//regulation of ion transmembrane transporter activity;GO:0007204//positive regulation of cytosolic calcium ion concentration;GO:0048513//animal organ development;GO:0032412//regulation of ion transmembrane transporter activity;GO:0007204//positive regulation of cytosolic calcium ion concentration;GO:0048513//animal organ development	gi|724837475|ref|XP_010364304.1|/0/PREDICTED: junctophilin-1 [Rhinopithecus roxellana]
51365	1795	1	5	0.09	0.3	1.73697	Up	0.232064	0.359336	PLA1A	1	K13618|1|0.0|902|hsa:51365|phospholipase A1 member A [EC:3.1.1.-]	-	-	GO:0006650//glycerophospholipid metabolic process;GO:0006650//glycerophospholipid metabolic process;GO:0006650//glycerophospholipid metabolic process;GO:0006650//glycerophospholipid metabolic process;GO:0006650//glycerophospholipid metabolic process	gi|7706661|ref|NP_056984.1|/0/phospholipase A1 member A isoform 1 precursor [Homo sapiens]
160418	7203	90	387	1.73	5.76	1.7353	Up	3.3094e-30	8.7651e-29	TMTC3	3	K09667|1|6e-23|114|mde:101896707|protein O-GlcNAc transferase [EC:2.4.1.255]	GO:0031224//intrinsic component of membrane	-	-	gi|224809432|ref|NP_861448.2|/0/transmembrane and TPR repeat-containing protein 3 [Homo sapiens]
100526832	4206	29.38	125.38	0.97	3.21	1.72652	Up	9.80536e-11	8.16232e-10	PHOSPHO2-KLHL23	1	K10460|1|0.0|1170|nle:100583865|kelch-like protein 23	-	-	-	gi|40255071|ref|NP_653312.2|/0/kelch-like protein 23 [Homo sapiens]
92935	3102	27	115	1.21	4	1.72499	Up	7.29566e-10	5.52312e-09	MARS2	3	K01874|1|0.0|1264|pps:100985046|methionyl-tRNA synthetase [EC:6.1.1.10]	GO:0044429	GO:0004812//aminoacyl-tRNA ligase activity;GO:0032559//adenyl ribonucleotide binding	GO:0006418//tRNA aminoacylation for protein translation	gi|332815071|ref|XP_516010.3|/0/PREDICTED: methionine--tRNA ligase, mitochondrial [Pan troglodytes]
53827	914.57	436	1850	68.02	224.85	1.72493	Up	5.47082e-136	7.72785e-134	FXYD5	5	K13362|1|5e-101|369|ggo:101137230|FXYD domain-containing ion transport regulator 5	GO:0031224//intrinsic component of membrane;GO:0031224//intrinsic component of membrane;GO:0031224//intrinsic component of membrane;GO:0031224//intrinsic component of membrane	GO:0015075//ion transmembrane transporter activity;GO:0008092//cytoskeletal protein binding;GO:0050839//cell adhesion molecule binding;GO:0015075//ion transmembrane transporter activity;GO:0008092//cytoskeletal protein binding;GO:0050839//cell adhesion molecule binding;GO:0015075//ion transmembrane transporter activity;GO:0008092//cytoskeletal protein binding;GO:0050839//cell adhesion molecule bi…	GO:0022408//negative regulation of cell-cell adhesion;GO:0006810//transport;GO:0030031//cell projection assembly;GO:0022408//negative regulation of cell-cell adhesion;GO:0006810//transport;GO:0030031//cell projection assembly;GO:0022408//negative regulation of cell-cell adhesion;GO:0006810//transport;GO:0030031//cell projection assembly;GO:0022408//negative regulation of cell-cell adhesion;GO:000…	gi|675736646|ref|XP_008967456.1|/8.92928e-112/PREDICTED: FXYD domain-containing ion transport regulator 5 isoform X3 [Pan paniscus]
7023	2147	66	281.02	4.3	14.21	1.7245	Up	4.1324e-22	7.60612e-21	TFAP4	2	K09108|1|5e-123|413|ocu:100337937|transcription factor AP-4	-	-	-	gi|655889180|ref|XP_008247816.1|/4.56969e-122/PREDICTED: LOW QUALITY PROTEIN: transcription factor AP-4 [Oryctolagus cuniculus]
100131213	1970.84	11	37	0.62	2.04	1.71823	Up	0.00335466	0.00934688	ZNF503-AS2	1	-	-	-	-	gi|167008632|sp|A6NEH8.1|ZNAS2_HUMAN/5.14263e-95/RecName: Full=Putative uncharacterized protein encoded by ZNF503-AS2; AltName: Full=ZNF503 antisense RNA 2
650655	4188	2.01	9.02	0.07	0.23	1.71621	Up	0.102523	0.186966	ABCA17P	1	K05643|1|3e-122|406|ptg:102958727|ATP-binding cassette, subfamily A (ABC1), member 3	GO:0043231//intracellular membrane-bounded organelle	GO:0000166//nucleotide binding	GO:0044255//cellular lipid metabolic process	gi|694961996|ref|XP_009428389.1|/2.33964e-154/PREDICTED: LOW QUALITY PROTEIN: ATP-binding cassette sub-family A member 3-like [Pan troglodytes]
140609	4134	72	305	2.42	7.94	1.71413	Up	9.67972e-24	1.93192e-22	NEK7	2	K08857|1|1e-179|633|bacu:103017668|NIMA (never in mitosis gene a)-related kinase [EC:2.7.11.1]	GO:0044424	GO:0043169//cation binding;GO:0004672//protein kinase activity;GO:0032559//adenyl ribonucleotide binding	GO:0006464//cellular protein modification process	gi|664738798|ref|XP_008526690.1|/2.70476e-179/PREDICTED: serine/threonine-protein kinase Nek7 isoform X1 [Equus przewalskii]
654364	1105.95	18.51	78.58	2.39	7.84	1.71384	Up	3.29634e-07	1.81853e-06	NME1-NME2	1	K00940|1|8e-154|545|hsa:654364|nucleoside-diphosphate kinase [EC:2.7.4.6]	GO:0043231//intracellular membrane-bounded organelle;GO:0031252//cell leading edge;GO:0044444//cytoplasmic part;GO:0043231//intracellular membrane-bounded organelle;GO:0031252//cell leading edge;GO:0044444//cytoplasmic part	GO:0004672//protein kinase activity;GO:0001071//nucleic acid binding transcription factor activity;GO:0003676//nucleic acid binding;GO:0032559//adenyl ribonucleotide binding;GO:0043169//cation binding;GO:0016776//phosphotransferase activity, phosphate group as acceptor;GO:0004672//protein kinase activity;GO:0001071//nucleic acid binding transcription factor activity;GO:0003676//nucleic acid bindi…	GO:0006351//transcription, DNA-templated;GO:0009209;GO:0030858//positive regulation of epithelial cell differentiation;GO:0008284//positive regulation of cell proliferation;GO:0006915//apoptotic process;GO:0009206;GO:0009132//nucleoside diphosphate metabolic process;GO:0006351//transcription, DNA-templated;GO:0009209;GO:0030858//positive regulation of epithelial cell differentiation;GO:0008284//p…	gi|79160090|gb|AAI07895.1|/2.77802e-154/NME1-NME2 protein [Homo sapiens]
81537	3380	101	427	4.16	13.63	1.71213	Up	1.49009e-32	4.25588e-31	SGPP1	3	K04716|1|0.0|868|hsa:81537|sphingosine-1-phosphate phosphatase 1 [EC:3.1.3.-]	GO:0031090//organelle membrane;GO:0043231//intracellular membrane-bounded organelle;GO:0031224//intrinsic component of membrane	GO:0016791//phosphatase activity	GO:0006066//alcohol metabolic process;GO:0006643//membrane lipid metabolic process;GO:0006644//phospholipid metabolic process;GO:0012501//programmed cell death	gi|13540569|ref|NP_110418.1|/0/sphingosine-1-phosphate phosphatase 1 [Homo sapiens]
222183	3642	3	12	0.11	0.36	1.71049	Up	0.0716514	0.138632	SRRM3	1	K13172|1|9e-12|75.9|sko:100372992|serine/arginine repetitive matrix protein 2	-	-	-	gi|767947109|ref|XP_011514219.1|/8.28222e-63/PREDICTED: serine/arginine repetitive matrix protein 3 isoform X3 [Homo sapiens]
144110	3676	7	29	0.26	0.85	1.70895	Up	0.00289988	0.00821415	TMEM86A	2	K18575|1|2e-29|134|acs:103280322|alkenylglycerophosphocholine/alkenylglycerophosphoethanolamine hydrolase [EC:3.3.2.2 3.3.2.5]	GO:0031224//intrinsic component of membrane	-	-	gi|23503275|ref|NP_699178.1|/1.46659e-112/lysoplasmalogenase-like protein TMEM86A [Homo sapiens]
51136	2031	41	172.92	2.83	9.25	1.70865	Up	7.19916e-14	7.89309e-13	RNFT1	3	K10264|1|4e-78|295|cfa:611303|F-box and WD-40 domain protein 8;K12838|2|7e-25|118|api:100160417|poly(U)-binding-splicing factor PUF60;K11981|3|2e-07|60.5|bacu:102999173|E3 ubiquitin-protein ligase NRDP1 [EC:2.3.2.27];K14555|4|2e-07|60.5|cfr:102509202|U3 small nucleolar RNA-associated protein 13	GO:0031224//intrinsic component of membrane	GO:0046914//transition metal ion binding	-	gi|397492992|ref|XP_003817398.1|/0/PREDICTED: RING finger and transmembrane domain-containing protein 1 [Pan paniscus]
84929	3131.92	46	190	2.01	6.55	1.7043	Up	6.34644e-15	7.59323e-14	FIBCD1	4	K10104|1|3e-66|256|bfo:BRAFLDRAFT_252163|ficolin	GO:0031224//intrinsic component of membrane;GO:0044421;GO:0031224//intrinsic component of membrane;GO:0044421	GO:0030247//polysaccharide binding;GO:0005515//protein binding;GO:0043169//cation binding;GO:0030247//polysaccharide binding;GO:0005515//protein binding;GO:0043169//cation binding	GO:0023052//signaling;GO:0023052//signaling	gi|223029461|ref|NP_001138578.1|/0/fibrinogen C domain-containing protein 1 [Homo sapiens]
163154	1407	6	25	0.6	1.95	1.70044	Up	0.00574556	0.0152108	PRR22	1	K16483|1|9e-19|97.4|ocu:100351051|centrosomal protein POC5	-	-	-	gi|197245373|ref|NP_001127788.1|/0/proline-rich protein 22 [Homo sapiens]
3776	3274	1	4.01	0.04	0.13	1.70044	Up	0.362056	0.508665	KCNK2	2	K04913|1|0.0|808|bacu:103013336|potassium channel subfamily K member 2	GO:0005887//integral component of plasma membrane;GO:0005887//integral component of plasma membrane;GO:0005887//integral component of plasma membrane	GO:0005249//voltage-gated potassium channel activity;GO:0005249//voltage-gated potassium channel activity;GO:0005249//voltage-gated potassium channel activity	GO:0007166//cell surface receptor signaling pathway;GO:0030001//metal ion transport;GO:0007166//cell surface receptor signaling pathway;GO:0030001//metal ion transport;GO:0007166//cell surface receptor signaling pathway;GO:0030001//metal ion transport	gi|62912487|ref|NP_001017424.1|/0/potassium channel subfamily K member 2 isoform a [Homo sapiens]
3362	3427	1	4	0.04	0.13	1.70044	Up	0.362056	0.508626	HTR6	2	K04162|1|0.0|709|hsa:3362|5-hydroxytryptamine receptor 6	GO:0016021//integral component of membrane	GO:0008227//G-protein coupled amine receptor activity;GO:0005488//binding	GO:0007267//cell-cell signaling;GO:0007186//G-protein coupled receptor signaling pathway	gi|4504545|ref|NP_000862.1|/0/5-hydroxytryptamine receptor 6 [Homo sapiens]
10924	1977.29	4	19	0.32	1.04	1.70044	Up	0.0104509	0.0259133	SMPDL3A	4	K01128|1|0.0|906|hsa:10924|sphingomyelin phosphodiesterase acid-like 3 [EC:3.1.4.-]	GO:0044421;GO:0044421	GO:0005488//binding;GO:0004620//phospholipase activity;GO:0005488//binding;GO:0004620//phospholipase activity	GO:0006684//sphingomyelin metabolic process;GO:0006684//sphingomyelin metabolic process	gi|530383315|ref|XP_005266854.1|/0/PREDICTED: acid sphingomyelinase-like phosphodiesterase 3a isoform X1 [Homo sapiens]
8497	6461	2	8	0.04	0.13	1.70044	Up	0.155006	0.261675	PPFIA4	1	K11446|1|3e-17|94.7|myd:102762785|histone demethylase JARID1 [EC:1.14.11.-];K18626|2|7e-15|87.0|mdo:100019329|trichohyalin	-	-	-	gi|747811820|ref|NP_001291260.1|/0/liprin-alpha-4 isoform 1 [Homo sapiens]
284339	1779	4	17	0.32	1.04	1.70044	Up	0.0232916	0.052391	TMEM145	2	-	GO:0031224//intrinsic component of membrane	-	-	gi|947204530|ref|XP_014438017.1|/0/PREDICTED: transmembrane protein 145 [Tupaia chinensis]
57045	3779	88	367	3.24	10.47	1.6922	Up	9.01552e-28	2.16159e-26	TWSG1	5	K01810|1|1e-27|128|bmy:Bm1_47625|glucose-6-phosphate isomerase [EC:5.3.1.9]	GO:0044421	-	GO:0045596//negative regulation of cell differentiation;GO:0001654//eye development;GO:0007420//brain development;GO:0030509//BMP signaling pathway;GO:0048534//hematopoietic or lymphoid organ development;GO:0007431//salivary gland development;GO:0001704//formation of primary germ layer	gi|10190664|ref|NP_065699.1|/5.71542e-136/twisted gastrulation protein homolog 1 precursor [Homo sapiens]
554206	1059	1	4	0.13	0.42	1.69188	Up	0.362056	0.507843	LOC554206	1	K18203|1|1e-09|66.2|cjc:100397919|[phosphatase 2A protein]-leucine-carboxy methyltransferase [EC:2.1.1.233]	-	GO:0051998//protein carboxyl O-methyltransferase activity;GO:0005488//binding	GO:0006479//protein methylation	gi|21757791|dbj|BAC05193.1|/6.06012e-66/unnamed protein product [Homo sapiens]
23456	3861	66	274	2.37	7.65	1.69057	Up	5.2265e-21	9.08753e-20	ABCB10	2	K05657|1|0.0|1221|hsa:23456|ATP-binding cassette, subfamily B (MDR/TAP), member 10	GO:0043231//intracellular membrane-bounded organelle;GO:0019866//organelle inner membrane;GO:0031301//integral component of organelle membrane	GO:0042802//identical protein binding;GO:0015440//peptide-transporting ATPase activity;GO:0032559//adenyl ribonucleotide binding	GO:0006810//transport	gi|171184400|ref|NP_036221.2|/0/ATP-binding cassette sub-family B member 10, mitochondrial [Homo sapiens]
10457	2739	34	141	1.73	5.57	1.68691	Up	1.78489e-11	1.60852e-10	GPNMB	1	K17304|1|7e-51|205|lcm:102365525|melanocyte protein PMEL	GO:0048770;GO:0016021//integral component of membrane;GO:0048770;GO:0016021//integral component of membrane	GO:0005539//glycosaminoglycan binding;GO:0005102//receptor binding;GO:0005539//glycosaminoglycan binding;GO:0005102//receptor binding	GO:0008283//cell proliferation;GO:0001503//ossification;GO:0009987//cellular process;GO:0008283//cell proliferation;GO:0001503//ossification;GO:0009987//cellular process	gi|194388124|dbj|BAG65446.1|/0/unnamed protein product [Homo sapiens]
29887	2386.77	27	105	1.49	4.77	1.67868	Up	2.67436e-08	1.70392e-07	SNX10	1	K17924|1|1e-87|327|rro:104656826|sorting nexin-10/11	GO:0010008//endosome membrane;GO:0010008//endosome membrane;GO:0010008//endosome membrane;GO:0010008//endosome membrane;GO:0010008//endosome membrane;GO:0010008//endosome membrane	GO:0035091//phosphatidylinositol binding;GO:0035091//phosphatidylinositol binding;GO:0035091//phosphatidylinositol binding;GO:0035091//phosphatidylinositol binding;GO:0035091//phosphatidylinositol binding;GO:0035091//phosphatidylinositol binding	GO:0006810//transport;GO:0006996//organelle organization;GO:0006810//transport;GO:0006996//organelle organization;GO:0006996//organelle organization;GO:0006810//transport;GO:0006996//organelle organization;GO:0006810//transport;GO:0006996//organelle organization;GO:0006810//transport;GO:0006996//organelle organization	gi|970598258|ref|NP_001305127.1|/8.23122e-102/sorting nexin-10 isoform 4 [Homo sapiens]
401431	3084	7	29	0.32	1.02	1.67243	Up	0.00289988	0.00821542	ATP6V0E2-AS1	1	-	-	-	-	gi|119600430|gb|EAW80024.1|/7.91378e-56/hCG1988097 [Homo sapiens]
9241	1892	57	234	4.23	13.46	1.66995	Up	6.2527e-18	9.12223e-17	NOG	4	K04658|1|9e-110|400|bacu:103016038|noggin	GO:0044421	GO:0042802//identical protein binding	GO:0030326//embryonic limb morphogenesis;GO:0048704//embryonic skeletal system morphogenesis;GO:0008284//positive regulation of cell proliferation;GO:0007411//axon guidance;GO:0032091//negative regulation of protein binding;GO:0042471//ear morphogenesis;GO:0001503//ossification;GO:0045686//negative regulation of glial cell differentiation;GO:0021536//diencephalon development;GO:0030509//BMP signa…	gi|594655716|ref|XP_007176240.1|/7.64759e-109/PREDICTED: noggin [Balaenoptera acutorostrata scammoni]
8630	1629	2	8	0.17	0.54	1.66742	Up	0.155006	0.261845	HSD17B6	3	K13369|1|0.0|645|hsa:8630|17beta-estradiol 17-dehydrogenase / all-trans-retinol dehydrogenase (NAD+) / 3alpha(17beta)-hydroxysteroid dehydrogenase (NAD+) [EC:1.1.1.62 1.1.1.105 1.1.1.239]	GO:0005769//early endosome	GO:0033764//steroid dehydrogenase activity, acting on the CH-OH group of donors, NAD or NADP as acceptor	GO:0006694//steroid biosynthetic process;GO:0006706//steroid catabolic process	gi|19743808|ref|NP_003716.2|/0/17-beta-hydroxysteroid dehydrogenase type 6 precursor [Homo sapiens]
283120	1717.42	7374	29566	591.45	1877.17	1.66623	Up	0	0	H19	1	-	-	-	-	gi|686735234|ref|XP_009244297.1|/4.9508e-140/PREDICTED: spidroin-2 [Pongo abelii]
441025	1153	1.01	4	0.12	0.38	1.66297	Up	0.362056	0.508587	LOC441025	1	-	-	-	-	gi|119626127|gb|EAX05722.1|/1.03215e-61/hCG2038850, partial [Homo sapiens]
114792	2537.57	1.63	8.94	0.12	0.38	1.66297	Up	0.0565942	0.113713	KLHL32	1	K10468|1|2e-113|413|hsa:114792|kelch-like protein 32	-	-	-	gi|119568883|gb|EAW48498.1|/0/KIAA1900, isoform CRA_b [Homo sapiens]
5176	1147	1	4	0.12	0.38	1.66297	Up	0.362056	0.50843	SERPINF1	1	K19614|1|0.0|725|hsa:5176|pigment epithelium-derived factor	GO:0048770;GO:0044421;GO:0048770;GO:0044421;GO:0048770;GO:0044421;GO:0048770;GO:0044421	GO:0004866//endopeptidase inhibitor activity;GO:0004866//endopeptidase inhibitor activity;GO:0004866//endopeptidase inhibitor activity;GO:0004866//endopeptidase inhibitor activity	GO:0001525//angiogenesis;GO:0031348//negative regulation of defense response;GO:0007613//memory;GO:0033189//response to vitamin A;GO:0010720//positive regulation of cell development;GO:0048513//animal organ development;GO:0050680//negative regulation of epithelial cell proliferation;GO:0031960//response to corticosteroid;GO:0006508//proteolysis;GO:0010466//negative regulation of peptidase activit…	gi|39725934|ref|NP_002606.3|/0/pigment epithelium-derived factor precursor [Homo sapiens]
106144585	597	0.24	1	0.06	0.19	1.66297	Up	0.635424	0.732226	LINC01318	1	-	-	-	-	-
7321	2672.51	65	264	3.38	10.69	1.66117	Up	8.39074e-20	1.37127e-18	UBE2D1	4	K06689|1|8e-84|314|pbi:103061886|ubiquitin-conjugating enzyme E2 D [EC:2.3.2.23]	GO:0031981//nuclear lumen;GO:0044444//cytoplasmic part;GO:0031981//nuclear lumen;GO:0044444//cytoplasmic part	GO:0032559//adenyl ribonucleotide binding;GO:0019787//ubiquitin-like protein transferase activity;GO:0032559//adenyl ribonucleotide binding;GO:0019787//ubiquitin-like protein transferase activity	GO:0000209//protein polyubiquitination;GO:0043161//proteasome-mediated ubiquitin-dependent protein catabolic process;GO:0007178//transmembrane receptor protein serine/threonine kinase signaling pathway;GO:0045841//negative regulation of mitotic metaphase/anaphase transition;GO:0007050//cell cycle arrest;GO:0051439//regulation of ubiquitin-protein ligase activity involved in mitotic cell cycle;GO:…	gi|984136313|ref|XP_015360155.1|/1.20678e-78/PREDICTED: ubiquitin-conjugating enzyme E2 D1 [Marmota marmota marmota]
151525	1720.24	4	19	0.38	1.2	1.65896	Up	0.0104509	0.0259168	WDSUB1	1	K02084|1|5e-24|115|nve:NEMVE_v1g160179|apoptotic protease-activating factor;K12602|5|2e-23|113|dse:Dsec_GM23851|WD repeat-containing protein 61	GO:0043234//protein complex;GO:0043234//protein complex;GO:0043234//protein complex;GO:0043234//protein complex;GO:0043234//protein complex;GO:0043234//protein complex;GO:0043234//protein complex	GO:0019787//ubiquitin-like protein transferase activity;GO:0019787//ubiquitin-like protein transferase activity;GO:0019787//ubiquitin-like protein transferase activity;GO:0019787//ubiquitin-like protein transferase activity;GO:0019787//ubiquitin-like protein transferase activity;GO:0019787//ubiquitin-like protein transferase activity;GO:0019787//ubiquitin-like protein transferase activity;GO:0019…	-	gi|189571681|ref|NP_689741.2|/0/WD repeat, SAM and U-box domain-containing protein 1 isoform 1 [Homo sapiens]
116843	2440	48	195	2.75	8.66	1.65494	Up	5.2758e-15	6.3164e-14	SLC18B1	2	K08155|1|2e-15|87.0|nle:100592997|MFS transporter, DHA1 family, solute carrier family 18 (vesicular amine transporter), member 1/2	GO:0031224//intrinsic component of membrane	-	GO:0006810//transport	gi|16445357|ref|NP_439896.1|/0/MFS-type transporter SLC18B1 [Homo sapiens]
440145	2412	152	616	8.8	27.67	1.65275	Up	4.8533e-44	1.97404e-42	MZT1	2	K18633|1|1e-28|107|bacu:103012772|mitotic-spindle organizing protein 1	-	-	-	gi|593752253|ref|XP_007115067.1|/2.26593e-28/PREDICTED: mitotic-spindle organizing protein 1-like [Physeter catodon]
57447	1978	2	8	0.14	0.44	1.65208	Up	0.155006	0.261869	NDRG2	1	K18266|1|3e-96|355|cmy:102943732|protein NDRG1	GO:0005815//microtubule organizing center;GO:0031981//nuclear lumen;GO:0005815//microtubule organizing center;GO:0031981//nuclear lumen;GO:0005815//microtubule organizing center;GO:0031981//nuclear lumen;GO:0005815//microtubule organizing center;GO:0031981//nuclear lumen;GO:0005815//microtubule organizing center;GO:0031981//nuclear lumen;GO:0005815//microtubule organizing center;GO:0031981//nucle…	-	GO:0048731//system development;GO:0023052//signaling;GO:0048869//cellular developmental process;GO:0048731//system development;GO:0023052//signaling;GO:0048869//cellular developmental process;GO:0048731//system development;GO:0023052//signaling;GO:0048869//cellular developmental process;GO:0048731//system development;GO:0023052//signaling;GO:0048869//cellular developmental process;GO:0048731//sys…	gi|532525000|ref|NP_001269144.1|/5.92536e-179/protein NDRG2 isoform e [Homo sapiens]
79937	5229	2.64	10.85	0.07	0.22	1.65208	Up	0.0670232	0.130844	CNTNAP3	3	K07380|1|0.0|1172|dre:559157|contactin associated protein-like 2	GO:0031224//intrinsic component of membrane	GO:0005515//protein binding	GO:0023052//signaling;GO:0009987//cellular process	gi|47519929|ref|NP_387504.2|/0/contactin-associated protein-like 3 precursor [Homo sapiens]
646962	971	2	8	0.29	0.91	1.64981	Up	0.155006	0.261699	HRCT1	1	-	-	-	-	gi|89886261|ref|NP_001034881.1|/3.55395e-22/histidine-rich carboxyl terminus protein 1 [Homo sapiens]
5608	4308.64	181.85	531.2	4.23	13.27	1.64944	Up	7.29176e-24	1.46011e-22	MAP2K6	1	K04433|1|0.0|664|rro:104654038|mitogen-activated protein kinase kinase 6 [EC:2.7.12.2]	GO:0031981//nuclear lumen;GO:0044444//cytoplasmic part;GO:0031981//nuclear lumen;GO:0044444//cytoplasmic part	GO:0004712//protein serine/threonine/tyrosine kinase activity;GO:0032559//adenyl ribonucleotide binding;GO:0004712//protein serine/threonine/tyrosine kinase activity;GO:0032559//adenyl ribonucleotide binding	GO:0007166//cell surface receptor signaling pathway;GO:0006941//striated muscle contraction;GO:0042221//response to chemical;GO:0045597//positive regulation of cell differentiation;GO:0002224//toll-like receptor signaling pathway;GO:0006468//protein phosphorylation;GO:0022402//cell cycle process;GO:0006915//apoptotic process;GO:0000165//MAPK cascade;GO:0007166//cell surface receptor signaling pat…	gi|507673141|ref|XP_004709231.1|/0/PREDICTED: dual specificity mitogen-activated protein kinase kinase 6 [Echinops telfairi]
101927278	940	1	4	0.15	0.47	1.6477	Up	0.362056	0.507882	LOC101927278	1	-	-	-	-	gi|119570261|gb|EAW49876.1|/1.79556e-23/hCG2044976 [Homo sapiens]
2119	4102	20	81	0.68	2.13	1.64725	Up	5.72372e-07	3.05589e-06	ETV5	2	K15593|1|0.0|1004|nle:100592153|ets translocation variant 5	GO:0043231//intracellular membrane-bounded organelle	GO:0001071//nucleic acid binding transcription factor activity;GO:0043565//sequence-specific DNA binding	GO:0006979//response to oxidative stress;GO:0060688//regulation of morphogenesis of a branching structure;GO:0006351//transcription, DNA-templated	gi|821006232|ref|XP_003256646.3|/0/PREDICTED: ETS translocation variant 5 isoform X1 [Nomascus leucogenys]
5727	7745.21	13	52	0.23	0.72	1.64636	Up	7.72324e-05	0.000297281	PTCH1	1	K06225|1|0.0|2493|hsa:5727|patched 1	GO:0016021//integral component of membrane;GO:0016021//integral component of membrane;GO:0016021//integral component of membrane;GO:0016021//integral component of membrane;GO:0016021//integral component of membrane;GO:0016021//integral component of membrane;GO:0016021//integral component of membrane	GO:0005102//receptor binding;GO:0005539//glycosaminoglycan binding;GO:0004888//transmembrane signaling receptor activity;GO:0005102//receptor binding;GO:0005539//glycosaminoglycan binding;GO:0004888//transmembrane signaling receptor activity;GO:0005102//receptor binding;GO:0005539//glycosaminoglycan binding;GO:0004888//transmembrane signaling receptor activity;GO:0005102//receptor binding;GO:0005…	GO:0014020;GO:0033500//carbohydrate homeostasis;GO:0033189//response to vitamin A;GO:0051604//protein maturation;GO:0035108//limb morphogenesis;GO:0048732//gland development;GO:0043627//response to estrogen;GO:0008285//negative regulation of cell proliferation;GO:0007224//smoothened signaling pathway;GO:0009887//organ morphogenesis;GO:0010035//response to inorganic substance;GO:0030855//epithelia…	gi|134254466|ref|NP_001077071.1|/0/protein patched homolog 1 isoform M [Homo sapiens]
400752	1740	2.04	8	0.16	0.5	1.64386	Up	0.155006	0.261651	LINC01144	1	-	-	-	-	gi|119627410|gb|EAX07005.1|/9.7451e-55/hCG1820661, isoform CRA_a, partial [Homo sapiens]
100128822	1438	9	36	0.88	2.74	1.6386	Up	0.00109194	0.00340242	LINC01003	1	-	-	-	-	gi|426358566|ref|XP_004046578.1|/2.80177e-50/PREDICTED: uncharacterized protein LOC101134951 [Gorilla gorilla gorilla]
6556	3865	5.01	20	0.18	0.56	1.63743	Up	0.0168561	0.0395662	SLC11A1	3	K12347|1|0.0|944|hsa:6556|natural resistance-associated macrophage protein	GO:0000323//lytic vacuole;GO:0019867//outer membrane;GO:0016021//integral component of membrane;GO:0030666//endocytic vesicle membrane;GO:0005770//late endosome;GO:0030667//secretory granule membrane	GO:0022890//inorganic cation transmembrane transporter activity;GO:0042802//identical protein binding;GO:0046873//metal ion transmembrane transporter activity	GO:0006828//manganese ion transport;GO:0015691//cadmium ion transport;GO:0006357//regulation of transcription from RNA polymerase II promoter;GO:0048871//multicellular organismal homeostasis;GO:0002286//T cell activation involved in immune response;GO:0045807//positive regulation of endocytosis;GO:0001562//response to protozoan;GO:0070838//divalent metal ion transport;GO:0042742//defense response…	gi|1000997|dbj|BAA08907.1|/0/Nramp [Homo sapiens]
100874068	1564	2	8	0.18	0.56	1.63743	Up	0.155006	0.261626	GRTP1-AS1	1	-	-	GO:0005096//GTPase activator activity	-	gi|426376048|ref|XP_004054821.1|/3.4666e-32/PREDICTED: growth hormone-regulated TBC protein 1 [Gorilla gorilla gorilla]
497661	1551.27	38.9	154.29	3.5	10.87	1.63493	Up	4.17164e-12	3.95503e-11	C18orf32	1	K02880|1|1e-28|130|hsa:100526842|large subunit ribosomal protein L17e	-	GO:0060089;GO:0060089	GO:0007249//I-kappaB kinase/NF-kappaB signaling;GO:0007249//I-kappaB kinase/NF-kappaB signaling	gi|119583342|gb|EAW62938.1|/1.20877e-42/hCG24487, isoform CRA_a [Homo sapiens]
101937451	765	1	3.99	0.19	0.59	1.63472	Up	0.55424	0.675904	LINC01030	1	-	-	-	-	gi|119593320|gb|EAW72914.1|/3.77041e-11/hCG2038221, partial [Homo sapiens]
85391	80	1	4	3.16	9.81	1.63433	Up	0.362056	0.508469	SNORD14E	2	-	-	-	-	-
26775	132	1	4	1.44	4.47	1.63421	Up	0.362056	0.508783	SNORA72	1	-	-	-	-	-
100847078	58	1	4	6.4	19.86	1.63372	Up	0.362056	0.508116	MIR548AQ	1	-	-	-	-	-
100874211	696	1	4	0.21	0.65	1.63005	Up	0.362056	0.508979	MID1IP1-AS1	1	-	-	-	-	gi|795303671|ref|XP_011770927.1|/6.88404e-27/PREDICTED: uncharacterized protein LOC105499813 [Macaca nemestrina]
100287834	652	2	8	0.45	1.39	1.62709	Up	0.155006	0.261723	LOC100287834	1	K15100|1|5e-12|73.2|bta:282476|solute carrier family 25 (mitochondrial citrate transporter), member 1	-	-	-	gi|119598358|gb|EAW77952.1|/3.59178e-30/hCG1802818, partial [Homo sapiens]
256586	1402.95	55	211	5.34	16.48	1.6258	Up	4.32894e-15	5.22743e-14	LYSMD2	2	-	-	-	GO:0009056//catabolic process;GO:0009056//catabolic process	gi|23503313|ref|NP_699205.1|/4.00919e-63/lysM and putative peptidoglycan-binding domain-containing protein 2 isoform 1 [Homo sapiens]
138429	1259.76	6	19	0.54	1.66	1.62015	Up	0.0501592	0.102214	PIP5KL1	1	K13712|1|0.0|785|hsa:138429|phosphatidylinositol-4-phosphate 5-kinase-like protein 1 [EC:2.7.1.68]	GO:0044424;GO:0044424	GO:0016307//phosphatidylinositol phosphate kinase activity;GO:0032559//adenyl ribonucleotide binding;GO:0016307//phosphatidylinositol phosphate kinase activity;GO:0032559//adenyl ribonucleotide binding	-	gi|426363165|ref|XP_004048716.1|/3.07909e-127/PREDICTED: phosphatidylinositol 4-phosphate 5-kinase-like protein 1 [Gorilla gorilla gorilla]
388610	1949	22	87	1.58	4.85	1.61806	Up	3.24092e-07	1.79175e-06	TRNP1	2	-	-	-	-	gi|119628183|gb|EAX07778.1|/3.52923e-32/hypothetical LOC388610, partial [Homo sapiens]
3398	1402	18	71	1.81	5.55	1.6165	Up	4.2697e-06	2.0047e-05	ID2	4	K17693|1|3e-79|298|rro:104675219|DNA-binding protein inhibitor ID2	GO:0031981//nuclear lumen;GO:0032991//macromolecular complex;GO:0044427;GO:0044444//cytoplasmic part	GO:0005488//binding	GO:0060644//mammary gland epithelial cell differentiation;GO:0009605//response to external stimulus;GO:0006357//regulation of transcription from RNA polymerase II promoter;GO:0001822//kidney development;GO:0048562//embryonic organ morphogenesis;GO:0045686//negative regulation of glial cell differentiation;GO:0010033//response to organic substance;GO:0050673//epithelial cell proliferation;GO:00027…	gi|724904319|ref|XP_010377995.1|/2.75382e-78/PREDICTED: DNA-binding protein inhibitor ID-2 [Rhinopithecus roxellana]
11147	829.67	59.94	235.79	10.36	31.73	1.61482	Up	2.14072e-17	3.03802e-16	HHLA3	1	-	-	GO:0005488//binding;GO:0005488//binding;GO:0005488//binding;GO:0005488//binding	-	gi|72534678|ref|NP_001026863.1|/3.63096e-64/HERV-H LTR-associating protein 3 isoform 1 [Homo sapiens]
101927318	582.12	1	5	0.32	0.98	1.61471	Up	0.232064	0.359642	LOC101927318	1	K09865|1|2e-26|120|mcf:102141151|aquaporin-2	GO:0032991//macromolecular complex;GO:0030133//transport vesicle;GO:0044431//Golgi apparatus part;GO:0030135//coated vesicle;GO:0000323//lytic vacuole;GO:0031224//intrinsic component of membrane;GO:0005768//endosome;GO:0005783//endoplasmic reticulum;GO:0044459	GO:0005372//water transmembrane transporter activity;GO:0008092//cytoskeletal protein binding;GO:0019904//protein domain specific binding;GO:0015166//polyol transmembrane transporter activity	GO:0046689//response to mercury ion;GO:0008643//carbohydrate transport;GO:0001656//metanephros development;GO:0009414//response to water deprivation;GO:0008154//actin polymerization or depolymerization;GO:0012501//programmed cell death;GO:0043270//positive regulation of ion transport;GO:0001977;GO:0043434//response to peptide hormone;GO:0006970//response to osmotic stress;GO:0046688//response to …	gi|795537330|ref|XP_011903737.1|/3.7956e-27/PREDICTED: aquaporin-2 isoform X6 [Cercocebus atys]
144363	1149	19	75	2.35	7.19	1.61333	Up	2.2371e-06	1.09317e-05	ETFRF1	2	K20301|1|2e-08|62.8|soc:105200809|trafficking protein particle complex subunit 2	GO:0043231//intracellular membrane-bounded organelle	-	-	gi|115430227|ref|NP_001001660.2|/7.40032e-44/LYR motif-containing protein 5 [Homo sapiens]
103344718	3887	4907	19353	175.35	536.4	1.61307	Up	0	0	HOTS	2	K02184|1|5e-07|60.1|gfr:102039135|formin 2;K13911|2|6e-06|53.5|rno:257651|basic salivary proline-rich protein 1/2	-	-	-	gi|645912866|ref|NP_001280100.1|/1.29255e-66/H19 opposite tumor suppressor [Homo sapiens]
326624	2587	3.25	13.11	0.18	0.55	1.61143	Up	0.048115	0.098445	RAB37	1	K07914|1|4e-105|385|ggo:101144199|Ras-related protein Rab-37	GO:0031410//cytoplasmic vesicle;GO:0016023//cytoplasmic, membrane-bounded vesicle;GO:0031410//cytoplasmic vesicle;GO:0016023//cytoplasmic, membrane-bounded vesicle;GO:0031410//cytoplasmic vesicle	GO:0032561//guanyl ribonucleotide binding;GO:0032561//guanyl ribonucleotide binding;GO:0032561//guanyl ribonucleotide binding;GO:0032561//guanyl ribonucleotide binding;GO:0032561//guanyl ribonucleotide binding	GO:0035556//intracellular signal transduction;GO:0006810//transport;GO:0035556//intracellular signal transduction;GO:0006810//transport;GO:0035556//intracellular signal transduction;GO:0006810//transport;GO:0035556//intracellular signal transduction;GO:0006810//transport;GO:0035556//intracellular signal transduction;GO:0006810//transport	gi|426346639|ref|XP_004040979.1|/1.4438e-106/PREDICTED: ras-related protein Rab-37 isoform 3 [Gorilla gorilla gorilla]
3172	3636.69	12	38	0.37	1.13	1.61073	Up	0.00464852	0.0125508	HNF4A	1	K07292|1|0.0|789|hsa:3172|hepatocyte nuclear factor 4-alpha	GO:0031981//nuclear lumen;GO:0031981//nuclear lumen;GO:0031981//nuclear lumen;GO:0031981//nuclear lumen;GO:0031981//nuclear lumen;GO:0031981//nuclear lumen;GO:0031981//nuclear lumen;GO:0031981//nuclear lumen;GO:0031981//nuclear lumen;GO:0031981//nuclear lumen	GO:0046914//transition metal ion binding;GO:0000982//transcription factor activity, RNA polymerase II core promoter proximal region sequence-specific binding;GO:0004879//RNA polymerase II transcription factor activity, ligand-activated sequence-specific DNA binding;GO:0042802//identical protein binding;GO:0043565//sequence-specific DNA binding;GO:0008289//lipid binding;GO:0008134//transcription f…	GO:0032846;GO:0007599//hemostasis;GO:0031016//pancreas development;GO:0055088//lipid homeostasis;GO:0033500//carbohydrate homeostasis;GO:0008283//cell proliferation;GO:0006629//lipid metabolic process;GO:0006520//cellular amino acid metabolic process;GO:0030073//insulin secretion;GO:0009966//regulation of signal transduction;GO:0009746;GO:0016049//cell growth;GO:0032846;GO:0007599//hemostasis;GO:…	gi|667294668|ref|XP_008578995.1|/0/PREDICTED: hepatocyte nuclear factor 4-alpha isoform X1 [Galeopterus variegatus]
5623	702	1	4	0.21	0.64	1.60768	Up	0.362056	0.508861	PSPN	3	K05452|1|3e-09|63.9|mdo:100014283|glial cell derived neurotrophic factor	GO:0044421	GO:0005102//receptor binding	GO:0006935//chemotaxis;GO:0007399//nervous system development;GO:0048754//branching morphogenesis of an epithelial tube	gi|119589506|gb|EAW69100.1|/7.12544e-86/persephin, isoform CRA_a [Homo sapiens]
84197	1623	2.55	9.95	0.22	0.67	1.60666	Up	0.102523	0.186873	POMK	4	K17547|1|0.0|692|mcc:706318|glycoprotein-mannosyl O6-kinase [EC:2.7.1.183]	GO:0031224//intrinsic component of membrane;GO:0031224//intrinsic component of membrane	GO:0016301//kinase activity;GO:0032559//adenyl ribonucleotide binding;GO:0016301//kinase activity;GO:0032559//adenyl ribonucleotide binding	GO:0006464//cellular protein modification process;GO:0006464//cellular protein modification process	gi|795619209|ref|XP_011730780.1|/0/PREDICTED: protein O-mannose kinase [Macaca nemestrina]
157567	2665.15	14	54	0.72	2.19	1.60486	Up	8.23168e-05	0.00031479	ANKRD46	1	K10380|1|1e-13|81.6|crg:105334014|ankyrin;K08803|3|8e-12|75.5|lcm:102361878|death-associated protein kinase [EC:2.7.11.1]	GO:0031224//intrinsic component of membrane;GO:0031224//intrinsic component of membrane;GO:0031224//intrinsic component of membrane;GO:0031224//intrinsic component of membrane	-	-	gi|927117156|ref|XP_013852025.1|/5.15032e-123/PREDICTED: ankyrin repeat domain-containing protein 46 isoform X1 [Sus scrofa]
4923	4158	57	223	1.9	5.77	1.60257	Up	3.06524e-16	4.02122e-15	NTSR1	2	K04211|1|0.0|734|hsa:4923|neurotensin receptor 1	GO:0043231//intracellular membrane-bounded organelle;GO:0016021//integral component of membrane	GO:0008188//neuropeptide receptor activity	GO:0007166//cell surface receptor signaling pathway;GO:0007267//cell-cell signaling;GO:0007626//locomotory behavior	gi|35021|emb|CAA49675.1|/0/neurotensin receptor [Homo sapiens]
6531	3952	0	1	0.01	0.03	1.58496	Up	0.635424	0.752205	SLC6A3	4	K05036|1|0.0|1204|hsa:6531|solute carrier family 6 (neurotransmitter transporter, dopamine) member 3	GO:0043005//neuron projection;GO:0044297//cell body;GO:0016021//integral component of membrane;GO:0044424	GO:0005515//protein binding;GO:0043176//amine binding;GO:0005328//neurotransmitter:sodium symporter activity;GO:0008504//monoamine transmembrane transporter activity	GO:0035725//sodium ion transmembrane transport;GO:0051937;GO:0007589//body fluid secretion;GO:0014073;GO:0021983//pituitary gland development;GO:0042069//regulation of catecholamine metabolic process;GO:0042417//dopamine metabolic process;GO:0007610//behavior;GO:0032102;GO:0042133//neurotransmitter metabolic process;GO:0010038//response to metal ion;GO:0035264//multicellular organism growth;GO:00…	gi|4507041|ref|NP_001035.1|/0/sodium-dependent dopamine transporter [Homo sapiens]
200403	3657	0	1	0.01	0.03	1.58496	Up	0.635424	0.751961	VWA3B	1	-	-	-	-	gi|21739659|emb|CAD38871.1|/0/hypothetical protein [Homo sapiens]
286499	3292	0	1	0.01	0.03	1.58496	Up	0.635424	0.751912	FAM133A	1	-	-	-	-	gi|795376295|ref|XP_011749933.1|/5.95442e-33/PREDICTED: protein FAM133A [Macaca nemestrina]
55698	3682	0	1	0.01	0.03	1.58496	Up	0.635424	0.751619	RADIL	4	K14376|1|9e-147|524|myb:102258567|poly(A) polymerase [EC:2.7.7.19]	-	GO:0005488//binding	GO:0032501//multicellular organismal process;GO:0023052//signaling;GO:0009987//cellular process	gi|148612825|ref|NP_060529.4|/0/ras-associating and dilute domain-containing protein [Homo sapiens]
27035	2382	1	4	0.06	0.18	1.58496	Up	0.362056	0.509136	NOX1	1	K08008|1|0.0|1031|rro:104675589|NADPH oxidase	GO:0031253//cell projection membrane;GO:0005768//endosome;GO:0005887//integral component of plasma membrane;GO:0031253//cell projection membrane;GO:0005768//endosome;GO:0005887//integral component of plasma membrane;GO:0031253//cell projection membrane;GO:0005768//endosome;GO:0005887//integral component of plasma membrane	GO:0046914//transition metal ion binding;GO:0000166//nucleotide binding;GO:0050662//coenzyme binding;GO:0017048//Rho GTPase binding;GO:0015252//hydrogen ion channel activity;GO:0050664//oxidoreductase activity, acting on NAD(P)H, oxygen as acceptor;GO:0046914//transition metal ion binding;GO:0000166//nucleotide binding;GO:0050662//coenzyme binding;GO:0017048//Rho GTPase binding;GO:0015252//hydrog…	GO:0006818//hydrogen transport;GO:0010557//positive regulation of macromolecule biosynthetic process;GO:0001990//regulation of systemic arterial blood pressure by hormone;GO:0006091//generation of precursor metabolites and energy;GO:0048870//cell motility;GO:0023052//signaling;GO:0001819//positive regulation of cytokine production;GO:0008284//positive regulation of cell proliferation;GO:0009628//…	gi|724907804|ref|XP_010378486.1|/0/PREDICTED: NADPH oxidase 1 isoform X3 [Rhinopithecus roxellana]
[truncated: 17,236 more rows]
